# Supplementary material for: CXCR4+ Treg cells control serum IgM levels and natural IgM autoantibody production by B-1 cells in the bone marrow
Source: J Exp Med. 2022 Jun 7;219(7):e20220047. doi: 10.1084/jem.20220047 (PMC9178519; doi:10.1084/jem.20220047)
Supplement: Table S1 — is a cluster gene enrichment of combined BM and spleen Treg dataset: differential expression of all genes per cluster against the rest of clusters, where measures of score, fold change, and adjusted P value are reported. Score measurement is calculated by SCANPY algorithm and uses a formula based on fold changes and P values. The genes in each cluster are sorted based on their score. [file JEM_20220047_TableS1.xlsx]

## Sheet: Sheet1
0					1					2					3					4					5					7					8					9					10
Gene	Score	foldChange	pval		Gene	Score	foldChange	pval		Gene	Score	foldChange	pval		Gene	Score	foldChange	pval		Gene	Score	foldChange	pval		Gene	Score	foldChange	pval		Gene	Score	foldChange	pval		Gene	Score	foldChange	pval		Gene	Score	foldChange	pval		Gene	Score	foldChange	pval
BCL2	14.365	1.12531	5.95e-41		LY6C1	7.64902	1.26262	2.33e-12		AW112010	13.5907	1.25241	1.22e-36		ITGB1	5.591	0.90199	9.81e-07		MALAT1	22.193	1.22614	1.11e-72		IZUMO1R	11.5193	1.31712	6.9e-24		S100A10	17.9132	2.87771	6.29e-41		NTN1	1.43823	2.98039	0.398544		LEF1	6.83958	1.56028	1.68e-06		EIF4A1	9.57893	1.9607	5.44e-12
RACK1	10.9793	0.410911	2.64e-24		SELL	7.62828	0.692757	2.48e-12		CXCR3	11.8351	2.13865	4.54e-28		NRP1	3.24196	0.437137	0.0106693		DDX5	19.0069	1.22665	5.28e-59		CST7	7.90179	1.79302	3.73e-11		S100A11	17.0406	3.06442	3.12e-39		WDR38	1.42737	2.98039	0.403997		DAPL1	5.98419	3.75489	0.000133079		NME1	9.19662	2.73401	7.73e-11
EEF1B2	10.0202	0.445091	2.38e-20		SATB1	7.47695	0.764649	7.18e-12		IFNGR1	11.0742	1.25899	6.41e-25		IL18R1	2.96538	0.759474	0.0226493		PTPRC	18.3884	1.35591	3e-56		TBC1D4	6.95901	1.56228	1.38e-08		LSP1	15.7162	1.85421	3.38e-37		ACVR2B	1.34187	4.71736	0.448627		PDLIM4	5.76609	5.32447	0.000238826		EIF5A	8.95471	2.42297	1.47e-10
GM9493	9.75591	0.469898	2e-19		TSC22D3	4.69283	0.50702	3.94e-05		CCL5	9.2142	3.05482	3.26e-17		RAMP3	2.52911	1.56673	0.0627243		H3F3B	17.7553	1.22285	5.64e-53		2310001H17RIK	6.90231	1.3172	1.72e-08		PRR13	15.4174	2.1745	3e-36		ZFP90	1.32466	1.44434	0.457178		IGFBP4	5.69215	2.68377	0.00021341		PPP1R14B	8.92871	2.35001	8.08e-11
TPT1	9.38623	0.292298	7e-18		KLF2	4.63183	0.293711	5.15e-05		MAF	9.12402	1.29947	3.18e-17		SLC25A33	2.48964	0.956113	0.0682684		H2-K1	17.6795	1.24143	1.54e-51		SH2D1A	6.17432	0.990502	8.59e-07		IFI27L2A	14.7485	2.10243	2.39e-33		GM14288	1.2657	3.71736	0.489782		CCR7	5.49703	1.69003	0.000324261		ATP5G1	8.50169	2.41151	8.54e-10
MS4A4C	9.09026	1.431	7.8e-17		FOXP1	4.50526	0.386337	8.69e-05		ICOS	8.74883	1.36054	8.15e-16		IL7R	2.42568	0.306793	0.0775782		MT-CO1	17.3783	1.22201	1.09e-50		CD83	6.05141	2.31382	2.08e-06		S100A13	14.7028	2.01179	1.36e-33		GM20045	1.20769	2.34812	0.524013		FAM78A	5.42253	2.17135	0.00036417		HSP90AB1	8.11888	2.12663	4.31e-09
SATB1	9.04693	0.827063	9.36e-17		STK38	4.41521	0.427971	0.000125219		GIMAP7	8.72708	0.902564	8.52e-16		PRG4	2.39479	1.06272	0.0826531		RBM39	17.3544	1.17489	1.54e-51		RGS10	5.90536	0.721958	3.38e-06		SRGN	14.6662	1.70933	1.53e-34		JAG2	1.19262	3.13239	0.532326		ARL4C	5.39816	1.47136	0.00036417		PSMA7	8.09595	1.66508	1.18e-09
IL2RA	8.86986	0.934927	3.92e-16		ATP1B1	4.40315	0.935335	0.000131909		FGL2	8.55945	2.25687	3.74e-15		PDE2A	2.14518	0.917224	0.133476		H2-D1	17.0736	1.22845	2.57e-49		TIAM1	5.40716	1.29731	3.51e-05		TMSB4X	14.1134	1.31786	2.38e-31		FGFRL1	1.19262	3.13239	0.532326		SATB1	5.37006	1.33519	0.00036417		MIF	7.99105	2.63182	5.76e-09
REXO2	8.84708	0.734193	4.42e-16		ST8SIA6	4.06247	0.69662	0.000488832		LY6A	8.53944	1.27069	4.09e-15		SIGLECG	2.0177	4.05473	0.167359		LY6E	16.8805	1.18792	2.16e-49		BMYC	5.1297	0.88319	0.000118679		GMFG	14.0598	1.91533	2.38e-31		GM17949	1.19253	1.62989	0.531886		GM12840	5.16024	2.52702	0.000867403		FBL	7.92751	2.19297	4.51e-09
TMSB10	8.78387	0.336064	8.81e-16		SMC4	3.70311	0.243302	0.00171017		EPCAM	7.54098	1.83522	7.31e-12		POU2AF1	1.99872	2.7473	0.173329		BTG1	16.835	1.15177	2.71e-49		ZFP36L1	5.10943	0.66584	0.000128554		CDC42	13.8788	1.72949	1.94e-30		BC028528	1.1398	3.30232	0.563666		NPC2	4.48352	0.836129	0.00678874		SERBP1	7.84903	1.65575	5.21e-09
EEF1G	8.52198	0.472066	5.86e-15		PGPEP1L	3.64512	1.4504	0.00207823		S100A11	7.09412	0.877869	1.36e-10		SLC4A7	1.99337	0.424625	0.174554		HMHA1	16.59	1.3506	9.22e-48		POU2F2	5.07973	0.725334	0.000147288		ARPC1B	13.8637	1.68236	8.16e-31		TMEM38A	1.12238	2.71736	0.574779		ALS2CL	4.42247	3.29182	0.00983473		PTMA	7.83291	1.80798	5.76e-09
GPR83	8.5165	1.42885	6.47e-15		ACTN1	3.27366	0.485796	0.00656627		IKZF2	6.5277	0.471434	5.04e-09		AXIN2	1.87646	0.585866	0.211411		FYB	16.4715	1.32641	9.22e-48		RGS1	4.9468	0.91298	0.000271428		ACTG1	13.8032	2.0061	1.82e-29		GM27019	1.09956	2.60188	0.587659		CD40LG	4.33351	2.65192	0.0120223		CCT3	7.82225	2.18663	5.76e-09
IGFBP4	8.39311	1.94962	1.87e-14		PIK3IP1	3.26525	0.482395	0.00672398		SERPINA3G	6.33067	2.09115	1.95e-08		EBF1	1.83124	4.56359	0.227263		SHISA5	16.4343	1.05392	5.01e-47		NT5E	4.84035	1.07055	0.000406611		ITGB7	13.7556	1.89235	4.9e-30		ZC3H12B	1.08768	2.60188	0.594239		THEMIS	3.96589	2.13357	0.0356548		NHP2	7.76885	2.95703	1e-08
ECM1	8.26816	1.02892	4.06e-14		TUBB2A	3.22051	0.935335	0.00766844		NAV2	6.3297	1.81227	1.79e-08		BTK	1.81415	3.91722	0.232749		SRRM2	16.4169	1.32541	5.01e-47		TOX	4.73547	0.895365	0.00064746		S100A6	13.4482	4.20174	2.03e-27		DNAJC28	1.06032	2.63935	0.611119		ACTN1	3.92137	1.41353	0.036278		PSMB5	7.48631	1.6917	1e-08
CYTIP	8.25603	0.501918	4.21e-14		KLF3	3.19264	0.330226	0.00829582		AU020206	6.2577	1.28525	2.64e-08		RNF43	1.80681	0.70492	0.23538		H2-Q7	16.3249	1.17705	5.01e-47		MXD4	4.64343	0.831746	0.000914741		TSPO	13.1627	1.82176	5.98e-28		ZFP286	1.04361	2.39543	0.621526		RGCC	3.91674	2.28397	0.0377605		PRMT1	7.3844	2.12757	3.03e-08
DTX1	8.05998	1.08722	2e-13		TCF7	3.03913	0.310253	0.0128623		ASB2	6.13024	3.0195	6.4e-08		CD79A	1.78558	3.23325	0.243699		MT-ATP6	16.1125	0.984866	6.32e-46		GUCY1A3	4.58863	2.84551	0.00127983		ARPC3	13.0989	1.51049	1.62e-28		CHGB	1	23.2535	0.648738		TCF7	3.87809	1.07705	0.0387478		CCT8	7.37995	1.94228	3.83e-08
GM2000	8.00395	0.4888	2.9e-13		S1PR1	2.87086	0.278923	0.0200575		PRDM1	5.87468	1.94203	2.4e-07		NEBL	1.77342	1.02192	0.247762		CD3G	16.074	1.23255	1.59e-45		INPP5F	4.53279	1.06446	0.00146109		PYCARD	13.0712	2.78812	1.92e-26		GM20403	1	23.2535	0.648738		UGCG	3.71689	1.35277	0.0593458		TCP1	7.17941	2.05931	7.1e-08
EIF4A1	7.89386	0.494782	6.85e-13		NDRG3	2.69171	0.411246	0.0313349		ID2	5.8696	1.51024	2.42e-07		FCRLA	1.77317	4.50219	0.248283		UBB	16.0599	1.21527	6.31e-45		LDLRAD4	4.50802	1.39033	0.00160637		SH3BGRL3	13.0441	1.66114	2.38e-27		CHST3	1	25.5754	0.648738		PDK1	3.54829	1.27559	0.0895295		SLC25A5	7.15782	1.82467	1.01e-07
CHCHD10	7.42979	0.759246	1.94e-11		IL7R	2.65227	0.276797	0.0344398		CHST2	5.70998	1.72466	5.8e-07		FADS1	1.77007	1.26011	0.24889		B2M	15.9462	1.02547	2.79e-45		BCL2A1B	4.46262	1.30553	0.00191955		CAPG	12.9838	2.17128	2e-27		ANXA9	1	23.2535	0.648738		TPT1	3.44704	0.331397	0.116452		C1QBP	7.14902	2.49839	1.03e-07
TREML2	7.41143	1.27676	2.3e-11		PECAM1	2.64375	0.338815	0.0350301		GLRX	5.70055	1.26745	5.95e-07		MARCH3	1.76901	1.30055	0.249377		EIF1	15.9202	1.0789	1.28e-44		EPHX1	4.40545	1.1343	0.0023707		ARHGDIB	12.9202	1.31803	9.75e-28		COL25A1	1	23.2535	0.648738		GRAMD3	3.36631	1.76394	0.141416		GAR1	7.14415	2.92541	1.05e-07
BACH2	7.17422	1.05279	1.14e-10		GM8369	2.63624	0.204223	0.0357314		KLRG1	5.56173	1.70103	1.22e-06		L1CAM	1.75066	0.656988	0.256153		MBNL1	15.8739	1.34603	1.28e-44		NRP1	4.34269	0.699969	0.00292395		CRIP1	12.8305	2.87589	1.18e-25		TRAV3N-3	1	23.2535	0.648738		LY6C1	3.34243	1.30366	0.143657		NPM1	7.11694	1.92263	1.26e-07
GM10260	7.11957	0.490807	1.62e-10		CCR7	2.54955	0.359721	0.0435879		SERINC3	5.5361	0.667913	1.35e-06		CPNE7	1.67942	2.4318	0.28522		GIMAP3	15.6758	1.24559	5.8e-44		CD86	4.24607	1.47674	0.00416133		MYL6	12.5844	1.4596	2.49e-26		CLDN5	1	23.2535	0.648738		TXK	3.27779	1.08321	0.166702		PPIA	7.04954	1.26461	1.01e-07
WDR89	6.8553	0.310145	9.57e-10		LMO4	2.51478	0.571436	0.0472067		HIF1A	5.30831	0.697571	4.31e-06		BLNK	1.63533	2.91722	0.30509		MT-CO2	15.5331	1.04336	3.61e-43		RILPL2	4.2459	1.079	0.00416133		VIM	12.5223	3.18132	1.26e-24		GM12678	1	24.2535	0.648738		PDE3B	3.25455	3.7632	0.184196		PSME1	7.03616	1.36895	8.82e-08
NPM1	6.67319	0.381583	3.15e-09		SLC35D1	2.46263	0.627212	0.0532689		ARL5A	5.26792	1.15756	5.28e-06		CAMK2G	1.62851	0.457792	0.307583		SKAP1	15.3348	1.30614	1.36e-42		CAPN3	4.18624	1.29286	0.00525621		LGALS1	12.4686	3.97148	2.69e-24		APLNR	1	23.2535	0.648738		GPR183	3.17062	1.16021	0.205941		PEBP1	7.01021	1.81597	1.2e-07
EEF1A1	6.67236	0.260366	3.23e-09		1700025G04RIK	2.34439	0.618701	0.0687559		CD200R1	5.16304	1.32145	8.76e-06		CTSF	1.62547	1.72458	0.30901		ETS1	15.308	1.27171	3.39e-42		H2-OA	4.10014	1.52817	0.00713776		MYL12B	12.4267	1.3768	2.49e-26		THBS4	1	23.2535	0.648738		EMB	3.04708	0.846547	0.273946		SET	7.00841	1.82074	1.41e-07
LTA	6.52741	1.5143	7.84e-09		TMEM108	2.3165	0.832241	0.0730143		DUSP1	5.05112	0.695456	1.45e-05		BCL11A	1.60075	2.50219	0.32038		RHOH	15.2707	1.25574	3.53e-42		SMAP1	4.09512	0.5267	0.00713776		S100A4	12.289	3.87675	3.72e-24		ATP6AP1L	1	23.2535	0.648738		ATP1B1	2.99904	1.59934	0.293489		SNRPF	6.97478	1.7001	1.41e-07
RASGRP2	6.52637	0.680822	7.59e-09		ZFP608	2.30635	1.35524	0.074652		CEBPB	4.95132	0.847628	2.32e-05		AQP3	1.59876	1.03458	0.320838		IKZF2	15.2117	1.38764	7.51e-42		TNFSF8	4.08443	1.12501	0.00730185		ARPC2	12.2571	1.22952	3.4e-26		SCAMP5	1	23.2535	0.648738		GM10073	2.95652	0.419809	0.311261		SNRPB	6.93923	1.51795	1.1e-07
MYC	6.52051	1.22621	7.94e-09		TNFSF8	2.27583	0.44541	0.0795062		TTC39C	4.91804	1.54491	2.71e-05		CYP4F18	1.58861	2.91722	0.325746		LTB	15.1214	1.20041	3.59e-41		PRKCA	4.00259	0.743244	0.00980491		ASS1	11.9182	2.64194	1.78e-23		SOX5	1	23.2535	0.648738		PCED1B	2.94542	1.51754	0.325216		MRPL12	6.91018	2.40233	1.97e-07
MRPL23	6.37893	0.53204	1.85e-08		SMC6	2.26325	0.214884	0.0815334		NEB	4.87428	1.75063	3.32e-05		CD79B	1.58063	0.670985	0.329155		LCK	14.9064	1.24706	2.59e-40		SH3GL3	3.9666	2.06417	0.0112086		CD48	11.8665	1.92974	1.09e-23		GM37350	1	23.2535	0.648738		GGT5	2.91209	6.38421	0.365927		NCL	6.90113	2.31694	3.09e-07
CCND2	6.36827	0.452787	1.98e-08		CMAH	2.26142	0.367623	0.0818336		AHNAK	4.71172	0.719037	6.67e-05		DOK3	1.57121	2.91722	0.333436		JUND	14.873	1.25843	1.35e-39		BMP7	3.9347	1.3722	0.0123062		FXYD5	11.7939	1.09198	1.26e-24		TECTA	1	23.2535	0.648738		RASGRP2	2.8751	0.884411	0.365927		PFN1	6.82498	0.956427	1.1e-07
NSG2	6.28478	0.768004	3.26e-08		A530021J07RIK	2.23387	1.6578	0.0868646		TNFRSF1B	4.60431	0.996287	0.000106796		NEPRO	1.56439	0.843223	0.336791		FAU	14.8652	1.05529	4.91e-39		GSTA4	3.90109	1.46542	0.0137809		CORO1A	11.7189	1.20251	6.47e-24		STYX	0.989563	2.13239	0.655232		RFLNB	2.87274	1.71352	0.367439		HSP90AA1	6.81633	2.38041	4.04e-07
GM10036	6.17616	0.410519	6.29e-08		FAM105A	2.216	0.223158	0.0898317		MYO1F	4.57307	1.17566	0.000120699		ARHGAP5	1.55996	0.381171	0.339342		FTH1	14.8027	1.18729	4.34e-39		IRF2BP2	3.85025	0.652965	0.0163779		GNB2	11.6667	1.63952	1.72e-23		MARCKS	0.966105	1.52973	0.668273		ACVRL1	2.85612	3.35362	0.387112		PRDX1	6.78837	1.61853	1.97e-07
SELL	5.98614	0.498306	1.9e-07		LEF1	2.21235	0.214746	0.0905366		PODNL1	4.52109	1.7384	0.000153208		UPK1A	1.55953	2.26515	0.339917		PRRC2C	14.7777	1.32503	3.99e-40		CTLA4	3.83936	0.629079	0.0167857		ITGB1	11.5741	2.60624	1.44e-22		GM6086	0.962538	5.30232	0.6708		GM26767	2.73603	2.94364	0.469044		FKBP4	6.76069	2.12992	3.09e-07
LY6C1	5.88268	0.874247	3.41e-07		GNG3	2.157	1.48859	0.101221		SDC4	4.37331	1.10425	0.000275004		IGKC	1.55731	2.36667	0.340844		PTPRCAP	14.7486	1.19629	8.57e-40		STX6	3.78923	0.864971	0.0194199		CD52	11.5286	1.44027	6.16e-23		ANKRD22	0.962538	5.30232	0.6708		DIRC2	2.61946	2.01431	0.551526		ATP5E	6.67857	1.19914	2.71e-07
EEF1AKMT1	5.84367	0.683284	4.2e-07		GM14085	2.15235	0.687754	0.102202		TNFRSF18	4.37106	0.406264	0.000275001		CEP76	1.54106	1.33226	0.347656		CD3D	14.732	1.1281	1.97e-39		TSPAN3	3.73957	1.09886	0.0233169		CALM1	11.516	1.61929	2.39e-22		GM17324	0.962538	5.30232	0.6708		ATP8B4	2.58109	4.83905	0.599803		CALR	6.66782	1.54597	2.65e-07
RCN1	5.84073	0.923116	4.29e-07		ZYG11B	2.12721	0.451585	0.107382		MATK	4.36964	0.82371	0.000276544		2310022B05RIK	1.54035	0.817688	0.347849		TMSB4X	14.7182	0.991162	1.13e-39		2310015A10RIK	3.73803	1.94786	0.0239984		CAPZB	11.4715	1.66464	6.29e-23		ART1	0.962538	5.30232	0.6708		TGFBR3	2.54602	2.96061	0.618947		UQCRB	6.60844	1.3547	3.09e-07
KBTBD11	5.79535	0.522685	5.48e-07		IFT80	2.12563	0.232721	0.107673		RUNX3	4.31541	0.85521	0.00034337		FCER2A	1.53684	3.72458	0.349478		H3F3A	14.691	1.08738	1.41e-39		PTGER2	3.62949	1.46229	0.0322107		PPP1CA	11.4369	1.58472	1.51e-22		CLIC3	0.962538	5.30232	0.6708		LYPD6B	2.52648	4.29848	0.638068		SNRPD3	6.5945	1.77961	5.81e-07
RGS10	5.77897	0.385259	6.01e-07		GSTM1	2.07641	1.97973	0.118428		UNC119	4.30951	0.710202	0.000350283		CARMIL1	1.51677	3.50219	0.358431		ANKRD11	14.6399	1.50659	4.91e-39		LAX1	3.61883	1.19113	0.033217		EMP3	11.3497	1.61696	5.59e-22		SIX5	0.962538	5.30232	0.6708		GM14085	2.50807	1.77905	0.642346		MRTO4	6.57477	2.88022	8.14e-07
PTP4A3	5.76817	0.627333	6.29e-07		ASPH	2.07641	1.97973	0.118428		VPS54	4.28893	0.794736	0.000379345		MTMR7	1.51368	0.991224	0.359318		ITM2B	14.6156	1.11352	1.65e-39		CD200	3.60514	1.09767	0.0339264		ACTB	11.3162	1.37462	4.66e-22		PCDHGA5	0.962538	5.30232	0.6708		VIPR1	2.47271	3.53177	0.67813		PA2G4	6.55413	2.72607	1.03e-06
CASP8	5.72132	0.543789	8.15e-07		GTF2I	2.06638	0.299367	0.120321		CCR5	4.26883	2.19625	0.000420656		TKTL1	1.49548	0.833808	0.367389		FXYD5	14.5413	1.08495	6.19e-39		IFI27	3.56958	0.554614	0.0376602		OAZ1	11.2488	1.28944	4.17e-22		CCDC33	0.962538	5.30232	0.6708		C1QBP	2.47143	0.821098	0.662397		HSPE1	6.53436	2.28836	1.14e-06
CTSW	5.71137	1.1253	8.66e-07		TXK	1.97547	0.242436	0.143161		MMP9	4.2664	3.03861	0.000429794		IGLC3	1.49541	3.08715	0.367588		SAMHD1	14.4367	1.34637	2.84e-38		ITGAL	3.52546	0.646022	0.0438131		ARPC5	11.1747	1.62865	7.62e-22		THBD	0.962538	5.30232	0.6708		SCP2	2.45645	0.561163	0.67813		COX5A	6.52478	1.57539	6.42e-07
LRRC32	5.58763	0.876302	1.68e-06		SH3BP5	1.95197	0.343632	0.149027		PGLYRP1	4.26035	0.595025	0.000422277		AHR	1.48846	0.445918	0.370988		MT-CYTB	14.3692	1.05896	5.33e-38		ITM2C	3.51306	0.528862	0.044965		ABRACL	11.1406	1.50565	7.6e-22		SLCO5A1	0.962538	5.30232	0.6708		HMGN1	2.43168	0.778326	0.694036		FAM162A	6.51864	2.71257	1.04e-06
TBCA	5.54506	0.354356	2.09e-06		MS4A4C	1.9434	0.352129	0.151329		GBP7	4.251	0.578357	0.000438291		1700022N22RIK	1.46814	2.33226	0.381165		TLN1	14.3651	1.38947	3.35e-38		BCL2A1D	3.50908	1.3774	0.0463213		CFL1	11.0967	1.36139	1.85e-21		RASGRP3	0.962538	5.30232	0.6708		THY1	2.41299	0.610579	0.705647		CHCHD2	6.46232	1.44125	1.04e-06
HSPE1	5.45348	0.40212	3.41e-06		KLHL6	1.93696	0.226597	0.153021		SAMSN1	4.2161	0.667698	0.000503963		D130020L05RIK	1.46718	1.91722	0.381301		GM9843	14.324	1.07071	3.02e-37		IKZF4	3.50022	0.65259	0.0463213		GNAI2	11.0436	1.47246	2.72e-21		PAX8	0.962538	5.30232	0.6708		ITK	2.39849	0.930824	0.723571		YBX1	6.43814	1.73057	1.14e-06
HSP90AB1	5.44499	0.315258	3.62e-06		BCL2L11	1.90935	0.419805	0.160748		METRNL	4.21418	2.68246	0.000518438		SNX8	1.46718	1.91722	0.381301		AKAP13	14.3007	1.36327	9.85e-38		TNFRSF9	3.46229	1.16777	0.0517374		SERF2	10.9715	1.14071	1.33e-21		ERI2	0.956151	0.956544	0.673414		SCML4	2.39337	1.10691	0.724781		CCT5	6.39575	1.85209	1.17e-06
SLC17A9	5.42714	0.71715	3.84e-06		CRLF3	1.84707	0.159184	0.179395		GPR55	4.1848	2.00886	0.000576186		DST	1.46697	0.513502	0.381301		MT-ND2	14.2734	0.985159	1.05e-37		LRRC32	3.41734	0.917612	0.0588857		RBM3	10.93	1.51169	8.59e-21		MMP9	0.952562	1.84289	0.677446		WDR12	2.36855	1.2432	0.737703		G3BP1	6.3943	1.82321	1.14e-06
PPP1R14B	5.39489	0.487259	4.47e-06		SCMH1	1.84491	0.685721	0.180024		CCR2	4.15418	1.22872	0.000638786		VPREB3	1.45678	4.21678	0.386056		BCL11B	14.2632	1.36589	2.36e-37		CYBB	3.40875	1.74659	0.0603115		CLIC1	10.867	1.70725	2.68e-20		IGLC2	0.950286	4.48787	0.679813		DYRK2	2.3282	1.46876	0.779255		NOP10	6.37903	1.60091	1.14e-06
IGF2R	5.39213	0.638327	4.51e-06		ZBTB18	1.83783	0.749779	0.18242		FAM129A	4.12262	0.754094	0.000720197		TUBAL3	1.45078	3.23915	0.389096		MS4A4B	14.2591	1.1343	1.62e-37		SESN3	3.40357	0.670407	0.0605312		COTL1	10.8347	1.3778	4.36e-21		SPIB	0.948564	4.71736	0.68079		KLRD1	2.31066	3.37565	0.795766		NOP58	6.36099	2.69917	1.63e-06
GM11808	5.34487	0.193573	5.97e-06		CYTH3	1.83367	0.321492	0.183448		TNFRSF4	4.11802	0.52267	0.000732169		RASSF4	1.45037	1.81769	0.388986		GPX4	14.2278	1.26333	1.62e-37		LTB	3.38168	0.293799	0.0633351		PTPRCAP	10.8066	1.10298	2.64e-21		FANCI	0.947354	1.98039	0.68079		TDRP	2.3059	2.28949	0.806448		WDR83OS	6.33978	1.69906	1.14e-06
BZW2	5.33067	0.555177	6.18e-06		GM26545	1.82897	1.06779	0.185098		CTLA4	4.11614	0.569223	0.000737877		MTMR10	1.44863	0.843223	0.389692		PFDN5	14.1328	1.17358	1.89e-36		ASAP1	3.33724	0.609351	0.0711956		PRDX1	10.7943	1.80341	2.33e-20		TRAV7-1	0.947106	4.71736	0.681726		PIK3IP1	2.28569	0.873857	0.815087		MRPL23	6.33167	1.69696	1.17e-06
TRIB2	5.23042	0.569144	1.02e-05		SHC4	1.81294	2.36829	0.190498		SMCO4	4.08239	0.678206	0.000830559		MS4A1	1.44027	2.45779	0.394417		MT-CO3	14.1108	0.957535	6.81e-38		RP23-220F20.2	3.33129	1.85677	0.0738288		POLR1D	10.7377	1.40143	8.99e-21		PIDD1	0.937833	1.98039	0.686582		ATPAF2	2.25255	1.51789	0.839808		RAN	6.32016	2.25914	2.02e-06
LDLR	5.18798	1.4938	1.29e-05		A430078G23RIK	1.80088	0.278796	0.194022		LILRB4A	4.06902	3.00064	0.000901508		ELK1	1.43615	0.732799	0.396767		GM42418	14.0413	0.768922	5.77e-37		NRN1	3.31392	1.60382	0.0760752		ACTR3	10.7064	1.33707	1.61e-20		PDZK1IP1	0.935547	2.17304	0.688392		GM9889	2.24492	2.18127	0.84336		SSR4	6.31743	1.43592	1.14e-06
EIF5A	5.15246	0.344213	1.5e-05		H2-OB	1.77497	0.42525	0.202604		GIMAP4	3.90567	0.311523	0.00155315		TNFAIP2	1.41571	22.0117	0.407536		ZFP36L2	14.0323	1.45091	1.23e-36		TTC3	3.30386	0.833016	0.077367		B2M	10.6692	0.884722	7.35e-21		PAX5	0.931778	4.30232	0.691316		METTL9	2.24097	1.23156	0.84336		ST13	6.30244	1.61425	1.14e-06
FOXP1	4.95746	0.376058	3.79e-05		NOD1	1.75763	0.590687	0.208504		ABCB1A	3.8848	1.26973	0.00168395		SH2D1B1	1.41571	22.0117	0.407536		SPCS2	13.9836	1.21301	1.38e-36		IPCEF1	3.30086	0.612117	0.0774269		RAC2	10.5858	1.11348	2.58e-20		SRPK3	0.926141	4.30232	0.69493		IBTK	2.23222	1.53306	0.851235		MT-ND2	6.29537	0.950577	1.14e-06
NACA	4.952	0.219879	3.91e-05		EVL	1.74837	0.151787	0.21163		MFSD10	3.87071	0.908347	0.00176136		PM20D2	1.41571	22.0117	0.407536		MT-ND5	13.9824	1.14707	1.64e-36		DECR1	3.25763	1.03923	0.0850728		ANXA6	10.5588	1.9088	8.54e-20		FGFR1	0.926141	4.30232	0.69493		GM19585	2.22503	1.247	0.851235		HNRNPU	6.29473	1.37682	1.14e-06
FOXN3	4.93624	0.547767	4.15e-05		G430095P16RIK	1.74218	0.390237	0.213599		DUSP5	3.86798	0.797693	0.00178139		1810010H24RIK	1.41489	2.91722	0.407544		SF3B1	13.9676	1.20535	1.31e-36		NEURL3	3.25188	0.594418	0.0852647		S1PR4	10.5571	1.98358	8.44e-20		IGHD4-1	0.926141	4.30232	0.69493		PXYLP1	2.22184	2.23478	0.856806		YBX3	6.28912	2.85112	2.13e-06
GM9844	4.91663	0.363125	4.54e-05		GM14009	1.73433	21.9068	0.216587		SELENOM	3.79588	1.85804	0.00230985		GRIN2D	1.41489	2.91722	0.407544		GIMAP1	13.933	1.16891	3.77e-36		PLGRKT	3.25146	0.479433	0.0852647		VAMP8	10.4993	1.64261	8.54e-20		AJUBA	0.926141	4.30232	0.69493		PDLIM1	2.22049	0.777756	0.853127		ANP32B	6.26244	1.48143	1.29e-06
SORCS2	4.86978	1.37931	5.7e-05		GM3716	1.73433	21.9068	0.216587		IL10RA	3.74776	0.997365	0.00270629		TMPRSS3	1.41489	2.91722	0.407544		MT-ND4	13.9317	1.08014	8.29e-36		IKZF2	3.2328	0.316538	0.0894308		MRPL33	10.4747	1.71851	1.28e-19		SPDYA	0.926141	4.30232	0.69493		SLC20A1	2.20526	1.33655	0.874683		NHP2L1	6.25677	1.58401	1.46e-06
NPC2	4.85244	0.312642	6.08e-05		BCL2	1.71696	0.164609	0.222424		PLA2G16	3.73829	0.412366	0.00278078		H2-DMB2	1.40906	2.91722	0.409772		SON	13.9302	1.19301	4.86e-36		BATF	3.20281	0.938708	0.0957687		RAP1B	10.4721	1.55054	1.28e-19		GM35911	0.926141	4.30232	0.69493		MOGAT1	2.18029	2.97328	0.904687		EDF1	6.23604	1.12801	1.14e-06
UCHL3	4.83989	0.633802	6.42e-05		CNR2	1.71269	0.942988	0.223987		GNG2	3.70631	0.636405	0.00308149		CRYBG3	1.38974	1.04275	0.420316		MT-ND1	13.9204	1.07633	2.37e-36		DUSP1	3.19192	0.550258	0.0969154		TMSB10	10.4073	0.997343	1.14e-19		B3GNT8	0.926141	4.30232	0.69493		UBAC1	2.17005	1.44128	0.904687		PPA1	6.189	3.09051	3.28e-06
SOCS3	4.83222	0.670403	6.66e-05		UGCG	1.71066	0.254174	0.224699		VMP1	3.66824	0.59625	0.00348384		UST	1.36856	1.50219	0.432118		OAZ1	13.8006	1.12822	1.23e-35		EVA1B	3.18092	0.522493	0.0994229		PFN1	10.3831	1.13831	1.79e-19		SYCE1L	0.926141	4.30232	0.69493		TMIE	2.15874	3.04634	0.915436		HSPA5	6.16815	1.92946	2.74e-06
PDLIM1	4.77996	0.581894	8.4e-05		SLC16A7	1.67604	3.10526	0.238062		S100A4	3.62213	0.805947	0.00401741		SCPEP1	1.36813	0.917224	0.432118		AES	13.7991	1.08535	1.14e-35		MAGED2	3.16287	1.8783	0.104708		REEP5	10.3637	1.78871	4.12e-19		COL27A1	0.924725	1.98039	0.695446		GSN	2.14435	1.49715	0.915436		PHB2	6.16073	1.87279	2.74e-06
TXK	4.74402	0.49694	9.81e-05		JUN	1.65122	0.133192	0.24773		PVRIG	3.58947	3.55318	0.00455444		ADNP2	1.36638	0.747299	0.432984		SERF2	13.7577	1.11279	2.22e-35		IL16	3.12115	0.461294	0.111612		GNA15	10.3361	3.41041	1.49e-18		B230118H07RIK	0.917388	1.91	0.698347		MYO10	2.09763	3.21811	0.941991		DAD1	6.13007	1.21189	2.1e-06
SMAD7	4.73692	0.437625	0.00010108		ATG4C	1.63325	1.74269	0.255355		LPAR6	3.57173	0.86363	0.00470112		RAG1	1.35765	4.91722	0.43766		LAPTM5	13.7547	1.18768	1.98e-35		SLAMF6	3.10543	0.526051	0.116037		TAGLN2	10.3004	2.4478	2.2e-18		ZFP689	0.916244	1.41968	0.698653		NACC2	2.0895	2.93654	0.946234		HNRNPA0	6.12609	1.09531	2.07e-06
GATA1	4.72918	1.22407	0.00010457		E230001N04RIK	1.61899	0.448636	0.26114		1810011H11RIK	3.55298	2.45365	0.00501553		IGF1	1.34549	3.33226	0.444174		ARPC2	13.745	1.1342	2.06e-35		MMD	3.09318	1.41264	0.119162		HINT1	10.2706	1.46435	6.83e-19		MS4A1	0.910779	3.81689	0.704003		KLF2	2.08475	0.357078	0.945982		RANBP1	6.11515	2.52373	4.44e-06
GM10076	4.70226	0.249517	0.000117423		ADD1	1.61674	0.204795	0.262118		H2-Q6	3.54887	0.360753	0.00500954		UCHL1	1.34451	5.23915	0.44506		DOCK2	13.7436	1.40706	1.23e-35		BHLHE40	3.07717	1.54348	0.122291		LCP1	10.2591	1.40784	2.84e-19		GM26606	0.906918	3.71736	0.706816		WDR46	2.07792	1.09881	0.946697		SNRPD2	6.10358	1.6462	3.2e-06
EEF2	4.66444	0.231984	0.000138755		CYP26B1	1.60618	23.7812	0.266822		RP23-353K11.3	3.54832	1.96822	0.00506434		IGKJ4	1.34278	22.5966	0.445756		GIMAP6	13.7344	1.14931	2.13e-35		C2CD4B	3.0633	3.08362	0.127094		MAP1LC3B	10.1974	1.25885	2.85e-19		ITGAD	0.904575	4.30232	0.707203		IKZF1	2.04453	0.566061	0.969711		SUMO2	6.09664	1.14099	2.17e-06
S1PR1	4.64113	0.390936	0.000151729		GM44899	1.60167	2.36829	0.268173		ZCCHC18	3.5345	1.2169	0.00525478		ACVR2A	1.34152	1.15169	0.445874		JUNB	13.7272	1.27941	5.31e-35		POLD4	3.04917	0.5336	0.128236		PRELID1	10.1973	1.95326	2.11e-18		CPLX2	0.89075	3.71736	0.715284		SMIM4	2.02474	0.888814	0.977214		EIF3I	6.09141	1.35116	2.36e-06
MXD1	4.60754	0.76042	0.000174765		MIR17HG	1.6008	1.02726	0.268173		RAPSN	3.52626	1.50482	0.00538459		CDC25B	1.31926	0.342069	0.457933		PTPN18	13.7256	1.10863	7.96e-35		CHADL	3.04843	2.50366	0.128635		POMP	10.1954	1.612	9.99e-19		GM6685	0.89075	3.71736	0.715284		ADD3	2.02068	0.605626	0.977214		ERH	6.08709	1.86844	2.67e-06
EEF1D	4.56435	0.232608	0.000212762		TRBV26	1.59108	1.42719	0.272566		EBI3	3.52436	1.2012	0.00541437		GM37336	1.31745	2.50219	0.459219		TPT1	13.7144	0.909649	1.42e-34		LAG3	3.0302	1.70418	0.134043		GM2A	10.1274	2.12787	2.66e-18		GM20732	0.89075	3.71736	0.715284		GM2000	2.00804	0.420132	0.991064		AHSA1	6.08674	1.83661	3.2e-06
IFI35	4.56408	0.510858	0.000212756		SLC30A4	1.58792	1.88287	0.274117		PTPRJ	3.51192	1.51666	0.00561283		DPF1	1.31745	2.50219	0.459219		TXNIP	13.7139	1.33906	2.13e-35		NOXA1	3.02431	2.90805	0.136483		MYO1G	10.1064	2.09708	2.45e-18		PSG16	0.89075	3.71736	0.715284		HS3ST3B1	1.98796	3.84727	1		DKC1	6.08253	2.29192	3.3e-06
MBNL3	4.55217	0.926028	0.00022393		TRIB3	1.58545	1.10526	0.274945		BSPRY	3.49798	2.49178	0.0059455		OSBPL6	1.31745	2.50219	0.459219		GNAS	13.6833	1.21416	2.4e-35		EBI3	3.01862	1.30233	0.136483		RAP1A	10.0761	1.40545	1.22e-18		MID2	0.89075	3.71736	0.715284		PPM1H	1.98129	0.922437	1		PTPRCAP	6.01722	0.886703	2.36e-06
CCR7	4.5223	0.531311	0.000250019		KLF7	1.5833	0.287223	0.275872		H2-Q7	3.48282	0.206994	0.00617153		GM26721	1.31745	2.50219	0.459219		NCOR1	13.6741	1.30778	2.4e-35		PDCD1LG2	3.01292	1.08362	0.137387		PPIB	10.0445	1.2754	1.73e-18		FIBCD1	0.89075	3.71736	0.715284		STARD5	1.9804	1.26873	1		LDHA	6.0006	1.5602	4.41e-06
JUN	4.49279	0.322065	0.000285498		1110006O24RIK	1.57643	1.57475	0.278836		IIGP1	3.47326	0.93447	0.00637377		PLEKHA8	1.31451	1.10987	0.460183		GM11808	13.6372	1.01842	3.54e-34		ERGIC1	2.99044	1.27737	0.146513		COX6B1	9.97554	1.21121	2.35e-18		RASSF8	0.89075	3.71736	0.715284		SURF2	1.97191	1.16021	1		UQCC2	5.9882	2.09714	4.88e-06
SOCS2	4.48128	0.969951	0.000300878		ACVR1C	1.57643	1.57475	0.278836		RNASE4	3.47115	1.98382	0.00644968		CDR2	1.30972	0.973807	0.462167		CELF2	13.5955	1.42878	5.57e-35		AC149090.1	2.97586	0.523418	0.150401		PGLYRP1	9.86827	2.03626	1.26e-17		XNTRPC	0.89075	3.71736	0.715284		GRAP2	1.96228	0.768015	1		APEX1	5.96554	3.24173	6.66e-06
AVEN	4.44784	0.483505	0.000344404		TCF7L2	1.57319	1.10526	0.280204		IFNG	3.46963	1.72786	0.00644861		ALG6	1.30715	0.767477	0.46348		JAK1	13.5935	1.22038	6.6e-35		CCDC28B	2.97319	1.6075	0.151318		SEC61B	9.81072	1.38566	1.65e-17		CD209F	0.89075	3.71736	0.715284		UCHL5	1.95492	0.937764	1		SRSF2	5.96307	1.57716	4.52e-06
AHCYL2	4.44291	0.489313	0.000351525		GM26867	1.5673	1.36829	0.282657		CCRL2	3.4443	1.41209	0.00699692		ZFAT	1.29417	1.16234	0.470756		HNRNPF	13.5165	1.06057	1.22e-34		ART2B	2.94517	0.590581	0.15945		GAPDH	9.8074	1.63219	2.88e-17		TRAV12-3	0.886409	3.49496	0.717107		ARL2	1.94849	1.65318	1		TIMM13	5.96068	1.54687	4.59e-06
C1QBP	4.42138	0.514259	0.000383084		ZFP128	1.56407	1.91261	0.283965		ST14	3.42484	2.39564	0.00746242		LY6D	1.29313	1.82036	0.471609		SEPT1	13.5139	1.19644	1.09e-34		MYO1E	2.93187	1.05743	0.16435		SEPT1	9.80612	1.2023	8.01e-18		GM43740	0.870479	3.71736	0.727379		4632404H12RIK	1.93197	2.61666	1		TNFRSF9	5.95932	3.69584	7.65e-06
ATP5G1	4.40735	0.336707	0.000406635		GM37387	1.5573	0.413382	0.28664		SLA	3.41045	0.4764	0.00766989		GM45184	1.28291	1.65419	0.477964		CHD3	13.5106	1.20525	1.71e-34		6330403K07RIK	2.91738	1.89424	0.17057		H2-D1	9.68878	0.911053	1.56e-17		GM15013	0.865742	1.71736	0.730319		LIMD2	1.93048	0.28494	1		EIF3A	5.94989	1.42433	3.62e-06
EZR	4.36657	0.361701	0.000473955		USP3	1.54845	0.178152	0.29086		RORA	3.40037	0.641237	0.00789244		CCR4	1.28132	0.546661	0.478567		CD37	13.5014	1.33648	2.25e-34		ABCB1A	2.91498	1.20365	0.17057		NDUFB7	9.6439	1.47462	6.42e-17		ZFP811	0.86178	3.13239	0.732113		SLC7A6OS	1.92155	1.00511	1		NUDC	5.94338	1.87076	5.87e-06
DPH5	4.35353	0.611258	0.000502234		PROM1	1.54123	3.69022	0.293885		CTLA2A	3.37141	1.33079	0.00864663		PTK6	1.28023	3.91722	0.479262		ANP32A	13.484	1.13115	1.48e-34		CTSS	2.90492	0.403094	0.173706		ATOX1	9.59549	1.53667	5.73e-17		SDC3	0.857373	1.71736	0.733481		RPGRIP1	1.90239	0.901716	1		HNRNPA1	5.92308	1.62778	5.97e-06
KLF2	4.31864	0.247412	0.000576927		USP18	1.53221	0.390881	0.29753		CYFIP1	3.35865	0.762544	0.00897318		GM26883	1.28023	3.91722	0.479262		MS4A6B	13.4653	1.0952	2.67e-34		ID3	2.88506	0.554123	0.180324		CMTM7	9.53803	2.28705	3.35e-16		ZFP473	0.856309	3.30232	0.734036		WDR89	1.88536	0.27958	1		BTF3	5.87299	1.02582	5.41e-06
CCT5	4.28539	0.330629	0.000658829		SDHAF3	1.51757	0.641859	0.302975		CAMK2N1	3.35439	1.04518	0.00907112		IGKJ5	1.28023	3.91722	0.479262		CD3E	13.4567	1.20924	3.72e-34		RGS9	2.87217	2.54173	0.1858		ITM2B	9.5226	1.19285	1.52e-16		GM45572	0.856309	3.30232	0.734036		S1PR1	1.88363	0.485045	1		FABP5	5.86839	3.22962	9.76e-06
GM21994	4.2818	1.4171	0.000671443		SSBP2	1.50965	0.195097	0.306612		ATXN1	3.35297	0.855856	0.00908045		MYH10	1.28023	3.91722	0.479262		CD2	13.4215	1.17314	5.77e-34		RAB11FIP2	2.86965	0.637184	0.185698		UBL5	9.51859	1.33054	9.84e-17		CLDN34C1	0.856309	3.30232	0.734036		MCTP2	1.8554	3.0057	1		ARPP19	5.84656	1.29089	5.71e-06
TAF1D	4.25864	0.447797	0.000732654		CACNA2D2	1.49945	1.24276	0.31149		CRLF2	3.34655	0.47918	0.00923656		GM26530	1.28023	3.91722	0.479262		ARL6IP1	13.4001	1.24159	2.09e-34		CHD9	2.86502	0.650054	0.186362		SEC11C	9.34804	1.70299	5.44e-16		KIF7	0.856309	3.30232	0.734036		SLC16A5	1.82159	3.79068	1		PSMA4	5.84575	1.50096	6.66e-06
CCT2	4.25011	0.316878	0.000757017		GPRC5B	1.49914	1.33973	0.311598		PSEN2	3.3202	0.456375	0.00998255		PNP2	1.28023	3.91722	0.479262		LUC7L2	13.3868	1.37782	4.94e-34		SLC26A2	2.83247	1.05665	0.201161		COX8A	9.27421	1.1987	7.01e-16		GM5464	0.856309	3.30232	0.734036		SLFN2	1.81025	0.36475	1		ATP5J	5.83344	1.20204	6.66e-06
APEX1	4.20209	0.8743	0.000909972		IGSF3	1.48457	0.73961	0.318827		LYN	3.30828	1.91931	0.0104119		RGAG4	1.28023	3.91722	0.479262		ARHGDIB	13.3819	0.994695	3.54e-34		WLS	2.825	0.788615	0.204081		COX4I1	9.24174	0.9803	5.18e-16		CCDC142	0.856309	3.30232	0.734036		KLF13	1.80978	0.412582	1		DDX21	5.83317	1.89459	7.65e-06
MRPL30	4.19343	0.321857	0.0009397		GM15675	1.48279	1.31676	0.319666		IGTP	3.27318	0.547948	0.0114969		PLCD4	1.28023	3.91722	0.479262		MYL12B	13.3776	1.0855	2.6e-34		PTPN22	2.82476	0.484368	0.204081		COX5B	9.22835	1.45542	1.08e-15		TJP1	0.856309	3.30232	0.734036		KLHDC1	1.80889	1.3826	1		HSPA8	5.8205	1.55179	1.03e-05
GM10073	4.17466	0.188494	0.00101279		4930429F24RIK	1.4811	1.69022	0.32025		CERS4	3.24574	0.494731	0.0124347		GNRH1	1.28023	3.91722	0.479262		ANKRD12	13.3387	1.44336	6.29e-34		MGAT5	2.82409	0.953065	0.20467		LRRC58	9.21182	1.28611	6.58e-16		ABAT	0.856309	3.30232	0.734036		TTC5	1.80713	0.761261	1		EEF1G	5.81215	1.41462	9.66e-06
AMICA1	4.16939	1.77441	0.00104335		SPINK10	1.4811	1.69022	0.32025		LAMC1	3.24009	1.08441	0.0126495		GM36793	1.28023	3.91722	0.479262		TRBC2	13.3262	1.07076	1.5e-33		MRPS6	2.82059	0.767234	0.206104		XRN2	9.16578	1.56311	1.25e-15		LEKR1	0.856309	3.30232	0.734036		MPND	1.78196	0.819929	1		PSME2	5.79276	1.48298	8.81e-06
CCT3	4.15092	0.36569	0.00110102		FILIP1L	1.47828	0.297905	0.321386		CABLES1	3.23246	4.03861	0.0131543		SLCO2A1	1.2779	1.91722	0.480538		SMC4	13.3106	1.28078	2.21e-33		SERPINB6B	2.82044	1.10947	0.206105		PSMB1	9.12655	1.04802	9.87e-16		PBX4	0.848213	0.923807	0.739245		RAMP1	1.77765	0.678056	1		EBNA1BP2	5.79235	2.10718	9.99e-06
NPM3	4.13661	0.433611	0.00116165		GREB1L	1.47579	3.42719	0.322863		TRAC	3.22401	0.241715	0.0132421		MZB1	1.27272	2.27979	0.483117		SUMO2	13.2838	1.18702	1.47e-33		RGS16	2.81816	1.33819	0.206529		NDUFA13	9.12609	1.16841	1.41e-15		DENND5B	0.837255	3.30232	0.74716		KLHL5	1.76764	2.01719	1		CHCHD1	5.7724	1.68378	8.42e-06
FBL	4.13548	0.377832	0.00116279		SELP	1.45817	1.23079	0.330476		CDC42EP3	3.2223	0.501938	0.013299		MTSS1L	1.26684	4.50219	0.486926		HNRNPA0	13.2717	1.10803	1.56e-33		PDCD1	2.79738	1.17108	0.216272		COX5A	9.12484	1.5128	2.25e-15		ITGA9	0.822767	2.98039	0.75596		CCDC62	1.76641	2.64313	1		NOP56	5.77129	2.47761	1.27e-05
PARP3	4.06985	0.697321	0.0015051		NEURL3	1.45809	0.180754	0.330476		CAPG	3.186	0.360807	0.0148491		GM35584	1.26684	4.50219	0.486926		LIMD2	13.2421	1.12841	5.43e-33		RABGAP1L	2.79261	0.43002	0.217748		FLNA	9.11131	1.93746	2.25e-15		TTBK1	0.822767	2.98039	0.75596		RAPGEF4	1.76592	2.00284	1		UQCR11	5.77095	1.48334	9e-06
COX7A2L	4.0617	0.18853	0.00154593		RECK	1.45251	0.882867	0.333484		SPOCK2	3.18046	1.24903	0.0151174		GM45230	1.26684	4.50219	0.486926		BTG2	13.2353	1.23345	1.82e-33		ST8SIA4	2.77882	0.508501	0.223662		FKBP1A	9.10639	1.40133	1.53e-15		GM14306	0.822767	2.98039	0.75596		GALNT10	1.76259	1.21811	1		NDUFA12	5.76327	1.85854	1.08e-05
CCT8	4.05366	0.302215	0.00158923		ZFP963	1.44728	1.16666	0.334792		IGSF9B	3.15789	2.35155	0.0161649		DAAM1	1.26456	0.71559	0.487935		SRSF5	13.21	1.07372	2.76e-33		SURF1	2.7351	0.646962	0.246112		SMDT1	9.08502	1.50087	2.23e-15		4933411E06RIK	0.822767	2.98039	0.75596		MTX3	1.75932	3.40366	1		CCT2	5.75783	1.65355	1.14e-05
EIF2S2	4.00616	0.289536	0.00188414		A730015C16RIK	1.44215	1.45318	0.337263		NMB	3.15694	0.713646	0.0160815		DTX4	1.26076	0.793841	0.488683		COX7A2L	13.1928	1.02706	5e-33		FYN	2.71014	0.403387	0.260552		OSTF1	9.07874	1.65423	2.15e-15		MAMDC4	0.822767	2.98039	0.75596		DUSP10	1.75895	0.875135	1		UQCRQ	5.7565	1.70878	1.19e-05
SOCS1	3.97744	0.503451	0.00206866		CTSL	1.43772	0.61172	0.339364		CELA1	3.14642	1.87511	0.0166456		RP24-282C4.3	1.25945	0.574832	0.48935		IL2RG	13.1889	1.19163	1.53e-33		TNFRSF4	2.70471	0.507231	0.263263		H3F3A	9.06637	1.01702	2.26e-15		SLC16A7	0.822767	2.98039	0.75596		LEMD2	1.75441	0.824862	1		EIF3B	5.7442	2.08072	1e-05
GRAMD4	3.94848	0.777818	0.00231801		SORCS2	1.42995	0.46585	0.343031		CD82	3.14178	0.413809	0.0167617		DDR1	1.24599	0.984338	0.498024		PNRC1	13.1747	1.14141	4.04e-33		REC8	2.69031	2.10069	0.275411		TALDO1	9.05764	1.39412	2.5e-15		HSF2BP	0.822767	2.98039	0.75596		GM11808	1.75279	0.196358	1		PHGDH	5.7394	2.41988	1.34e-05
SNRPD3	3.94317	0.316483	0.00236353		GM44037	1.42901	1.84223	0.343492		PTPN13	3.13647	0.820877	0.017027		XRCC6BP1	1.24539	0.472439	0.498232		MORF4L1	13.1302	1.23107	6.18e-33		SH3BGRL	2.68304	0.624128	0.277664		ATP5L	9.0532	1.0592	1.56e-15		PRR36	0.822767	2.98039	0.75596		GM11674	1.75231	25.0229	1		TKT	5.73648	1.58889	9e-06
ATP5B	3.92398	0.234777	0.00252861		BOLL	1.42219	1.24276	0.346786		APLP1	3.13049	1.41232	0.0174101		MYO3B	1.2321	0.70777	0.50684		ACTB	13.1156	1.11012	1.07e-32		SLC22A2	2.68207	1.78861	0.27859		AES	9.0224	0.992172	2.26e-15		TRIM16	0.822767	2.98039	0.75596		UST	1.74399	3.3212	1		COX6C	5.70983	1.03201	8.78e-06
GPR34	3.92074	0.81621	0.00254891		IFNGR2	1.41819	0.29453	0.348883		IGHM	3.12199	0.298482	0.0177295		FCMR	1.22712	1.8754	0.509864		MSN	13.1145	1.20505	4.52e-33		ITGB8	2.67701	1.19019	0.279453		MBD2	9.00377	1.42539	3.41e-15		PLCG2	0.822767	2.98039	0.75596		BACH2	1.72514	0.815167	1		CCT7	5.70569	1.5048	1.18e-05
DHCR24	3.8442	1.3584	0.00337699		GM4737	1.41514	21.3218	0.350139		TMEM154	3.10768	0.575269	0.0183604		THEMIS2	1.22407	2.18026	0.511386		CORO1A	13.114	1.0707	1.44e-32		HIVEP3	2.66867	1.06698	0.282871		CLTA	9.00174	1.21337	2.78e-15		RAG1	0.819418	3.30232	0.757745		POLE4	1.72163	0.576241	1		NDUFC2	5.69604	1.63468	1.27e-05
LARP1	3.83562	0.495121	0.00347528		SPARC	1.41514	21.3218	0.350139		STX11	3.09531	1.02865	0.0190155		SLC24A3	1.22407	2.18026	0.511386		TSC22D4	13.1035	1.38366	8.32e-33		AHI1	2.6615	0.861048	0.285179		TMA7	8.99479	1.11011	2.86e-15		FCRLA	0.813664	2.98039	0.761955		ZBTB22	1.71476	1.3212	1		IMPDH2	5.68539	2.38753	1.61e-05
FAU	3.835	0.131531	0.00351266		PNOC	1.41514	21.3218	0.350139		JDP2	3.09126	2.23125	0.0192852		GM17315	1.22407	2.18026	0.511386		TPR	13.0921	1.27246	6.56e-33		ZFR	2.64555	0.624113	0.292255		MAF	8.98127	2.01148	3.98e-15		B3GAT2	0.806818	1.54743	0.766432		NTPCR	1.70866	1.09881	1		CYCS	5.68069	2.08396	1.49e-05
RCAN3	3.82284	0.849198	0.00362415		PYROXD2	1.41514	21.3218	0.350139		LRRK1	3.08037	2.35155	0.0199077		GM17586	1.22407	2.18026	0.511386		WNK1	13.0635	1.51084	1.36e-32		SERPINC1	2.64416	2.06256	0.29433		SELPLG	8.97783	1.20432	2.92e-15		GM12524	0.804856	2.98039	0.767557		HIST1H3F	1.69416	1.68377	1		SNRPA1	5.6778	2.11763	1.45e-05
RAB3IP	3.82268	0.620642	0.00362415		DCST2	1.41514	21.3218	0.350139		CDKN2C	3.07224	0.925694	0.0201776		TRAV7-5	1.22181	1.53871	0.512187		TRAC	13.02	1.15082	1.24e-32		DDX43	2.63164	1.47064	0.297128		ATP5F1	8.95486	1.37602	5.96e-15		PIRB	0.80296	2.60188	0.768971		HSPB11	1.67981	0.767905	1		NDUFA4	5.66739	1.28312	1.27e-05
SQLE	3.8139	1.14044	0.00374758		4933415A04RIK	1.41514	21.3218	0.350139		CREM	3.02765	0.913976	0.0227862		HSPA1A	1.21165	1.10165	0.517299		ARHGEF1	13.0197	1.28265	3.3e-32		SSBP2	2.63073	0.530379	0.297128		CD3G	8.93686	0.894949	2.76e-15		GM26609	0.800759	0.956544	0.769973		TRMT10C	1.67458	0.90917	1		TXN2	5.65962	1.814	1.45e-05
ABCE1	3.81167	0.631242	0.0037613		NCALD	1.41514	21.3218	0.350139		ISG20	3.01994	0.597903	0.023138		FRMD5	1.20722	1.01033	0.518381		SELENOW	13.0031	1.1517	3.07e-32		IFT80	2.62696	0.431304	0.298589		CALM3	8.88654	2.00094	1.71e-14		LY6D	0.790761	2.48032	0.776666		TMEM242	1.67328	1.28467	1		ATP5G3	5.65945	1.41977	1.19e-05
EIF3E	3.80295	0.209964	0.00387297		GM5741	1.41514	21.3218	0.350139		STAT1	3.00133	0.367863	0.0242206		PRSS12	1.20631	1.4318	0.518831		COX8A	13.0004	1.06902	1.24e-32		NSMF	2.62605	1.74659	0.299987		MTCH1	8.82278	2.23025	2.26e-14		DERL3	0.790076	2.71736	0.776666		CCDC64	1.67197	0.987508	1		GLRX3	5.65789	1.68796	1.42e-05
GNGT2	3.80167	0.621554	0.0038803		TRPM2	1.41514	21.3218	0.350139		TBX21	3.00002	1.8876	0.0244428		MMACHC	1.20631	1.4318	0.518831		RAC2	12.9907	1.07164	3.91e-32		F13A1	2.62186	4.17108	0.302444		EIF4E2	8.81412	1.72511	1.26e-14		SFRP2	0.790076	2.71736	0.776666		9430065F17RIK	1.67188	3.35362	1		HNRNPAB	5.65128	1.60818	1.27e-05
MRTO4	3.79088	0.613665	0.00402168		SNTA1	1.41514	21.3218	0.350139		NKG7	2.9986	1.19718	0.0244237		GM14325	1.19673	1.08715	0.52489		FTL1	12.9771	0.999486	3.24e-32		TFDP2	2.6193	0.907259	0.302011		SMPDL3A	8.81309	1.13535	6.1e-15		PODXL2	0.790076	2.71736	0.776666		PPP1R15A	1.66611	0.497579	1		SLC25A3	5.64633	1.10346	1.19e-05
SNHG12	3.78854	0.44185	0.00405405		SPAG16	1.41514	21.3218	0.350139		FAM46A	2.99254	0.735834	0.0247363		MORC1	1.19543	1.13295	0.525693		H2-T23	12.9738	1.17667	2.5e-32		CXCR5	2.61759	1.39849	0.302011		CYBA	8.75142	1.24762	2.32e-14		TMEM255A	0.790076	2.71736	0.776666		PDHB	1.6537	0.824862	1		TUBA4A	5.63764	2.1667	1.64e-05
GALNT10	3.78606	0.871075	0.00409567		CDC42EP2	1.41514	21.3218	0.350139		APLP2	2.98273	0.453107	0.0253845		DPAGT1	1.18813	0.660884	0.530714		PFN1	12.9652	1.04101	4.38e-32		GXYLT2	2.60846	2.82713	0.306648		TMEM50A	8.73304	1.12833	1.33e-14		GM26916	0.790076	2.71736	0.776666		CALCRL	1.64834	1.59496	1		TCEB2	5.63348	1.04789	1.27e-05
PPIA	3.76758	0.166506	0.00438673		GM5129	1.41237	1.88287	0.351398		GBP6	2.97299	0.653016	0.0260079		TRAV8D-2	1.18635	2.33226	0.531901		CLTA	12.9146	1.21402	3.43e-32		PLSCR1	2.58106	1.19566	0.319735		CYB5A	8.72202	1.25674	1.98e-14		RASD1	0.790076	2.71736	0.776666		PRDX6	1.64331	0.385129	1		SNRPD1	5.62292	2.15913	1.92e-05
SH3BP5	3.76561	0.56417	0.00438608		FMO5	1.39404	0.391823	0.359944		TMEM159	2.97156	1.96822	0.0262043		GM17203	1.1835	1.4318	0.533686		GNG5	12.9001	1.13037	6.85e-32		PLXNC1	2.57353	1.08822	0.324193		PPDPF	8.71669	1.28647	1.71e-14		SAMD13	0.790076	2.71736	0.776666		DNAH17	1.63924	2.84727	1		RSL1D1	5.59286	1.91133	1.8e-05
DUSP2	3.76411	0.35918	0.00438799		FBXO47	1.38521	2.10526	0.364351		CCR3	2.95736	1.5718	0.0271236		GM26802	1.1773	0.939944	0.537963		EEF1A1	12.8852	1.0082	2.6e-31		B9D2	2.57165	0.687366	0.324732		SUB1	8.70496	1.12525	2.01e-14		FZD6	0.790076	2.71736	0.776666		SGMS1	1.62567	1.11175	1		BANF1	5.59045	1.65152	1.72e-05
IMPDH2	3.7364	0.455592	0.00485041		ATG4A-PS	1.38521	2.10526	0.364351		RHOC	2.95732	1.02544	0.0271212		BBS10	1.1763	1.26515	0.538716		APBB1IP	12.8721	1.24917	5.48e-32		ST6GALNAC3	2.5709	0.745279	0.324782		EMB	8.70062	1.66752	2.34e-14		AUTS2	0.790076	2.71736	0.776666		4930404N11RIK	1.60516	2.1692	1		GNL3	5.58438	2.68855	2.17e-05
PSMB10	3.73212	0.294465	0.00490874		GM29336	1.38416	1.17926	0.36482		ADAP1	2.95286	1.10957	0.0273931		ZBTB39	1.17589	0.95375	0.53892		RBM25	12.861	1.38421	1.43e-31		PLPP1	2.56714	2.53882	0.329422		TPR	8.68041	1.16661	2.04e-14		VPREB3	0.779755	2.86175	0.781416		EEF1G	1.60194	0.277421	1		PDIA6	5.57684	1.96718	1.88e-05
MFHAS1	3.7311	0.717051	0.00492753		TTL	1.3833	1.10526	0.365248		MUC1	2.92739	2.83329	0.029432		SRR	1.17569	0.759683	0.53892		ZFP36L1	12.8247	1.53432	2.14e-31		TRPM4	2.56607	1.22355	0.328446		TRAC	8.6333	1.07298	2.86e-14		ZFP526	0.779471	1.15936	0.781372		YPEL1	1.60048	1.65462	1		EIF2S2	5.56389	1.42121	1.89e-05
CCDC109B	3.70016	0.736533	0.00550615		2700046G09RIK	1.37774	1.5203	0.367779		GATA3	2.91098	0.429446	0.0302908		1810009A15RIK	1.1731	0.724579	0.540602		PCBP2	12.7831	1.35157	2.37e-31		AGFG1	2.56385	0.484265	0.329249		CNN2	8.62978	1.07847	2.57e-14		SMAGP	0.773243	2.71736	0.785217		IL7R	1.58989	0.46859	1		PSMC5	5.55654	1.55402	1.66e-05
LEF1	3.69798	0.305427	0.00553414		ATP1B3	1.37325	0.110756	0.370332		BCL2A1B	2.8781	0.62683	0.0330236		RAB42	1.16966	2.10987	0.542567		CFL1	12.7744	1.03585	1.12e-31		CD160	2.55555	1.2996	0.333442		SMCO4	8.5994	2.2735	8.32e-14		CD19	0.773243	2.71736	0.785217		UBE2K	1.58369	0.491124	1		CYBA	5.5507	0.941896	1.41e-05
DUSP10	3.68865	0.632153	0.00570075		TANGO6	1.37024	0.619833	0.371703		PPFIBP2	2.87316	4.42765	0.0338004		MPRIP	1.16663	0.241267	0.543284		PIM1	12.768	1.33636	2.31e-31		SYNPO	2.54667	2.7016	0.33875		GLRX	8.59806	2.50107	6.63e-14		ARHGAP29	0.769668	2.39543	0.788717		BCL7B	1.57986	0.66935	1		TAF10	5.54048	1.2675	1.79e-05
NSA2	3.67525	0.218264	0.00595393		TUBB2B	1.36874	0.825152	0.372462		IRGM2	2.8609	1.03445	0.0344202		DENND2C	1.163	1.5953	0.545076		CD53	12.7646	1.16803	1.48e-31		CES2C	2.54193	2.44862	0.341148		LAPTM5	8.59299	0.975565	3.17e-14		IFT172	0.76146	1.44434	0.792156		TMSB10	1.57667	0.189915	1		TOMM20	5.53384	1.17842	1.72e-05
ACP5	3.6711	0.322891	0.00603128		4930544D05RIK	1.36355	2.69022	0.373386		HIP1	2.80731	1.57918	0.0392846		4930558J18RIK	1.163	1.5953	0.545076		LBH	12.6982	1.51532	5.16e-31		TRAF2	2.53825	0.667736	0.341148		COX6C	8.58071	1.15116	5.64e-14		GM43703	0.759088	0.92728	0.794095		MAML2	1.56825	1.36559	1		H3F3A	5.52915	0.822253	1.58e-05
SRM	3.66692	0.789383	0.00610125		BC030499	1.36355	2.69022	0.373386		SYTL2	2.79924	0.720291	0.0400609		RIN2	1.16193	1.4318	0.545639		GNAI2	12.6971	1.18274	4.13e-31		ABHD6	2.53433	1.30319	0.341774		LAMTOR5	8.58039	1.65428	6.52e-14		DANCR	0.758194	2.49496	0.794301		FTSJ3	1.55966	0.933748	1		MT-ND3	5.51949	1.12774	1.64e-05
ATP5O	3.6492	0.247189	0.00645919		LDHAL6B	1.36355	2.69022	0.373386		CXCR6	2.79522	1.89936	0.0405768		ITGAE	1.15814	0.418418	0.547781		HNRNPK	12.6925	1.11318	3.2e-31		BICD1	2.51905	1.48178	0.348052		LDHA	8.5732	1.4209	7.19e-14		GPAM	0.758194	2.49496	0.794301		ACSS2	1.55789	1.0057	1		ATP5B	5.50608	1.26406	2.32e-05
NME1	3.63989	0.327302	0.00667552		RP24-282C4.4	1.36355	2.69022	0.373386		SNTB2	2.79448	0.938924	0.0405547		TIFA	1.15724	4.50219	0.548889		YPEL3	12.6908	1.3723	7.51e-31		THOC7	2.51748	0.443023	0.348052		GPX1	8.56184	1.47097	4.62e-14		CPNE5	0.758194	2.49496	0.794301		TEC	1.55577	1.47122	1		CCT4	5.50227	1.57834	2.57e-05
THEMIS	3.63236	0.752982	0.00679565		ATP6V0E2	1.34235	21.9068	0.38472		NBEAL2	2.79442	0.769439	0.0405547		GPRIN3	1.15649	0.301367	0.548889		CLK1	12.6737	1.37249	4.99e-31		FAM3C	2.51663	0.494079	0.34823		TCEB2	8.5421	1.03685	6.11e-14		TTLL9	0.758194	2.49496	0.794301		ZFP74	1.55431	1.65318	1		COPS6	5.49981	1.73276	2.39e-05
GPR146	3.62297	0.700411	0.00700531		NTRK1	1.34235	21.9068	0.38472		IL18RAP	2.78441	1.78059	0.0416379		IL12A	1.15415	2.91722	0.549044		H2-Q4	12.6588	1.28994	4.72e-31		RGS3	2.51568	0.781991	0.348748		IGHM	8.53592	1.2407	4.61e-14		TIAM2	0.758194	2.49496	0.794301		PIAS1	1.55258	0.749657	1		POMP	5.49194	1.23432	1.88e-05
GM20696	3.62064	0.827257	0.00705689		SAMD4	1.34235	21.9068	0.38472		IMPACT	2.78376	0.564788	0.0415684		GM16503	1.15415	2.91722	0.549044		CHCHD2	12.6467	1.11507	6.83e-31		ARHGAP31	2.50647	0.45073	0.355003		BIN2	8.53268	1.27864	6.19e-14		IGSF9	0.758194	2.49496	0.794301		ARHGAP39	1.55255	1.42504	1		PGAM1	5.48705	2.00803	2.41e-05
TPM3	3.61909	0.213287	0.0070708		GM26860	1.33702	1.19837	0.387362		2010107G23RIK	2.78212	1.81622	0.0418661		RP24-365A12.2	1.15415	2.91722	0.549044		TMSB10	12.6392	0.937542	1.24e-30		STON1	2.50595	2.66012	0.356684		SUPT4A	8.49124	1.1083	7.06e-14		MUSTN1	0.758194	2.49496	0.794301		MRPL30	1.55157	0.372903	1		HSPA4	5.4823	1.8827	2.54e-05
TMEM64	3.61349	0.477837	0.00719197		GM28068	1.33376	1.03487	0.389238		CHST15	2.78167	1.58015	0.0418645		CPLX2	1.15415	2.91722	0.549044		TSPAN32	12.6171	1.09602	6.93e-31		ARHGEF3	2.49815	0.573411	0.359223		NDUFV3	8.48871	1.27948	6.75e-14		NSL1	0.758194	2.49496	0.794301		NME4	1.54639	3.61666	1		DDX27	5.4796	2.04001	2.54e-05
CNN3	3.58218	1.45248	0.00799722		SOX4	1.32639	0.470024	0.392822		ADORA2A	2.77167	0.725134	0.0426942		STC2	1.15415	2.91722	0.549044		ATP5H	12.6054	1.03864	8.15e-31		DCK	2.49357	0.817447	0.362261		GSTP3	8.47684	2.11217	1.66e-13		A530032D15RIK	0.758194	2.49496	0.794301		SARAF	1.54634	0.346655	1		U2AF1	5.46907	1.63823	2.67e-05
EVL	3.56055	0.273781	0.00858226		CIB3	1.31963	1.88287	0.396777		1700001O22RIK	2.77007	2.81622	0.0430865		GM14308	1.15415	2.91722	0.549044		PABPC1	12.5948	1.2575	2.65e-30		ATP9A	2.49277	1.58612	0.362497		ANP32A	8.47124	1.01344	8.32e-14		FUT10	0.758194	2.49496	0.794301		NTRK3	1.54273	1.42504	1		SRSF3	5.46481	1.36633	2.57e-05
SGK3	3.55961	0.943364	0.00861311		TRAV6-5	1.31923	1.32765	0.396978		TOX2	2.76858	1.41568	0.0430768		MARCH1	1.15415	2.91722	0.549044		HNRNPA2B1	12.586	1.1387	1.09e-30		CCDC50	2.48422	0.693731	0.366043		PKP3	8.45981	1.67346	1.45e-13		BLNK	0.758194	2.49496	0.794301		SFT2D3	1.54108	0.891211	1		SRSF6	5.4525	1.63333	2.49e-05
UGCG	3.55212	0.454128	0.00881104		KCTD6	1.31267	0.628822	0.401112		ALCAM	2.76242	1.35524	0.0436955		PIGA	1.15149	0.660884	0.549044		DAD1	12.5747	1.1843	1.56e-30		ABCB9	2.4824	0.772973	0.366043		GLIPR1	8.43635	1.95537	1.76e-13		BCL6	0.754848	0.829831	0.796199		2300009A05RIK	1.53441	0.648666	1		SRM	5.43359	3.31177	4.09e-05
BANF1	3.54076	0.322352	0.00906574		COL11A2	1.30983	0.868221	0.402347		CASP1	2.75219	0.860806	0.0446466		CAMKMT	1.14926	0.71559	0.550721		UQCRH	12.5707	1.01757	2.16e-30		TUBG2	2.47717	3.4162	0.372184		ATPIF1	8.41059	1.70975	1.98e-13		MIER2	0.75066	0.791357	0.798903		PDE4B	1.53402	0.847268	1		HMGN1	5.4327	1.99277	3.55e-05
CCT4	3.51291	0.271865	0.00988472		4833418N02RIK	1.30888	0.947719	0.402347		ENPP5	2.75096	1.99679	0.0448348		ARRDC4	1.14622	0.49908	0.552743		MYL6	12.5401	1.01518	1.05e-30		ANKRD12	2.47259	0.341831	0.372184		NDUFA4	8.39264	1.24145	2.05e-13		NAT14	0.74562	2.21486	0.802569		E230001N04RIK	1.53359	1.14366	1		GTPBP4	5.43264	2.00967	3.29e-05
GALNT6	3.47927	0.44967	0.0109479		GM26767	1.29685	0.667855	0.409425		PADI2	2.74869	1.33079	0.0449963		PHF21B	1.14457	1.33226	0.553738		INPP4B	12.5188	1.37922	2.65e-30		LRIG1	2.46283	0.914354	0.380096		TMBIM6	8.39239	1.21085	1.48e-13		ZFP41	0.742854	1.39543	0.804051		TMCO1	1.53296	0.603304	1		COX7C	5.42071	0.998131	2.54e-05
TOMM20	3.47074	0.230601	0.0111844		TEC	1.2951	0.482823	0.410438		TNFAIP8	2.74363	0.358621	0.0453204		ABCB10	1.14457	1.33226	0.553738		PPIA	12.5102	0.931927	1.4e-30		TNFRSF8	2.45962	3.2382	0.382124		RCBTB2	8.3887	2.2519	2.43e-13		MYO19	0.742854	1.39543	0.804051		RNF122	1.5311	2.51712	1		TOMM40	5.40571	2.03057	3.52e-05
PPA1	3.4701	0.543245	0.0111894		WDR70	1.28259	0.337433	0.417143		TJP2	2.74113	1.50588	0.0456874		POLRMT	1.14063	0.58094	0.555738		CSNK1A1	12.5057	1.35042	2.49e-30		CAMK2D	2.45841	0.445207	0.381931		CCDC12	8.37817	1.24961	1.43e-13		PLPP6	0.738511	0.687609	0.806608		THUMPD2	1.5292	1.14535	1		EIF1	5.39162	0.769126	2.76e-05
2010107E04RIK	3.44917	0.252706	0.0119757		COX7A2L	1.27439	0.0685136	0.419784		ENTPD1	2.73159	0.836024	0.0467018		GALNT9	1.1356	0.822067	0.558425		BTF3	12.4952	1.05205	4.41e-30		TSHZ2	2.45816	2.1938	0.382124		RHOA	8.3697	0.994003	1.58e-13		MAGEH1	0.727078	2.30232	0.811743		GRWD1	1.52683	1.3212	1		PCBP1	5.38612	1.34267	2.95e-05
GM9843	3.43977	0.138669	0.012397		9130604C24RIK	1.261	1.21218	0.426597		ILDR1	2.72705	1.30742	0.0472716		GM19331	1.13442	1.91722	0.559215		UBC	12.4902	1.08756	1.7e-30		PPCDC	2.45667	0.757393	0.382124		SERINC3	8.34848	1.78068	3.31e-13		XRCC3	0.727078	2.30232	0.811743		PIK3R5	1.52664	1.08828	1		HSPD1	5.3774	2.92016	5.19e-05
PPP1R15A	3.41847	0.310631	0.0131583		AFAP1	1.25504	0.492283	0.430139		2010111I01RIK	2.72219	0.490445	0.0477413		LNX1	1.13442	1.91722	0.559215		4930523C07RIK	12.4854	1.22177	2.84e-30		TNFRSF18	2.45507	0.315474	0.382124		RER1	8.33893	1.27017	1.87e-13		NLRC4	0.727078	2.30232	0.811743		BDH1	1.52105	1.06486	1		NDUFB7	5.37581	1.11598	2.91e-05
LAMP1	3.41057	0.319429	0.0135085		GM13293	1.25117	1.78333	0.432343		ART2B	2.71635	0.413972	0.0483783		SARM1	1.13442	1.91722	0.559215		WDR89	12.4637	0.963455	4.08e-30		PHACTR2	2.4399	1.26419	0.391762		DYNLL1	8.33588	1.49971	3.26e-13		TMEM163	0.727078	2.30232	0.811743		AMIGO2	1.51063	2.40366	1		MRPL21	5.37171	1.47473	2.95e-05
CHCHD1	3.40455	0.351272	0.0137545		OAS2	1.25117	1.78333	0.432343		IL12RB1	2.71463	1.03381	0.0486052		CTSK	1.13442	1.91722	0.559215		OGT	12.4433	1.2294	2.96e-30		DNMT3A	2.43483	0.700078	0.395348		CD47	8.33577	1.23169	2.54e-13		GM4419	0.727078	2.30232	0.811743		STT3B	1.50782	0.744274	1		TBC1D4	5.35021	2.14119	4.27e-05
DDX18	3.37864	0.372135	0.0148818		RNF32	1.23254	1.21218	0.443752		ACSBG1	2.70073	0.787646	0.0503225		NAPSA	1.13337	1.91722	0.560136		SP100	12.4263	1.21853	4.09e-30		SWAP70	2.43426	0.652705	0.395348		LAMTOR4	8.33326	1.37856	2.15e-13		SLC7A14	0.727078	2.30232	0.811743		SGK3	1.50414	1.28167	1		HDGF	5.34955	1.59796	3.68e-05
HSPA8	3.37036	0.186832	0.0152562		REC8	1.22229	0.747708	0.449841		CENPV	2.70065	1.4377	0.0504542		IGLC2	1.13239	2.10278	0.560476		YWHAZ	12.3928	1.34586	6.18e-30		STIM2	2.42838	0.621311	0.398874		NACA	8.3318	0.860311	1.87e-13		PLEKHF1	0.727078	2.30232	0.811743		HSD11B1	1.50394	0.61162	1		TNFRSF4	5.3407	2.03625	5.04e-05
MTSS1	3.34566	0.812065	0.0164626		GM26735	1.21879	0.979729	0.451314		DENND4A	2.67579	0.762749	0.053349		TRAV15-2-DV6-2	1.12129	2.91722	0.567999		PSMB1	12.3879	1.03827	4.87e-30		HSPA5	2.42405	0.363996	0.400134		ARF5	8.32318	1.01825	1.98e-13		2700012I20RIK	0.727078	2.30232	0.811743		ENC1	1.5034	2.40366	1		COX6B1	5.33477	0.907908	3.1e-05
RASAL1	3.33285	1.52329	0.0171533		WNT3	1.21752	0.699268	0.451983		GADD45B	2.65607	0.64719	0.0557035		CECR2	1.12129	2.91722	0.567999		ABLIM1	12.3686	1.38375	1.69e-29		TESPA1	2.42266	0.43703	0.400134		PTP4A2	8.31731	1.13666	1.96e-13		TRAV6N-5	0.727078	2.30232	0.811743		TTC13	1.4913	0.94423	1		NDUFS7	5.32846	1.30585	3.55e-05
MS4A6B	3.32643	0.168857	0.0174184		B430305J03RIK	1.21051	3.69022	0.456581		RNF125	2.65215	0.64629	0.0562906		UBQLN2	1.11114	0.365648	0.573376		LCP1	12.3676	1.31825	9.07e-30		TNFSF11	2.4097	0.918103	0.406581		ATP6V0E	8.31467	1.14019	2.15e-13		TRAJ22	0.727078	2.30232	0.811743		METTL22	1.4892	1.26017	1		ATP5D	5.30578	1.10735	4.09e-05
RELT	3.28776	0.865048	0.0196974		GM26558	1.21051	3.69022	0.456581		BCL2L1	2.64951	0.787646	0.0567102		CD22	1.10874	1.91722	0.574906		MCL1	12.3584	1.13364	1.14e-29		NCOA7	2.40594	0.739667	0.410275		PSMB3	8.30776	1.16344	2.43e-13		NANP	0.727078	2.30232	0.811743		MTAP	1.48755	0.82721	1		HSPA9	5.30415	2.28484	5.15e-05
RBM38	3.26935	0.312184	0.0207601		SHF	1.20818	0.614934	0.457889		TMBIM1	2.64919	1.38968	0.0568457		LY86	1.10762	2.21678	0.575641		IQGAP1	12.3245	1.51176	1.67e-29		LRMP	2.39897	0.521469	0.413816		YWHAE	8.30712	1.62767	3.84e-13		GRHL1	0.715262	1.98039	0.819593		MCM2	1.47959	1.01664	1		LLPH	5.29724	1.342	4.18e-05
NOP56	3.25997	0.39685	0.0213295		KCNH6	1.20185	1.42719	0.461088		PTPN4	2.64318	0.786468	0.0575721		BANK1	1.10326	1.08715	0.578456		TCEB2	12.3134	1.04634	1.27e-29		LBH	2.38423	0.3343	0.422557		PSMA7	8.27921	1.10968	2.43e-13		HAL	0.712218	2.30232	0.819735		OXCT1	1.47869	0.723396	1		FTL1	5.29141	0.920028	4.36e-05
ENO3	3.241	0.850902	0.0225773		HYKK	1.20185	1.42719	0.461088		UBL3	2.63675	0.375538	0.0584447		IL17RD	1.09666	1.91722	0.58168		SCAND1	12.3095	1.20788	1.6e-29		PLCB4	2.37899	1.05238	0.425882		HMGB2	8.27723	3.34596	1.36e-12		GM21781	0.706186	1.30232	0.824785		TRAJ33	1.4757	1.26359	1		DDX39B	5.28943	1.28917	4.18e-05
UBL4A	3.23705	0.475365	0.0228107		RP23-312B17.3	1.20185	1.42719	0.461088		SLC3A2	2.6199	0.347532	0.0607328		GUCY2E	1.09666	1.91722	0.58168		ATP5G2	12.3067	1.09211	1.72e-29		DAPP1	2.37737	0.493886	0.425882		SPN	8.27665	1.67342	4.07e-13		H60B	0.706186	1.30232	0.824785		SMPD5	1.47503	1.22642	1		1810022K09RIK	5.28357	1.60736	4.96e-05
1700025G04RIK	3.23269	0.737056	0.0230643		GM30948	1.20144	0.699268	0.461281		CD200R4	2.61724	2.11261	0.0613969		IGHD	1.0963	1.13063	0.58168		RHOA	12.301	1.0729	1.57e-29		PLCL1	2.37032	1.44862	0.431977		VASP	8.2709	1.24857	3.57e-13		GM973	0.698234	2.30232	0.829815		XPNPEP1	1.47206	0.97205	1		DYNLL1	5.27543	1.50228	5.15e-05
SCO2	3.20201	0.699464	0.0251469		NSG1	1.19895	2.10526	0.46252		WLS	2.61131	0.585361	0.0618793		PAX5	1.09471	2.91722	0.58168		RABAC1	12.293	1.1282	2.54e-29		RP23-312B17.2	2.36925	1.78966	0.431977		MYO1F	8.2641	2.9997	6.89e-13		ACACB	0.696693	2.13239	0.829815		ENSA	1.4719	0.629716	1		MT-ND1	5.26709	0.995114	4.96e-05
NOB1	3.19875	0.615341	0.0253809		D630029K05RIK	1.19895	2.10526	0.46252		RGS1	2.61103	0.394008	0.0619103		TSHZ3	1.0943	1.50219	0.58168		ARPC1B	12.2808	1.16228	1.59e-29		CELF2	2.36762	0.300044	0.431977		TMEM14C	8.26381	1.51665	4.18e-13		ZFP72	0.696693	2.13239	0.829815		FANCL	1.47102	1.12655	1		NOC2L	5.26655	2.44278	5.96e-05
KLF7	3.19235	0.494747	0.0258118		DOCK4	1.19895	2.10526	0.46252		CTLA2B	2.60368	2.36054	0.0632031		LPL	1.09195	2.91722	0.581878		GM8369	12.2797	1.23832	1.69e-29		PFDN5	2.36424	0.186099	0.434164		CDC25B	8.21789	3.03155	1.36e-12		GEMIN4	0.696693	2.13239	0.829815		LBP	1.46612	3.1692	1		MRPL20	5.26135	1.5898	5.04e-05
RHOA	3.18924	0.17537	0.0260819		ZFP558	1.19895	2.10526	0.46252		LGALSL	2.59142	1.4377	0.0647826		GM43154	1.09195	2.91722	0.581878		ANKRD44	12.2745	1.36983	1.67e-29		CD38	2.35366	1.06625	0.443314		BTF3	8.21208	0.86132	3.6e-13		PRAM1	0.696693	2.13239	0.829815		MRPS7	1.46554	0.70298	1		MAT2A	5.25438	1.82241	5.49e-05
CORO1A	3.18914	0.143249	0.0261686		TMEM267	1.19895	2.10526	0.46252		GPR171	2.58179	0.820661	0.0661306		GNB5	1.0878	0.702211	0.584728		CDC42	12.2715	1.06845	9.07e-30		GTPBP8	2.35279	0.860678	0.443314		NEDD8	8.20802	1.05597	3.89e-13		GM26580	0.696693	2.13239	0.829815		2010315B03RIK	1.4649	1.2432	1		EIF3G	5.25158	1.33454	4.79e-05
SNRPF	3.18053	0.213518	0.0267433		ZFP189	1.19421	0.903626	0.464932		COBLL1	2.57825	1.55318	0.0666866		PGAP1	1.08422	0.441075	0.586645		COX4I1	12.2705	0.952487	2.1e-29		CFAP36	2.35263	0.722793	0.443314		ATP5J	8.19035	1.08302	5.77e-13		GM8225	0.696693	2.13239	0.829815		RRP15	1.46244	0.906162	1		PPAN	5.23017	2.96757	7.35e-05
FAM65B	3.15309	0.26594	0.0287752		WWOX	1.18875	0.503809	0.467953		ANG	2.57678	1.84691	0.0669488		MTX3	1.08409	1.23915	0.586752		GM10073	12.2587	0.991069	4.4e-29		ABHD8	2.34836	0.381182	0.445269		MYL12A	8.18227	1.22365	6.32e-13		4930578M01RIK	0.696693	2.13239	0.829815		SNHG6	1.45952	0.817353	1		RWDD1	5.22774	1.39028	5.4e-05
STAMBPL1	3.15123	0.294782	0.0288852		MCF2L	1.18372	3.10526	0.467953		TRP53I11	2.5692	0.47014	0.0678665		HOMEZ	1.07944	0.71559	0.589369		PTP4A2	12.2518	1.31439	3.39e-29		GLT28D2	2.32615	3.87563	0.466139		TXNDC17	8.18046	1.49324	6.4e-13		FNDC3B	0.696693	2.13239	0.829815		GM45155	1.45885	3.07609	1		NDUFS6	5.22741	1.36123	5.04e-05
EPB41L4AOS	3.15102	0.400645	0.0288852		AI427809	1.18372	3.10526	0.467953		CYBB	2.56226	1.07674	0.0689919		ATCAY	1.07809	0.812887	0.590144		CD27	12.2379	1.15228	4.27e-29		KMT5C	2.32053	1.05007	0.466139		UBE2L3	8.16931	1.3773	7.02e-13		ZFP583	0.696693	2.13239	0.829815		PRF1	1.45876	1.88231	1		PSMB2	5.22359	1.28479	5.15e-05
IDI1	3.14774	0.810454	0.0291327		GM20443	1.18372	3.10526	0.467953		UBE2L6	2.55348	0.976832	0.0705174		9430065F17RIK	1.07538	1.10987	0.591809		GIMAP4	12.2346	1.14765	3e-29		PDZK1IP1	2.29295	2.2382	0.487768		CHMP4B	8.16049	1.24555	5.47e-13		GM14139	0.696693	2.13239	0.829815		INIP	1.44406	0.866633	1		CHMP2A	5.21715	1.19439	5.15e-05
GM6133	3.13387	0.295583	0.0303105		5031425F14RIK	1.18372	3.10526	0.467953		ITM2C	2.54254	0.29285	0.0722115		PPP1R3E	1.07119	0.917224	0.594587		CLIC1	12.234	1.14448	1.67e-29		D430042O09RIK	2.28968	0.850692	0.488813		AW112010	8.14914	1.28547	6.37e-13		ANKRD24	0.694297	1.25792	0.829838		IER2	1.43401	0.389834	1		MYBBP1A	5.21601	2.51655	6.95e-05
PSMB8	3.12114	0.160392	0.0313989		ASCL4	1.18372	3.10526	0.467953		PDE8A	2.54101	1.04622	0.0724991		KIF5C	1.07105	0.580189	0.594587		SNRNP70	12.2274	1.30327	3.69e-29		BC026585	2.28723	1.79471	0.49047		TPST2	8.14681	1.76508	8.89e-13		GRIK5	0.693049	0.816892	0.83062		GFM2	1.43327	1.09195	1		EIF6	5.2103	1.48733	5.78e-05
COTL1	3.11459	0.198795	0.0320208		EHD2	1.18372	3.10526	0.467953		CD164	2.53137	0.381932	0.073968		CHIL3	1.07018	2.91722	0.59536		POU2F2	12.2215	1.5169	4.09e-29		DUS2	2.28713	0.762502	0.490368		SRI	8.14628	1.08513	6.4e-13		P3H3	0.685042	2.30232	0.837263		ARID5A	1.43074	0.738562	1		ATP5O	5.20885	1.15678	5.5e-05
PTPN6	3.1141	0.373512	0.0320208		GM11261	1.18372	3.10526	0.467953		IL9R	2.52793	1.07784	0.0746257		RAB23	1.06943	0.531165	0.595454		ATP5E	12.2137	1.1047	6.15e-29		PENK	2.28533	2.22998	0.492289		AP2S1	8.13942	1.54126	9.37e-13		LRRN3	0.682738	2.13239	0.839124		PUSL1	1.42809	1.42811	1		COX4I1	5.20799	0.757415	4.96e-05
ZNRF1	3.11331	0.352683	0.0320215		TUBB3	1.18372	3.10526	0.467953		CISH	2.52116	0.410035	0.0755179		CD24A	1.06889	1.5953	0.595833		CALM2	12.2047	1.21959	2.31e-29		BCL10	2.28014	0.417098	0.493688		ATP5H	8.13704	1.02196	9.14e-13		DOK3	0.682738	2.13239	0.839124		HSD17B12	1.41282	0.817036	1		NEDD8	5.19527	1.09709	5.71e-05
UCK2	3.10919	0.662039	0.0323662		TRBV4	1.18372	3.10526	0.467953		ICAM1	2.50963	0.671944	0.0774759		GM8013	1.06627	1.45779	0.597006		PSMB8	12.2046	1.10407	7.79e-29		NFATC1	2.27111	0.605511	0.496605		UBE2B	8.11939	1.07371	6.32e-13		GM10451	0.682738	2.13239	0.839124		LYRM7	1.40836	2.13357	1		NDUFA8	5.19387	1.34961	5.69e-05
MT-ND2	3.1076	0.128983	0.0325318		CHRNG	1.18372	3.10526	0.467953		HACD3	2.48583	0.739594	0.0811778		GFRA1	1.06627	1.45779	0.597006		TMA7	12.19	1.07435	4.07e-29		DUSP6	2.27101	1.2057	0.496915		TXNDC5	8.09164	2.77108	2.05e-12		RAVER2	0.682738	2.13239	0.839124		TSPAN14	1.4042	0.967562	1		GSPT1	5.19005	1.92991	7.17e-05
IFT80	3.08749	0.302459	0.0342838		GM5475	1.18372	3.10526	0.467953		BICD1	2.47849	1.07513	0.0825091		GM26538	1.06433	1.23915	0.598265		EIF3F	12.1853	0.994663	7.14e-29		A630091E08RIK	2.26827	2.12669	0.499097		GRB2	8.08572	1.42475	1.12e-12		LYPD1	0.682738	2.13239	0.839124		SNN	1.3987	2.82816	1		METTL1	5.18943	3.50236	9.01e-05
NLE1	3.08631	0.82371	0.0343705		FAM71D	1.18372	3.10526	0.467953		ALAD	2.47805	0.648429	0.0825839		B230208H11RIK	1.06023	1.4318	0.601227		EEF2	12.1467	1.09103	1.57e-28		CD82	2.26703	0.393291	0.498758		CWC15	8.08065	1.32751	1.24e-12		ADAM8	0.677205	1.05439	0.841492		CD200R3	1.39723	3.09881	1		POLR2E	5.18707	1.5409	6.88e-05
DAPK1	3.08313	1.77232	0.0347009		SPATS2	1.18372	3.10526	0.467953		IFITM10	2.47469	2.02962	0.0834292		ACYP2	1.05646	1.08072	0.603276		UBE2D3	12.1433	1.07112	4.88e-29		2010109I03RIK	2.2559	2.29067	0.508571		DBI	8.07568	2.10987	2.72e-12		HIC1	0.670218	1.21486	0.846043		LSM7	1.39508	0.790685	1		SNRPE	5.18397	1.27716	6.9e-05
CCT7	3.07979	0.238947	0.0348073		9330161L09RIK	1.18372	3.10526	0.467953		IL1RL1	2.47448	0.875109	0.083205		CD19	1.05145	2.50219	0.605587		PDCD4	12.1386	1.20039	9.35e-29		CD28	2.25554	0.30072	0.50759		PKM	8.07066	1.28467	1.34e-12		SCPEP1	0.667068	0.933085	0.84816		MRPS18B	1.39315	0.730623	1		PTPN6	5.17561	1.76997	6.88e-05
KRAS	3.06286	0.330678	0.0364005		ADAM22	1.18372	3.10526	0.467953		RAB19	2.46651	0.556434	0.0846305		ECHDC2	1.05145	2.50219	0.605587		PTBP3	12.1327	1.39777	1.09e-28		ENDOD1	2.24773	1.02134	0.512204		SF3B6	8.06454	1.28371	1.46e-12		XLR3A	0.667002	1.98039	0.84823		ICAM2	1.38534	0.610229	1		RBM3	5.17352	1.00421	5.87e-05
HSPA9	3.05851	0.447735	0.0367023		A830009L08RIK	1.18372	3.10526	0.467953		GBP8	2.46516	0.492378	0.0848011		MEX3B	1.04828	0.478112	0.60703		CD52	12.1238	1.07846	6.69e-29		IER5L	2.24637	2.03153	0.514126		PSMD8	8.05622	1.25161	1.23e-12		4930539E08RIK	0.667002	1.98039	0.84823		UTP15	1.38263	1.02624	1		EPRS	5.1704	1.74046	6.9e-05
SRSF6	3.04788	0.324561	0.0378601		ZFP599	1.18372	0.631329	0.467953		B4GALNT4	2.46031	1.76891	0.085878		CCDC39	1.0482	1.69483	0.60703		GIT2	12.1054	1.60932	1.09e-28		CEP19	2.24542	0.89629	0.514019		ATP5J2	8.04228	1.12746	1.64e-12		APOA2	0.667002	1.98039	0.84823		FAM219B	1.38261	0.979012	1		CYC1	5.16777	1.89036	7.95e-05
CHD3	3.03571	0.178734	0.0391057		CEP131	1.18324	0.953257	0.467953		SERPINA3F	2.4422	2.49178	0.0893738		GM26580	1.0482	1.69483	0.60703		2810474O19RIK	12.0873	1.276	9.35e-29		MT-ND4	2.23712	0.169178	0.518834		CSNK2B	7.99568	1.48577	2.22e-12		TRAJ48	0.667002	1.98039	0.84823		NMRK1	1.3799	1.72559	1		MPP6	5.15283	2.40803	7.92e-05
SPRED2	3.03568	0.979782	0.0391178		CD7	1.18294	0.245117	0.467953		DUBR	2.40892	1.27307	0.0957796		GM14419	1.0482	1.69483	0.60703		ARF5	12.0512	1.19645	3.72e-28		SH2D2A	2.23653	0.469419	0.518834		ICOS	7.98774	1.89924	2.42e-12		ARAP3	0.653903	1.98039	0.854751		LHFPL3	1.37541	5.49112	1		NDUFAB1	5.13524	1.85598	9.46e-05
NR4A1	3.02322	0.798974	0.0404575		FBXO10	1.18046	1.23079	0.468225		IL10	2.40423	3.69068	0.0971507		NETO2	1.0482	1.69483	0.60703		PPP1R12A	12.041	1.49738	1.82e-28		HDGFRP3	2.23641	0.778767	0.518834		CAP1	7.97681	1.33587	2.06e-12		LHFP	0.653903	1.98039	0.854751		TUT1	1.37536	1.3212	1		HSP90B1	5.13408	1.46203	7.64e-05
NTRK3	3.01285	1.01894	0.0414084		TRAV15-1-DV6-1	1.17942	2.42719	0.468859		TM7SF3	2.40354	0.869365	0.0968946		ASCL2	1.0482	1.69483	0.60703		TSPO	12.039	1.18297	1.09e-28		STAMBP	2.22904	0.824282	0.525407		PSEN2	7.96186	1.52887	1.92e-12		AKAP1	0.641547	1.98039	0.862953		0610010K14RIK	1.37466	2.68377	1		RCC2	5.12713	1.7372	7.92e-05
HSD17B10	3.00369	0.28577	0.0424823		GM9889	1.17783	0.475903	0.469688		LTB4R1	2.40016	1.38682	0.097365		PRR18	1.0482	1.69483	0.60703		SF3B2	12.0387	1.17642	1.39e-28		PPIP5K2	2.22686	0.84609	0.526889		DOCK2	7.96121	1.17851	2.1e-12		FAM71E1	0.640477	1.13239	0.862964		ZNRF1	1.37011	0.525072	1		RRP15	5.11699	2.98264	0.00010277
NDFIP2	3.00266	0.339729	0.0425856		KHK	1.17465	0.397441	0.471184		GLIPR1	2.3903	0.384688	0.0992942		ZFP985	1.04609	0.969691	0.608529		KLF13	12.0354	1.23316	2.48e-28		GSTP3	2.22506	0.484858	0.527235		ZFAND6	7.93545	1.28802	2.43e-12		PRKAR1B	0.637974	1.84289	0.862964		RACK1	1.36718	0.162411	1		GAPDH	5.1168	1.45748	9.38e-05
BTF3L4	2.98917	0.374291	0.0440249		6030443J06RIK	1.17382	1.10526	0.471642		RHOD	2.38692	1.62718	0.100179		SBF2	1.0452	0.578422	0.609021		RACK1	12.0184	0.876239	4.1e-28		DNAH7A	2.22292	1.93842	0.529068		ARHGDIA	7.9278	1.21247	2.85e-12		PKIB	0.637974	1.84289	0.862964		GM36445	1.3582	2.61666	1		ATP5K	5.11593	1.44505	7.92e-05
IER2	2.98255	0.240463	0.044739		GM4349	1.17382	1.10526	0.471642		ZBP1	2.38595	0.453645	0.100179		WDFY4	1.03622	2.33226	0.614635		CDKN1B	12.0052	1.26744	2.51e-28		CNTLN	2.22245	1.32309	0.529068		ATP1B3	7.91777	1.21295	3.12e-12		MORN1	0.637974	1.84289	0.862964		MOB3B	1.35773	1.71853	1		COX7A2	5.11173	1.1827	7.92e-05
DRC1	2.96603	1.59544	0.046659		NPHP3	1.17382	1.10526	0.471642		M6PR	2.38588	0.396009	0.100179		PYGL	1.03622	2.33226	0.614635		MYH9	11.9653	1.36967	5.71e-28		SDHAF1	2.22113	0.378846	0.529068		TMED2	7.91648	1.19979	3.23e-12		SAPCD1	0.637974	1.84289	0.862964		MFSD3	1.3556	1.99927	1		MYL12A	5.09997	1.01447	7.19e-05
FSD1L	2.95683	1.31533	0.0477278		PSTPIP2	1.16754	2.10526	0.475554		CORO2B	2.38141	2.55318	0.101239		EPHA3	1.03622	2.33226	0.614635		WHSC1L1	11.9531	1.36583	6.63e-28		TMEM106B	2.20315	0.603762	0.539204		PSMB4	7.91125	1.1687	2.81e-12		D230017M19RIK	0.637974	1.84289	0.862964		MED16	1.35518	0.869636	1		ZNHIT6	5.08822	2.28116	9.49e-05
SLC44A2	2.94794	0.289546	0.0486319		4930523C07RIK	1.15722	0.086928	0.482013		CEP112	2.38114	1.83697	0.101155		OAZ3	1.03622	2.33226	0.614635		9930111J21RIK2	11.9376	1.47858	4.93e-28		APOBEC3	2.1968	0.304123	0.543814		RORA	7.90035	2.20205	4.78e-12		TDRP	0.636427	0.687609	0.86315		HOXA7	1.35236	4.90616	1		STIP1	5.088	2.19046	0.00010289
METTL1	2.94681	0.707334	0.0487636		KIFC2	1.15091	0.638134	0.485978		C1QTNF6	2.37549	1.16323	0.102046		BC051628	1.03622	2.33226	0.614635		PAFAH1B1	11.9274	1.25064	3.67e-28		PEAR1	2.18076	0.727166	0.55704		PITPNA	7.89499	1.31263	3.42e-12		B3GALT2	0.625685	1.84289	0.872463		TRBC1	1.35199	0.359763	1		RBX1	5.08461	1.00484	7.92e-05
SSH2	2.94612	0.299499	0.0488239		FAM114A1	1.14643	1.36829	0.488698		BATF	2.36164	0.511451	0.104882		PCDHGA10	1.03622	2.33226	0.614635		SELPLG	11.9146	1.17988	5.79e-28		TMEM243	2.15008	0.446812	0.581854		UFC1	7.89338	1.51737	3.23e-12		NR4A3	0.621482	0.766266	0.874582		TBXA2R	1.34904	0.67676	1		EMG1	5.07398	1.21405	9.1e-05
2410015M20RIK	2.9352	0.216643	0.0500274		AMIGO2	1.14325	0.809804	0.490572		NOL10	2.34547	0.700738	0.108173		RP24-94F12.3	1.03622	2.33226	0.614635		ATP5L	11.9067	1.0633	6.34e-28		IVD	2.14868	0.734123	0.583607		SHFM1	7.89031	1.07687	3.61e-12		CPTP	0.619964	0.842887	0.87534		RMI1	1.3462	0.921269	1		UQCR10	5.07195	1.3865	9.72e-05
SMCHD1	2.93378	0.245734	0.0500296		SGSM2	1.14229	0.564692	0.491273		SDCBP2	2.33864	0.47918	0.109531		NR1I3	1.03622	2.33226	0.614635		PNISR	11.9021	1.35211	8.17e-28		LIPO3	2.1305	1.3963	0.600127		H3F3B	7.88006	0.781276	3.23e-12		CD79A	0.615224	1.62989	0.876424		MRPS10	1.34611	0.727359	1		NDUFA13	5.06916	0.819174	7.9e-05
SOX4	2.92447	0.878375	0.0511699		PIK3R5	1.13808	0.326728	0.493872		LZTFL1	2.33266	0.504912	0.110878		ICOSL	1.02715	0.801747	0.616486		PPIB	11.9008	1.15016	8.5e-28		MT-CYTB	2.12722	0.160235	0.6027		GLIPR2	7.86948	1.96033	6.88e-12		CYP4F18	0.61408	1.84289	0.877426		TFB2M	1.34538	1.1692	1		NPM3	5.06263	1.72638	0.00010277
PRMT3	2.90725	0.539028	0.0533252		TCF7L1	1.12934	0.614934	0.499501		NEDD4	2.3243	1.29015	0.112806		MYO1D	1.02482	1.15169	0.618111		EEF1D	11.8922	1.05627	1.15e-27		PLEKHA1	2.12193	0.808514	0.605527		MIEN1	7.8471	1.32027	4.38e-12		AGPAT9	0.61408	1.84289	0.877426		P2RY14	1.34345	1.99927	1		EEF1B2	5.05498	0.881759	9.37e-05
TCRG-C1	2.90691	2.119	0.0534696		NDNF	1.12883	1.21218	0.499818		S100A6	2.31166	0.500694	0.115945		CCNE2	1.02482	1.15169	0.618111		ARHGAP15	11.8723	1.18888	9.15e-28		SMPDL3A	2.12156	0.261643	0.605527		SELENOH	7.84558	2.10574	1.1e-11		ZFP296	0.609577	1.71736	0.881353		EEF1B2	1.3367	0.187288	1		BOLA2	5.05393	1.4914	0.00010277
MIRT1	2.89586	0.554569	0.0548616		GM12840	1.12881	0.241464	0.499818		TXLNB	2.30703	2.4377	0.117194		VCL	1.02283	1.33226	0.619617		PHF3	11.871	1.33313	8.69e-28		APTX	2.1195	0.854716	0.60584		SELENOW	7.83937	0.885879	3.69e-12		GM26601	0.609577	1.71736	0.881353		FNDC10	1.33654	1.96756	1		MDH2	5.05319	1.27723	9.8e-05
GPATCH4	2.89556	0.595441	0.0548616		DNAJC6	1.12578	1.5203	0.500894		RAB20	2.29939	1.24385	0.118509		HDAC11	1.02283	1.33226	0.619617		COX7C	11.8671	1.089	1.22e-27		FHIT	2.11204	1.66556	0.608179		UBC	7.83567	0.984234	4.44e-12		IGFBP7	0.598055	1.71736	0.886612		IPPK	1.33402	1.62323	1		SEPT7	5.05166	1.23122	9.74e-05
RCC2	2.88951	0.342512	0.055535		IMPG2	1.12369	1.5203	0.501731		TIGIT	2.28574	1.75963	0.121942		SH3BP4	1.02283	1.33226	0.619617		PELI1	11.8533	1.31634	1.64e-27		PRCP	2.10569	0.805435	0.610761		COX7A2	7.81995	1.20379	6.35e-12		TEX15	0.598055	1.71736	0.886612		CD3EAP	1.33158	0.854983	1		CACYBP	5.04147	2.30586	0.000134933
ITGA6	2.88823	0.312587	0.05566		RHBDL3	1.12081	1.23079	0.503645		AGPAT2	2.28514	0.734207	0.121942		CD180	1.01046	2.5953	0.626484		ARGLU1	11.8337	1.27862	9.3e-28		ALKBH6	2.10103	0.630516	0.613805		YWHAH	7.79865	1.6815	1.01e-11		SYK	0.598055	1.71736	0.886612		BC043934	1.32789	1.68377	1		USMG5	5.04036	1.34088	9.8e-05
EBNA1BP2	2.88799	0.339602	0.05566		TMEM245	1.11036	0.234246	0.509863		DKKL1	2.28184	1.08923	0.122583		UBOX5	1.01016	0.70423	0.626484		IGHM	11.822	1.33577	1.25e-27		TCEAL3	2.09959	2.69304	0.614285		AHNAK	7.77281	1.82423	8.54e-12		SRR	0.589914	0.799819	0.891519		CSRNP2	1.32565	2.49112	1		ATP5L	5.03461	0.916168	9.37e-05
TNNT2	2.87398	2.36098	0.0577931		GANC	1.1096	0.297905	0.510303		DNAJB13	2.28134	0.828816	0.122617		RUNDC1	1.00863	0.497685	0.626484		SRGN	11.817	1.17233	8.9e-28		CASP3	2.09573	0.788939	0.61433		ATP5C1	7.77036	1.10198	7.53e-12		ENOPH1	0.589746	0.681733	0.891662		ZFP354C	1.32565	2.49112	1		HNRNPA2B1	5.02712	0.960279	9.72e-05
WNT3	2.85814	1.4768	0.0600597		TRBJ2-1	1.10952	0.842225	0.510326		SPSB2	2.2806	1.15264	0.122697		USP28	1.00625	0.393662	0.626484		TNFRSF18	11.8018	1.23819	1.33e-27		MCTP1	2.09383	1.22355	0.614948		NT5C	7.76391	1.19245	7.93e-12		CLN8	0.586747	0.799819	0.894096		GPR18	1.32435	0.790685	1		MRPL54	5.02628	1.62029	0.000107911
AMER1	2.84241	0.560795	0.062027		FRAT2	1.09608	0.192295	0.519181		SLC39A4	2.26919	1.30525	0.125358		ISLR2	1	21.0117	0.626484		HNRNPU	11.7861	1.22582	1.73e-27		GALNT14	2.0928	6.17108	0.618353		ARF1	7.75674	1.14991	7.74e-12		ZFP993	0.581783	1.60188	0.897549		MYL12B	1.32392	0.22594	1		UBE2L3	5.02576	1.20239	9.72e-05
MT-ND4L	2.83437	0.14652	0.0633781		NANOS3	1.09453	1.25726	0.519424		BMP7	2.26811	0.635643	0.125461		A1CF	1	21.0117	0.626484		SLFN2	11.7859	1.10007	1.66e-27		HINT2	2.09219	0.470645	0.615095		TMEM160	7.73529	1.46728	1.15e-11		GM29666	0.581783	1.60188	0.897549		POP5	1.32201	0.381903	1		GM10076	5.02203	0.912769	9.76e-05
HMGN1	2.82031	0.290068	0.0656405		KBTBD7	1.09236	0.882868	0.520554		SORL1	2.25893	0.533641	0.12802		SEMA6A	1	21.0117	0.626484		IL7R	11.7747	1.43925	1.63e-27		A630001G21RIK	2.09198	0.77101	0.615566		SEC61G	7.7217	1.03611	8.66e-12		AMIGO1	0.581783	1.60188	0.897549		RBM15B	1.31851	0.992873	1		EEF1D	5.01581	0.946225	0.000103533
GABRR2	2.81271	0.877212	0.0668407		ZFP874A	1.0904	0.520297	0.521745		CASP4	2.2555	0.775574	0.12898		ITGA11	1	21.0117	0.626484		EEF1B2	11.7729	1.00503	4.35e-27		HDAC4	2.08836	0.706416	0.618353		RAC1	7.71865	1.12489	9.68e-12		GM5148	0.581783	1.60188	0.897549		TMEM218	1.31599	1.40366	1		2010107E04RIK	5.01538	1.17278	0.000103533
CTSS	2.81265	0.231539	0.0668407		SS18L1	1.08876	1.00572	0.522504		H1F0	2.2505	0.537696	0.130265		BEST1	1	21.0117	0.626484		HN1	11.768	1.10892	1.81e-27		TM4SF5	2.0803	2.43412	0.630621		PSMB5	7.71588	1.25743	9.92e-12		NME4	0.581783	1.60188	0.897549		NCKIPSD	1.31086	1.90616	1		2410015M20RIK	5.01052	1.17134	0.00010277
RAPGEF6	2.81127	0.208647	0.0670348		PNPLA7	1.07837	0.245741	0.523544		GDPD5	2.24613	1.11824	0.131362		GAS7	1	22.0117	0.626484		MYCBP2	11.7674	1.34326	2.87e-27		PACSIN1	2.07905	0.484838	0.629584		CCR2	7.685	3.50937	2.97e-11		SGSM3	0.581783	1.60188	0.897549		CNGA1	1.30894	2.49112	1		PSMB4	5.00393	1.14552	0.00010406
PIK3IP1	2.79722	0.370124	0.0690166		HEXIM1	1.07604	0.2431	0.524914		GNAQ	2.23873	0.635092	0.132993		PLIN1	1	21.0117	0.626484		H2-T22	11.7532	1.32495	3.51e-27		SPRY1	2.07763	1.09016	0.631432		FIS1	7.67897	1.1107	1.1e-11		GM17669	0.581783	1.60188	0.897549		KLHL7	1.30878	1.40366	1		MT-ND4L	4.99936	0.941627	0.000111779
ST8SIA1	2.79235	0.79338	0.0696709		A130010J15RIK	1.07511	0.346268	0.525578		GM4841	2.23676	1.55318	0.133408		TCAF1	1	21.0117	0.626484		CLEC2D	11.7272	1.1289	2.83e-27		SNX13	2.077	1.00116	0.631432		MT-CO2	7.67438	0.694668	1.07e-11		TMTC2	0.576846	1.71736	0.898151		TTC27	1.30816	1.07609	1		SRSF7	4.99479	1.68782	0.000122501
SP110	2.78667	0.275019	0.0703997		ARL10	1.07374	0.3616	0.52623		RUNX2	2.23149	0.90263	0.134701		GM17705	1	21.0117	0.626484		TPM3	11.7141	1.06063	2.66e-27		GIMAP1	2.07569	0.196498	0.631842		GLUD1	7.66853	1.64099	1.79e-11		FASTKD5	0.572569	1.44434	0.899439		NDUFAF4	1.30789	0.782779	1		GNG5	4.99266	0.847815	0.000102767
TSC22D3	2.78326	0.265084	0.0709071		IRAK3	1.07306	0.654598	0.526567		HSPB1	2.21942	1.96822	0.137885		SMPD3	1	21.0117	0.626484		SHFM1	11.6985	1.12301	4.49e-27		ZFP831	2.072	0.656962	0.634328		PHF11B	7.66478	1.58083	1.39e-11		4930432K21RIK	0.57099	1.60188	0.900377		ZFP566	1.30774	1.64982	1		RACK1	4.98548	0.70839	0.000106743
PCSK4	2.76987	1.27351	0.073339		ST8SIA1	1.07288	0.353647	0.526567		PDCD1LG2	2.20665	0.623342	0.140814		KALRN	1	21.0117	0.626484		MT-ND4L	11.6983	0.90973	2.73e-27		ISOC2B	2.06647	0.703958	0.639244		ESD	7.64869	1.22748	1.45e-11		4430402I18RIK	0.57099	1.60188	0.900377		FAM122A	1.30575	0.705143	1		HNRNPK	4.9771	0.932039	0.000111307
ADH5	2.76903	0.279762	0.073339		SLC27A4	1.07276	0.571828	0.526604		LY6C2	2.19643	2.08851	0.144085		GM20468	1	21.0117	0.626484		ZCCHC11	11.6982	1.43471	5.27e-27		CNKSR3	2.06449	1.29855	0.640611		EIF3H	7.64743	0.836367	1.25e-11		PBK	0.569317	1.25792	0.901694		FXYD5	1.30554	0.180635	1		TMA7	4.9685	0.8957	0.000111559
D8ERTD82E	2.74608	1.0604	0.0774735		PITPNC1	1.0686	0.128804	0.529259		UTF1	2.19253	1.43289	0.144689		GM45518	1	21.0117	0.626484		HMGB1	11.6915	1.0759	1.62e-27		BTG1	2.05893	0.156004	0.643006		SH3GLB1	7.63761	1.2189	1.52e-11		MRPL53	0.554566	1.49496	0.910045		DPH7	1.30552	0.928188	1		PSMA2	4.96342	1.12019	0.000124723
FBXL22	2.74182	1.00108	0.0782688		MEX3B	1.06559	0.390662	0.531409		SLC35E4	2.18967	1.92515	0.145568		SHD	1	21.0117	0.626484		EMP3	11.6911	1.05453	2.63e-27		SAT1	2.05275	0.312789	0.649215		LRP10	7.61821	1.35821	1.72e-11		TVP23A	0.554566	1.49496	0.910045		PSMF1	1.30442	0.76502	1		PSMB6	4.96021	1.29812	0.000134692
IL4RA	2.73997	0.384157	0.0785188		BACH2	1.06528	0.188676	0.531484		RBL2	2.18452	0.403206	0.146683		CTNNA3	1	21.0117	0.626484		LEPROTL1	11.6876	1.16003	4.48e-27		MYO1H	2.04991	2.36373	0.651709		KRTCAP2	7.61271	1.25973	2.72e-11		BCAT1	0.554566	1.49496	0.910045		ZFP358	1.29948	1.95507	1		MRPL15	4.95618	1.59403	0.000139533
XXYLT1	2.73911	0.958011	0.0786177		NTN4	1.06206	0.864252	0.53372		PARP12	2.18406	1.59625	0.146873		ZFP57	1	21.0117	0.626484		FUS	11.6782	1.20484	6.23e-27		SCD2	2.04025	0.929498	0.656125		SCAND1	7.60363	1.03198	1.88e-11		LRRC27	0.554566	1.49496	0.910045		TRAV14D-3-DV8	1.29733	3.0057	1		ACTB	4.95592	0.7623	0.000111559
IFIT1BL1	2.73195	0.495905	0.0798728		1010001B22RIK	1.06152	1.78333	0.534083		FRMD5	2.18168	1.77557	0.147491		GM14214	1	21.0117	0.626484		COX6B1	11.6655	1.10249	7.07e-27		MATN2	2.0384	1.79763	0.658384		TMEM234	7.60237	1.08141	1.78e-11		HES5	0.554566	1.49496	0.910045		GM45055	1.29357	2.37565	1		TCEB1	4.95387	1.32296	0.000125238
PPM1L	2.72918	0.904769	0.0802865		TRAV13-2	1.06096	1.88287	0.534438		ATP2B4	2.1814	0.676756	0.147322		MAMLD1	1	21.0117	0.626484		PAK2	11.6645	1.26955	7.03e-27		D930020B18RIK	2.03328	3.90805	0.660439		CHCHD2	7.59964	0.902428	1.79e-11		ABLIM2	0.554566	1.49496	0.910045		STK26	1.29036	0.683769	1		PSMA3	4.94695	1.2236	0.00014715
NCF1	2.7256	1.27351	0.080713		POU2F1	1.06063	0.204588	0.534505		CXCL10	2.17732	1.85719	0.148581		GM31363	1	21.0117	0.626484		UBE2I	11.6584	1.21105	5.27e-27		ST13	2.03084	0.318956	0.660439		SNX2	7.59612	1.93779	3.26e-11		ZDHHC23	0.554566	1.49496	0.910045		QRFP	1.28495	3.90616	1		BZW2	4.94597	1.7419	0.00015721
NOP58	2.71635	0.363977	0.0824088		CARF	1.06007	0.474494	0.534867		SRC	2.15421	1.25773	0.154355		CCDC170	1	21.0117	0.626484		MAP1LC3B	11.6459	1.20473	8.14e-27		YPEL3	2.02513	0.245758	0.6657		MSN	7.5943	1.08041	2.34e-11		GARNL3	0.554566	1.49496	0.910045		ELOVL7	1.2836	4.75416	1		CFL1	4.94407	0.819709	0.000118773
PFN1	2.71171	0.122366	0.0832542		ZFP30	1.05684	1.42719	0.537296		GIMAP5	2.13087	0.231253	0.161082		BHLHA15	1	21.0117	0.626484		NACA	11.6447	0.97354	1.32e-26		ATP6V1G2	2.01911	1.43928	0.672209		VPS29	7.59391	1.47984	2.24e-11		TRAJ23	0.554566	1.49496	0.910045		SOS1	1.28145	1.13749	1		PGLS	4.9419	1.29232	0.000135953
EIF3G	2.70398	0.237311	0.0842057		IRGQ	1.05437	0.578013	0.538905		PTGS1	2.12017	2.77557	0.164662		EPX	1	21.0117	0.626484		SERBP1	11.633	1.02773	5.01e-27		ELK3	2.01829	0.539647	0.672209		TSC22D4	7.59112	1.11443	1.99e-11		PLEKHA7	0.553596	0.568965	0.910045		TRDV2-2	1.27746	2.37565	1		NOP16	4.94027	2.81946	0.000171127
PITPNC1	2.70353	0.280376	0.0842544		SCML4	1.04714	0.19099	0.543666		9230102O04RIK	2.11163	3.77557	0.167274		SERPINF2	1	21.0117	0.626484		EIF3H	11.6315	1.01362	1.05e-26		ARID5B	2.01583	0.43439	0.675382		TPM3	7.5497	1.09743	3.51e-11		TMEM104	0.547582	0.737534	0.912738		GM16286	1.27688	0.372518	1		TUBA1B	4.93565	2.56148	0.000184582
MYBBP1A	2.6901	0.487019	0.0869214		GNPTAB	1.04703	0.40482	0.543666		PLCB4	2.10757	0.691257	0.167837		OLFR190	1	21.0117	0.626484		COX6C	11.6273	1.07642	8.11e-27		PDCD4	2.01082	0.225521	0.678071		UQCR10	7.53172	1.2604	3.37e-11		TRAJ25	0.544463	1.49496	0.915479		LIPA	1.27074	0.64102	1		DDOST	4.92949	1.4439	0.000135953
FKBP4	2.68944	0.285486	0.0870009		ODF3B	1.04557	1.69022	0.544286		TMEM140	2.10401	0.981275	0.169118		ZFP989	1	21.0117	0.626484		FKBP1A	11.6067	1.22124	5.48e-27		GTPBP2	2.007	0.386902	0.678071		TMED9	7.52954	1.14157	3.26e-11		MCOLN2	0.544463	1.49496	0.915479		DAG1	1.27069	1.23374	1		HNRNPDL	4.91744	1.51826	0.000165329
TRPM1	2.68553	1.21693	0.0879111		ASTL	1.04557	1.69022	0.544286		DTX3	2.10146	0.571103	0.169696		GM13481	1	21.0117	0.626484		STK17B	11.5822	1.27007	1.13e-26		SUPT20	2.00549	0.367845	0.678071		TUBA1A	7.52795	1.80303	5.43e-11		CABP4	0.544463	1.49496	0.915479		MAP1S	1.26917	0.830874	1		EIF3D	4.91708	1.4646	0.000161888
NIP7	2.67914	0.377964	0.0889739		HIST2H3C2	1.04557	1.69022	0.544286		TK2	2.10035	0.475938	0.169994		GM15408	1	21.0117	0.626484		ITGB7	11.5776	1.16975	7.73e-27		LARP1B	2.00362	0.586122	0.678071		CTSA	7.52021	1.998	4.06e-11		4930524J08RIK	0.544463	1.49496	0.915479		GTF2I	1.26905	0.474609	1		SELENOF	4.91141	1.10966	0.000142221
LTA4H	2.67554	0.344898	0.0894634		GM28043	1.04557	1.69022	0.544286		ITGAV	2.09946	0.468014	0.170154		GM28441	1	21.0117	0.626484		ITPKB	11.5689	1.46776	1.89e-26		CHIC2	2.00294	0.316603	0.678071		IQGAP1	7.51872	1.21886	2.99e-11		DND1	0.5279	1.39543	0.923196		NOP10	1.26658	0.303796	1		PSMA5	4.90671	1.46044	0.000165329
SARDH	2.67152	1.93648	0.0904249		GM16086	1.04557	1.69022	0.544286		SRGN	2.09226	0.182991	0.172439		GM11766	1	21.0117	0.626484		PKN1	11.5683	1.50628	1.5e-26		LPXN	2.00141	0.489961	0.678483		BZW1	7.5166	1.32688	3.93e-11		PALM3	0.5279	1.39543	0.923196		GMFG	1.26487	0.27929	1		MRPL17	4.88885	1.94931	0.000185623
ACTN1	2.65466	0.355189	0.0932026		ADAM28	1.04557	1.69022	0.544286		KCTD12	2.08049	0.968219	0.176037		BRICD5	1	21.0117	0.626484		GABARAP	11.5655	1.16903	1.8e-26		GPRIN3	2.0011	0.664281	0.678483		GNAS	7.51463	1.04046	3.93e-11		VPS25	0.5279	1.39543	0.923196		PIGL	1.26255	1.3212	1		MT-ND4	4.88851	0.792443	0.000158253
TUBB2A	2.65404	0.686349	0.0932722		AXDND1	1.04557	1.69022	0.544286		TKTL1	2.07365	1.00298	0.177658		CELA3B	1	21.0117	0.626484		LAMTOR4	11.5587	1.41095	1.62e-26		PRRT1	2.00096	1.44862	0.678483		CAPNS1	7.50732	1.32342	3.99e-11		FAM3B	0.5279	1.39543	0.923196		POU6F1	1.25911	1.3212	1		COX7B	4.88203	1.12501	0.000175493
HNRNPA1	2.65313	0.204535	0.0932722		GM43661	1.04557	1.69022	0.544286		KREMEN2	2.06803	0.778248	0.179305		OLFR1284	1	21.0117	0.626484		TRA2A	11.5575	1.33619	1.99e-26		AIG1	1.99424	0.541174	0.682615		H1F0	7.49986	2.6763	7.01e-11		GM17455	0.5279	1.39543	0.923196		SLC25A26	1.25873	1.7632	1		CCND2	4.88182	1.14924	0.000165329
FDPS	2.64989	0.675611	0.0939219		GM26839	1.04557	1.69022	0.544286		GBP10	2.0674	0.749873	0.179477		SLC27A5	1	21.0117	0.626484		RINL	11.5558	1.24985	2.02e-26		IFNAR2	1.99409	0.504457	0.682615		MRPS24	7.49365	1.23982	3.99e-11		ATG4C	0.5279	1.39543	0.923196		CHAC2	1.25793	1.49112	1		TMED9	4.87594	1.06379	0.000160761
GBP2	2.63427	0.480373	0.097789		ZMYM1	1.04424	0.393765	0.545147		2310031A07RIK	2.06554	3.13814	0.18033		STEAP4	1	21.0117	0.626484		SMPDL3A	11.5509	1.21751	1.66e-26		1110065P20RIK	1.9897	0.814391	0.686545		CAPZA2	7.48705	1.16781	3.89e-11		NEIL2	0.5279	1.39543	0.923196		METTL1	1.25546	0.878379	1		POLR1D	4.86216	0.977047	0.000163281
MAP3K8	2.63124	0.601318	0.0980203		GM17399	1.04319	1.00572	0.545862		RAB8B	2.06378	0.356784	0.180362		MIA	1	21.0117	0.626484		ROCK1	11.5504	1.42889	1.77e-26		LDHB	1.98114	0.402122	0.692662		PPP2CA	7.46457	1.18965	4.36e-11		D130017N08RIK	0.5279	1.39543	0.923196		LAMTOR3	1.25526	0.595374	1		PKM	4.85806	1.40323	0.000214684
HMGCS1	2.62832	0.680688	0.098674		ALDH6A1	1.04151	0.690222	0.547165		ITSN1	2.06377	1.27307	0.180446		RP23-395M5.5	1	21.0117	0.626484		RAPGEF6	11.5301	1.25804	2.14e-26		MGMT	1.9735	1.11942	0.700787		TXN1	7.44983	1.74501	9.69e-11		SEZ6L2	0.5279	1.39543	0.923196		LTV1	1.25457	0.67772	1		HSD17B10	4.8547	1.3294	0.000175579
USP18	2.62055	0.580694	0.100241		GPR34	1.03816	0.248995	0.549238		FAM69B	2.06369	1.17972	0.180454		SMTNL2	1	21.0117	0.626484		SRP14	11.529	1.16261	1.76e-26		CLPB	1.9653	0.944576	0.706801		TPM4	7.42766	1.64746	7.87e-11		AUNIP	0.525812	1.49496	0.924901		STK38	1.25431	0.351061	1		SWI5	4.84733	1.31577	0.00019557
NOA1	2.61416	0.667591	0.101568		RHOB	1.0367	0.271721	0.550166		TNFSF10	2.06256	0.598985	0.180664		PI16	1	21.0117	0.626484		MNDAL	11.5095	1.17815	2.13e-26		GNAQ	1.96375	0.814281	0.708085		CDK2AP2	7.41373	0.999847	6.02e-11		IFT22	0.524248	0.910002	0.925336		1700041G16RIK	1.2542	2.3212	1		REXO2	4.84152	1.24705	0.000184582
COX7B	2.60658	0.167171	0.103299		TBXA2R	1.03384	0.199082	0.552105		PLD3	2.05283	0.39091	0.184294		ZFP651	1	21.0117	0.626484		LAT	11.5054	1.14682	2.67e-26		TMBIM4	1.9604	0.366498	0.708667		ATP5D	7.40832	1.0046	6.52e-11		VIPR1	0.524248	0.910002	0.925336		ZXDB	1.2528	1.00219	1		BZW1	4.82333	1.22249	0.000197754
MAT2A	2.6049	0.300213	0.103462		TRAV6N-6	1.02859	1.78333	0.55529		SETBP1	2.04206	1.55318	0.188086		IGLC4	1	21.0117	0.626484		PARK7	11.504	1.09899	3.06e-26		UTRN	1.95828	0.487866	0.709283		LBR	7.40257	1.89624	1.12e-10		BTG3	0.520815	0.515723	0.92821		ZFP58	1.25176	1.50927	1		HNRNPC	4.81103	1.18695	0.000202806
NTN4	2.60082	1.82991	0.104519		2010320M18RIK	1.02307	0.500398	0.558571		TAPBPL	2.04115	0.333823	0.188127		GM42495	1	21.0117	0.626484		ATRX	11.4971	1.37421	3.2e-26		NAIP5	1.95485	2.07711	0.715014		MRPL54	7.39235	1.50729	7.87e-11		CCDC17	0.520556	0.876054	0.928416		PGBD1	1.25005	3.68377	1		SHFM1	4.81098	0.922312	0.000196187
EIF3I	2.59954	0.183341	0.104623		ZFP354C	1.02123	0.857332	0.559425		STARD10	2.04086	0.625826	0.188144		FGF20	1	21.0117	0.626484		KRTCAP2	11.4937	1.13834	1.85e-26		SHISA5	1.95381	0.127835	0.714504		FAM103A1	7.39152	1.42152	6.73e-11		ESR1	0.518454	1.39543	0.930458		PDE5A	1.25005	3.68377	1		MT-CYTB	4.80669	0.711187	0.000196187
RASGRP1	2.59262	0.24959	0.10619		TLR12	1.02123	0.857332	0.559425		PLEKHG3	2.03166	2.23125	0.191881		GM9530	1	21.0117	0.626484		CNN2	11.4826	1.11979	3.27e-26		FAM69B	1.9498	1.37111	0.719709		HMGB1	7.38167	1.55857	1.69e-10		NRGN	0.517177	1.49496	0.931575		CHD7	1.25003	0.749657	1		SSRP1	4.80405	1.86017	0.00026983
GADD45G	2.5896	0.765366	0.106703		4732465J04RIK	1.01674	0.935335	0.562547		ADAM19	2.02734	0.430638	0.192948		IGHV5-17	1	21.0117	0.626484		ACIN1	11.4761	1.32961	3.2e-26		PTPN5	1.94746	1.8361	0.721435		UBE2N	7.37583	1.5414	9.69e-11		UHRF1BP1	0.509498	1.39543	0.934664		COPS5	1.24568	0.484509	1		POLR2H	4.79641	2.16536	0.000270657
DRAP1	2.58912	0.194441	0.106703		TRBV13-3	1.00837	0.882868	0.565479		ADRB1	2.02258	3.87511	0.195314		SPEER1	1	21.0117	0.626484		H2AFJ	11.4723	1.24757	3.64e-26		ACAD9	1.94736	0.759721	0.721435		COX6A1	7.36364	1.33916	1.14e-10		CST6	0.509498	1.39543	0.934664		SNAPC4	1.24539	1.1692	1		ATP5A1	4.79228	0.976489	0.000222555
NOP10	2.58396	0.198017	0.107759		GM26799	1.00569	0.912615	0.565479		GM26532	2.0165	1.14601	0.197158		GM33466	1	21.0117	0.626484		RSRP1	11.4707	1.25011	2.95e-26		GM3558	1.94726	2.71165	0.721634		TESC	7.3516	1.60016	1.19e-10		CCT6B	0.509498	1.39543	0.934664		HYOU1	1.24363	1.07327	1		SDHB	4.78835	1.29492	0.000222555
SLC35G1	2.57469	0.903563	0.110037		PIGG	1.00404	0.706711	0.565479		SUSD2	2.00731	2.02267	0.200174		OLFR775	1	21.0117	0.626484		ARID4A	11.4621	1.52385	6.1e-26		GJB2	1.94503	2.93404	0.72201		PSMB8	7.3511	0.838127	8.01e-11		MMAB	0.509047	0.677828	0.934664		RFX2	1.24137	3.49112	1		ATP5F1	4.78814	1.08172	0.000228779
B430306N03RIK	2.57064	1.895	0.111082		GM26804	1.0021	1.29791	0.565479		BCL2A1D	2.00478	0.534957	0.200685		GALNT18	1	21.0117	0.626484		CALM1	11.4459	0.976221	2.22e-26		MUS81	1.94036	0.698596	0.724951		SH3BGRL	7.33571	1.81002	1.15e-10		ACTR3B	0.508955	1.49496	0.934664		GM9493	1.24125	0.194844	1		2810428I15RIK	4.78796	1.37772	0.000229989
UTP14A	2.56986	0.381218	0.111082		RDH16	1	20.3218	0.565479		SLC39A6	2.00101	0.745826	0.201632		B4GALT6	1	21.0117	0.626484		BPTF	11.4373	1.54089	5.03e-26		FAM26F	1.93754	0.588629	0.72649		SRPK1	7.31651	1.09326	1.06e-10		RPGRIP1L	0.508074	0.876054	0.934664		PRRG1	1.24097	1.20572	1		SSR2	4.77712	1.57943	0.000250013
CD2AP	2.55597	0.37716	0.114447		BHLHE41	1	20.3218	0.565479		ODC1	1.99553	0.502555	0.203101		IGHV1-19	1	22.0117	0.626484		H2AFY	11.4308	1.13524	4.99e-26		RYR2	1.93168	2.94869	0.730951		CST3	7.3149	1.52598	1.06e-10		WDR66	0.506881	0.842887	0.934664		TMEM108	1.2348	1.20572	1		ARF5	4.77194	0.810758	0.0002177
1700021F05RIK	2.55591	0.588173	0.114447		ADM	1	20.3218	0.565479		IRF8	1.99221	1.16167	0.204226		CDH15	1	21.0117	0.626484		PKM	11.4132	1.23144	4.87e-26		ZFP870	1.92757	1.29855	0.733865		RINL	7.30849	1.00395	1.01e-10		CSRP2	0.502722	0.437249	0.934942		MTMR2	1.234	0.930409	1		PDAP1	4.76935	1.74891	0.000289406
ABI3	2.55022	0.581766	0.11594		GHRH	1	20.3218	0.565479		OSBPL3	1.98366	0.590243	0.20698		RAB40B	1	21.0117	0.626484		BNIP3L	11.4081	1.26066	6.04e-26		HIF1A	1.92655	0.378825	0.733865		DNAJC8	7.29967	1.13084	1.2e-10		ATP7A	0.50201	0.574399	0.93495		ALYREF2	1.23007	0.918235	1		ZFP593	4.7604	2.27429	0.000310149
RANBP1	2.54906	0.255591	0.116031		MAP3K13	1	20.3218	0.565479		LXN	1.98197	0.548842	0.207589		ZFP781	1	21.0117	0.626484		SH3KBP1	11.3997	1.44264	8.25e-26		HGF	1.92219	2.30601	0.739504		EDF1	7.28916	0.954721	1.17e-10		GM38102	0.501762	1.30232	0.93495		TBC1D16	1.22998	1.73624	1		EIF2S1	4.76001	1.69796	0.000292371
SMYD2	2.54138	0.879234	0.118118		NAT8F2	1	20.3218	0.565479		NR3C1	1.98023	0.303372	0.20836		GM28497	1	21.0117	0.626484		SYF2	11.397	1.22066	6.09e-26		NAA20	1.91843	0.460886	0.740178		CXCR3	7.28484	2.11746	1.68e-10		RIBC1	0.501762	1.30232	0.93495		EGLN2	1.22899	0.529192	1		NDUFB9	4.75903	1.01492	0.000238755
PPP1R13B	2.5409	0.472681	0.118118		DUPD1	1	20.3218	0.565479		GNA15	1.9773	0.47671	0.209586		EPM2A	1	21.0117	0.626484		PSMB3	11.3877	1.14859	6.04e-26		DUSP4	1.91709	1.00977	0.740675		LEPROTL1	7.26863	0.98779	1.36e-10		GM28933	0.501762	1.30232	0.93495		GM26551	1.22854	1.14873	1		MRPL11	4.75197	1.72319	0.000272718
TUBA4A	2.54055	0.327831	0.118118		GM45356	1	20.3218	0.565479		MT3	1.97714	2.55318	0.210107		4930487D11RIK	1	21.0117	0.626484		ATP5J	11.3859	1.00973	4.87e-26		SAFB	1.91688	0.425987	0.740675		MSRB1	7.24235	2.04146	2.34e-10		MACROD2	0.501762	1.30232	0.93495		CMAH	1.2211	0.530523	1		RRP1	4.74891	1.37434	0.000278046
MIDN	2.53628	0.411302	0.119407		9430097D07RIK	1	20.3218	0.565479		GM42500	1.97422	2.81622	0.21101		RHOV	1	21.0117	0.626484		CDK2AP2	11.3834	1.11175	7.28e-26		SLC41A1	1.91597	0.948692	0.741696		1810037I17RIK	7.23678	1.48975	2.6e-10		4930590J08RIK	0.501762	1.30232	0.93495		RNMTL1	1.22008	1.12855	1		CLNS1A	4.73431	1.67784	0.000287719
CLTB	2.53475	0.491818	0.119779		ODF4	1	20.3218	0.565479		HMOX1	1.97127	1.33079	0.211964		GM43904	1	21.0117	0.626484		SH3BGRL3	11.3778	0.965981	4.87e-26		TMTC4	1.91084	0.990271	0.743293		ANXA2	7.22952	4.33994	4.84e-10		GSTP2	0.501762	1.30232	0.93495		CTNNAL1	1.21997	3.3212	1		EIF3L	4.72687	1.57089	0.000305206
ID3	2.52829	0.263338	0.1211		GM4755	1	20.3218	0.565479		PLEKHA8	1.96885	1.40634	0.212508		SHISA8	1	21.0117	0.626484		CTCF	11.3747	1.30468	8.89e-26		PTMS	1.90265	0.388788	0.748875		PRDX2	7.22573	1.14681	1.77e-10		PDE3B	0.501353	0.842887	0.935289		LARS2	1.21508	0.359848	1		H2AFZ	4.72612	1.53235	0.000328858
GM10263	2.52344	0.303615	0.121718		GM45322	1	20.3218	0.565479		DOCK6	1.95794	2.36054	0.21692		ZFP647	1	21.0117	0.626484		ARPC3	11.3687	1.05129	7.76e-26		DGKQ	1.89997	1.37967	0.750799		PSME2	7.22334	1.11238	1.92e-10		TRAV13D-3	0.498984	1.84289	0.93704		MBD3	1.21465	0.391338	1		MINOS1	4.72327	1.19861	0.000287719
EIF3K	2.51921	0.143287	0.122852		ERN2	1	20.3218	0.565479		ARMC2	1.95794	2.36054	0.21692		PATE4	1	21.0117	0.626484		RSBN1L	11.3682	1.33604	9.38e-26		VGLL4	1.89487	0.362237	0.755887		ATP5B	7.21182	1.00445	2.2e-10		IL2	0.495935	0.842888	0.939889		GGACT	1.21237	1.09258	1		TOMM5	4.72124	1.48999	0.000318913
ABHD11	2.51686	0.495905	0.123292		GM43458	1	20.3218	0.565479		EEA1	1.95328	0.454879	0.218587		GM42749	1	21.0117	0.626484		EIF3E	11.3596	1.03333	1.18e-25		CTC1	1.89097	1.01265	0.758872		H2AFV	7.20722	2.16274	4.92e-10		PTPN23	0.494933	0.558158	0.940802		E130012A19RIK	1.21229	1.4555	1		CFDP1	4.71668	1.54237	0.000332115
CYCS	2.51131	0.277185	0.124581		LMOD2	1	20.3218	0.565479		ZDHHC2	1.94576	0.62357	0.221207		GM28592	1	21.0117	0.626484		CHD2	11.3394	1.36124	1.27e-25		MPZL3	1.88955	1.16658	0.759605		PPP1CC	7.20428	1.3978	2.74e-10		MYPOP	0.492941	1.30232	0.94261		XNDC1	1.20904	1.12855	1		NIFK	4.71612	2.23524	0.000342328
PPID	2.51053	0.390089	0.124684		C4BP	1	20.3218	0.565479		KLRB1C	1.94345	3.77557	0.222752		1700047G03RIK	1	21.0117	0.626484		GM10076	11.3194	1.04955	2.03e-25		MDN1	1.88691	0.6154	0.759859		GNG2	7.1987	1.90333	3e-10		GM340	0.486387	0.658463	0.947073		GALNT6	1.20873	0.496438	1		OAZ1	4.71312	0.76487	0.000274258
ENO1	2.50931	0.209313	0.124752		OLFR912	1	20.3218	0.565479		DUSP14	1.93848	1.76469	0.224265		AI661453	1	21.0117	0.626484		EIF3K	11.3165	1.10248	2.26e-25		AW112010	1.88558	0.238473	0.761585		EBP	7.19062	1.95348	4.13e-10		POU2AF1	0.47661	1.30232	0.947802		EFCAB11	1.20769	3.3212	1		WDR18	4.71239	2.45607	0.000350884
CLCF1	2.50925	0.628231	0.124752		HOXA4	1	20.3218	0.565479		MALT1	1.93657	0.436772	0.224635		TNFSF12	1	21.0117	0.626484		DDX6	11.3153	1.3142	1.47e-25		CD3E	1.88413	0.185615	0.761682		SYS1	7.18276	1.14401	2.17e-10		SUV39H2	0.476131	1.21486	0.948103		MADD	1.20395	0.536928	1		ATP5C1	4.70749	0.937614	0.000282598
AIMP2	2.50165	0.542761	0.126888		UBD	1	20.3218	0.565479		METTL26	1.93651	0.294141	0.224635		RNASEK	1	21.0117	0.626484		TTC14	11.3017	1.33672	1.67e-25		CD84	1.88396	0.292506	0.761682		METTL23	7.168	0.985704	2.31e-10		HDDC3	0.476123	0.810466	0.948103		UBE4A	1.20315	0.72913	1		PSMG4	4.69556	1.66199	0.000335379
PLCXD2	2.4991	0.445024	0.127465		GDAP1L1	1	20.3218	0.565479		BIVM	1.93491	1.45365	0.225392		MS4A8A	1	22.0117	0.626484		PDIA3	11.296	1.24911	1.33e-25		BCAS1	1.87833	1.62265	0.765385		MANF	7.16694	1.63831	4e-10		TNFRSF13C	0.476123	0.810466	0.948103		SMPD2	1.19892	1.13357	1		PRDX2	4.69021	1.25882	0.000332573
IGSF23	2.49042	0.595441	0.129786		NUAK1	1	20.3218	0.565479		CAMK1	1.93046	1.70518	0.22715		TRIM69	1	21.0117	0.626484		EDF1	11.2945	1.16101	2.4e-25		CBX6	1.87602	0.662601	0.766767		ARPC4	7.16665	1.50088	3.14e-10		GALNT4	0.471795	0.757999	0.951949		PHF21A	1.19831	0.486768	1		DDX18	4.68431	1.46204	0.000328858
GM10020	2.4897	0.265862	0.12993		GM2244	1	20.3218	0.565479		STXBP1	1.9182	1.76469	0.230719		IGHV1-26	1	21.0117	0.626484		NDUFB11	11.2904	1.10431	1.47e-25		DCAF5	1.87137	0.693731	0.767729		SARAF	7.16622	1.01752	2.42e-10		AGBL5	0.471385	0.778757	0.95218		TGFBR2	1.1977	0.50244	1		PSMD6	4.6777	1.64216	0.000346566
HVCN1	2.4888	0.355469	0.130107		FAM228A	1	20.3218	0.565479		EDARADD	1.91709	1.37261	0.231051		A630076J17RIK	1	21.0117	0.626484		H2-Q6	11.2764	1.36503	2.57e-25		DDX28	1.86886	0.911522	0.770971		HCLS1	7.16613	1.24743	2.64e-10		TMEM65	0.469391	0.388575	0.954161		G3BP2	1.19733	0.376843	1		CDV3	4.67763	1.70749	0.000359347
TLR7	2.48834	0.88649	0.130268		GM42564	1	20.3218	0.565479		EPB41L4A	1.91707	1.67871	0.231051		SH2D5	1	21.0117	0.626484		KLF6	11.2684	1.35341	3.11e-25		AKAP17B	1.86649	1.94227	0.773048		LGALS3	7.16242	4.97171	6.68e-10		GM28874	0.46903	1.30232	0.954498		FTSJ1	1.19658	1.26506	1		POP5	4.67697	1.20037	0.00031588
RNF130	2.48493	0.56822	0.131189		TGFBR3L	1	20.3218	0.565479		TMEM205	1.91453	1.49429	0.231992		PLA2G2D	1	21.0117	0.626484		TAX1BP1	11.2606	1.20703	2.13e-25		TNFSF14	1.86606	1.52199	0.773048		ATP5E	7.15968	0.837559	2.56e-10		KRT222	0.467903	1.21486	0.955347		FAM189B	1.19238	0.316987	1		COX5B	4.67661	1.05659	0.000328858
9330175E14RIK	2.48447	0.67586	0.131313		TIMP3	1	20.3218	0.565479		CLSTN1	1.90916	0.852741	0.233851		GM6792	1	21.0117	0.626484		CD5	11.2295	1.16474	2.8e-25		GM26668	1.86102	2.47064	0.776667		RALY	7.14362	1.24078	3.7e-10		GJB2	0.467903	1.21486	0.955347		GIMAP6	1.19163	0.204243	1		SEC61G	4.6748	0.948702	0.000318913
HDAC10	2.48056	0.725076	0.132411		GM45443	1	20.3218	0.565479		HBEGF	1.90772	1.92515	0.234429		HOMER2	1	21.0117	0.626484		THRAP3	11.228	1.34664	3.21e-25		CD3D	1.85856	0.14852	0.776667		LSM4	7.13903	1.20681	3.64e-10		SPTBN4	0.467903	1.21486	0.955347		URGCP	1.19085	1.02352	1		TXNL4A	4.65723	1.71694	0.000383622
RBCK1	2.47794	0.264484	0.132916		MRC2	1	20.3218	0.565479		XCL1	1.90753	2.64064	0.234774		TMPRSS6	1	21.0117	0.626484		NDUFA13	11.2278	1.05097	3.42e-25		SERPINA3G	1.85658	0.708606	0.776667		DOK2	7.12353	1.50663	4.05e-10		TMEM183A	0.461376	0.334228	0.95956		CUTA	1.18918	0.432808	1		NDUFB6	4.65652	1.58394	0.000384883
TGTP1	2.47736	1.31533	0.133217		GM6639	1	20.3218	0.565479		HOXB4	1.90737	1.66866	0.234429		BNIPL	1	21.0117	0.626484		ATP6V1F	11.2233	1.12598	3.22e-25		DYNLT3	1.85356	0.567263	0.778683		LAT	7.1098	0.935949	3.38e-10		COLQ	0.460956	0.635563	0.95956		GPSM3	1.18863	0.280414	1		MT-CO2	4.65616	0.667113	0.00033734
UBA52	2.47628	0.257838	0.133302		GM19708	1	20.3218	0.565479		MRGPRE	1.90583	1.36054	0.234853		LEPR	1	21.0117	0.626484		CYBA	11.2096	1.05819	3.42e-25		CREB3L2	1.85074	1.09258	0.78034		PPIA	7.1093	0.979241	5.51e-10		LSS	0.456828	0.778757	0.95956		IFI214	1.18778	0.714401	1		RBM8A	4.6544	1.37749	0.000384285
BCAT2	2.47338	0.436113	0.134126		GM2044	1	20.3218	0.565479		CEP250	1.90247	0.412456	0.235633		A830018L16RIK	1	21.0117	0.626484		CNBP	11.2085	1.08706	4.19e-25		DSTYK	1.84983	0.942266	0.780519		SELENOK	7.10929	1.13467	4.16e-10		MFSD11	0.454665	0.507903	0.95956		SSH2	1.18733	0.370422	1		MBD3	4.64832	1.64004	0.000420091
ITM2A	2.46783	0.448011	0.13586		ADGRB3	1	20.3218	0.565479		NAPRT	1.90056	1.19563	0.236474		MMP3	1	21.0117	0.626484		IFI203	11.2059	1.1273	3.2e-25		MAPKBP1	1.84597	1.52723	0.783714		TMEM258	7.10453	1.15601	4.08e-10		IFI44	0.452652	1.21486	0.95956		THOP1	1.18611	1.63314	1		SFXN1	4.64361	1.87908	0.00039405
LY6K	2.46697	0.849625	0.136039		NUTF2-PS1	1	20.3218	0.565479		LST1	1.89952	0.885756	0.236677		FAM132B	1	21.0117	0.626484		PPP1CA	11.1968	1.10433	3.25e-25		GZF1	1.84593	0.873404	0.783429		PSMA2	7.10392	1.02718	3.88e-10		TRBV29	0.452652	1.21486	0.95956		ECHDC1	1.18255	1.00731	1		HNRNPA3	4.64282	1.04843	0.000374726
NDUFA6	2.46269	0.150008	0.13713		ANKRD33B	1	20.3218	0.565479		RNF43	1.8975	0.660096	0.237454		CSF2RB	1	21.0117	0.626484		TRA2B	11.1967	1.13993	4.15e-25		TMEM86A	1.84052	1.38972	0.78957		OSTC	7.09937	1.31882	4.62e-10		SIGLECG	0.451395	1.39543	0.95956		DVL2	1.18223	0.92634	1		FTSJ3	4.63452	2.35984	0.000453417
IMPDH1	2.45819	0.438518	0.138493		1700010L04RIK	1	20.3218	0.565479		GBP4	1.89444	0.331231	0.238188		1700110I01RIK	1	21.0117	0.626484		SUB1	11.1838	1.01443	3.21e-25		SLAMF7	1.83518	1.11219	0.791301		NDUFB9	7.08995	1.05047	4.11e-10		MMACHC	0.450985	1.13239	0.95956		INAFM2	1.17867	1.38679	1		ATAD3A	4.63282	2.69296	0.000452908
PLATR23	2.45422	2.59544	0.140199		COLEC11	1	20.3218	0.565479		PTPN7	1.89385	0.264586	0.23827		SLC7A3	1	21.0117	0.626484		CRLF3	11.1597	1.23628	5.46e-25		A630023P12RIK	1.83428	0.429494	0.792148		CRIPT	7.08641	1.40143	4.54e-10		GM37233	0.450985	1.13239	0.95956		NUP210L	1.17791	3.03169	1		HNRNPF	4.62131	0.794521	0.000384883
AGPAT3	2.44221	0.290586	0.142813		P2RX1	1	20.3218	0.565479		PON3	1.89034	1.40634	0.239622		GM960	1	21.0117	0.626484		TNRC6C	11.1479	1.29478	5.53e-25		FBXW10	1.83357	1.38449	0.792364		SLC25A3	7.0842	0.919731	4.13e-10		DAPK1	0.448131	0.74773	0.95956		SLC30A4	1.17791	3.03169	1		SUB1	4.62083	0.930234	0.000391234
ST8SIA6	2.44091	0.383015	0.143244		VSX1	1	20.3218	0.565479		NAIP6	1.88869	1.96822	0.240393		WDR95	1	21.0117	0.626484		ATP5J2	11.1431	1.09316	8.12e-25		MAN1C1	1.83276	1.88568	0.792364		TBC1D10C	7.06823	1.00785	4.09e-10		ZFP248	0.443323	1.13239	0.95956		DGKD	1.17664	0.520271	1		RRP9	4.61904	2.45231	0.00049943
DDX54	2.43826	0.307262	0.143644		SORBS2	1	20.3218	0.565479		GM10382	1.88675	3.55318	0.241194		METTL21E	1	21.0117	0.626484		SRP9	11.1321	1.10506	7.03e-25		PNKD	1.83128	0.424315	0.792573		ATP6V1F	7.06706	0.903522	4.08e-10		GM17203	0.443323	1.13239	0.95956		BTBD6	1.17383	0.870538	1		TPI1	4.61099	2.14325	0.000502074
HSPB11	2.43657	0.377367	0.144082		D630044L22RIK	1	20.3218	0.565479		MAPK12	1.8842	1.24652	0.241609		SKOR1	1	21.0117	0.626484		GM9493	11.1203	1.00646	1.47e-24		TMEM158	1.82437	0.720507	0.800442		HNRNPF	7.06194	0.879719	5.49e-10		B230317F23RIK	0.443323	1.13239	0.95956		PLA2G12A	1.17334	0.933129	1		PSMD11	4.60771	1.3864	0.000431417
RALGPS2	2.43549	0.371296	0.144261		BATF2	1	20.3218	0.565479		INPPL1	1.88254	1.02962	0.242134		SDK1	1	21.0117	0.626484		RBX1	11.1188	1.07275	7.62e-25		UBASH3A	1.82233	0.558216	0.800442		DNAJC15	7.05908	1.6122	6.46e-10		GGNBP1	0.443323	1.13239	0.95956		PPIF	1.17285	0.805898	1		MT-ND5	4.60586	0.787869	0.000395083
ERDR1	2.42455	0.308051	0.147386		LMAN1L	1	20.3218	0.565479		TMEM2	1.88061	1.21438	0.24269		RP24-502J3.1	1	21.0117	0.626484		GNB2	11.1178	1.19696	7.76e-25		RAB37	1.81711	0.368663	0.803897		PSMA4	7.05472	1.1919	5.24e-10		TNFSF9	0.441317	0.74773	0.95956		BARD1	1.17066	2.03169	1		IZUMO1R	4.60086	1.27806	0.000467559
NOD1	2.42379	0.730793	0.147482		HSPA1L	1	20.3218	0.565479		ACTRT3	1.87989	4.55318	0.243467		LILRA5	1	21.0117	0.626484		FKBP3	11.1169	1.175	9.19e-25		NAB2	1.81705	0.656331	0.803897		TONSL	7.0491	1.07045	5.39e-10		SESN2	0.43438	0.980391	0.95956		ARRB2	1.16982	0.538339	1		POLR2F	4.5961	1.46468	0.000479407
MRPL51	2.42375	0.266787	0.147482		SLC6A20A	1	20.3218	0.565479		FLYWCH2	1.87707	1.12022	0.244139		RASAL2	1	21.0117	0.626484		SLC25A3	11.1051	1.05077	9.45e-25		GEMIN8	1.81127	0.868709	0.8089		D8ERTD738E	7.04753	1.04667	5.37e-10		XPOT	0.433364	0.387436	0.95956		CLASRP	1.16768	0.812186	1		GALK1	4.589	2.71917	0.000547964
GGACT	2.4233	0.622076	0.147482		ACHE	1	20.3218	0.565479		AIFM2	1.87537	1.40634	0.244749		SLC7A2	1	21.0117	0.626484		TMEM50A	11.079	1.13033	1.28e-24		NABP2	1.80967	0.443164	0.810303		HSPA8	7.04367	0.931489	5.46e-10		IGLC1	0.433041	2.00721	0.95956		TTLL12	1.16632	1.20572	1		CDCA7	4.58881	3.91924	0.000617427
PLSCR3	2.41946	0.725076	0.148593		GM20750	1	20.3218	0.565479		SLC52A3	1.86496	1.44627	0.248733		F2	1	21.0117	0.626484		HCST	11.061	1.10266	1.55e-24		FAM216A	1.80594	0.874247	0.81424		HMGN5	7.04055	2.44061	8.75e-10		BCAM	0.432453	0.717357	0.95956		XPO1	1.16424	0.652621	1		CST7	4.58326	2.41431	0.000586394
TRMT10C	2.41944	0.445301	0.148593		LGR4	1	20.3218	0.565479		LCORL	1.86475	0.559106	0.24868		FBXL13	1	21.0117	0.626484		PURA	11.0521	1.32452	1.43e-24		ATRX	1.80485	0.247611	0.814294		LRRFIP1	7.03386	1.24139	5.89e-10		QSOX2	0.431609	0.565353	0.95956		FOXK2	1.16276	1.00284	1		RBBP7	4.58285	1.50275	0.00049943
NDUFB4	2.41941	0.200393	0.148593		NRK	1	20.3218	0.565479		HLF	1.85894	1.84269	0.251293		GM26763	1	21.0117	0.626484		CDC42SE2	11.0413	1.2378	1.46e-24		TTC28	1.80233	0.457798	0.815574		DYNLRB1	7.0322	1.19226	5.55e-10		KDELC2	0.426305	1.05439	0.95956		RITA1	1.16269	1.98862	1		CNBP	4.58216	0.984704	0.000469907
2810004N23RIK	2.41241	0.385486	0.150468		D5ERTD615E	1	20.3218	0.565479		CD274	1.85363	0.557754	0.253238		SCD1	1	21.0117	0.626484		RBM3	11.0296	0.98491	1.16e-24		BPHL	1.80043	0.6063	0.815602		UBE2D3	7.02551	0.913076	5.82e-10		ARHGAP24	0.426305	1.05439	0.95956		SLC26A11	1.16269	1.98862	1		PSMD12	4.58213	1.58425	0.000512598
SLC25A5	2.40825	0.163099	0.151342		TTC36	1	20.3218	0.565479		CCR4	1.85088	0.70689	0.254185		5730403I07RIK	1	21.0117	0.626484		LRP10	11.0201	1.49144	2.21e-24		JADE2	1.79782	0.606683	0.816966		UBB	7.0241	0.774524	6.22e-10		GM527	0.425926	0.717357	0.95956		EARS2	1.16241	1.07931	1		LYAR	4.5806	2.45536	0.000592522
HSDL2	2.39991	0.48155	0.153942		GRM4	1	20.3218	0.565479		ASNS	1.84803	2.23125	0.255163		PLIN5	1	21.0117	0.626484		PSENEN	11.0161	1.09736	1.84e-24		DCXR	1.79253	0.917743	0.821092		TLN1	7.02094	0.919906	5.24e-10		INPP5A	0.419361	0.547432	0.95956		NANOS1	1.16186	1.58423	1		LSM4	4.57621	1.18432	0.000485289
ARHGAP20	2.39885	0.728196	0.15421		PLA2G7	1	20.3218	0.565479		PTAFR	1.84274	1.72311	0.257076		PCOLCE	1	21.0117	0.626484		SEC62	11.0153	1.11579	1.43e-24		2210013O21RIK	1.79223	0.593501	0.821092		PLA2G16	7.01481	1.17949	6.22e-10		POLN	0.419182	1.05439	0.95956		TRAJ49	1.15975	3.1692	1		NOLC1	4.5623	2.44352	0.000623575
FNTA	2.39826	0.356654	0.154262		OLFR1396	1	20.3218	0.565479		SLA2	1.84118	0.391033	0.25751		ITIH4	1	21.0117	0.626484		TBC1D10C	11.0073	1.2458	2.56e-24		MAP1LC3A	1.78793	0.728141	0.8248		MRPS16	7.01173	1.06823	5.63e-10		COL4A4	0.419182	1.05439	0.95956		QPCTL	1.15427	1.18127	1		PSMB3	4.56012	1.05477	0.000502074
TMEM108	2.39663	0.763839	0.154506		ALDH1L2	1	20.3218	0.565479		CDKN1A	1.81924	1.85274	0.267033		ZFP791	1	21.0117	0.626484		SUPT4A	11.0041	1.10726	2.58e-24		ZBTB20	1.78603	0.424888	0.82567		TOMM22	7.00553	1.08653	6.28e-10		SMYD2	0.415456	0.464376	0.95956		LSM4	1.15374	0.258797	1		NDUFS8	4.5563	1.4929	0.000517404
MS4A4B	2.39449	0.11704	0.155302		CCL2	1	20.3218	0.565479		NFATC1	1.81831	0.366834	0.26721		GCNT7	1	21.0117	0.626484		MAT2B	10.9806	1.36602	2.99e-24		ASAP2	1.78526	1.30601	0.82567		IKZF2	7.00523	0.851756	5.55e-10		SLC6A13	0.405947	1.05439	0.95956		VPS37B	1.14905	0.44673	1		CD3D	4.55281	0.67492	0.000469907
KHDC1A	2.38795	1.47515	0.157187		TCTE1	1	20.3218	0.565479		ADSSL1	1.81748	1.36054	0.267591		FGF15	1	21.0117	0.626484		PSMA3	10.978	1.08925	2.29e-24		VWA5A	1.78348	0.98126	0.825945		FAM49B	6.99848	1.13506	6.77e-10		ZFYVE1	0.405175	0.52973	0.95956		ANKRD49	1.14832	0.598733	1		MT-ATP6	4.54989	0.529807	0.000469907
SF3A3	2.38342	0.296855	0.158641		OLFR1033	1	20.3218	0.565479		SNX33	1.81105	1.13814	0.270666		PCSK1	1	21.0117	0.626484		CSDE1	10.974	1.38516	3.14e-24		SEC11C	1.77964	0.259561	0.829024		RHOG	6.99659	1.4382	6.9e-10		BUB1B	0.403511	0.74773	0.95956		EXOG	1.14789	1.33732	1		BMYC	4.54025	2.1155	0.000689601
G0S2	2.38326	1.02353	0.158756		RP24-248F14.2	1	20.3218	0.565479		C430042M11RIK	1.81009	3.13814	0.271337		CCDC175	1	21.0117	0.626484		ATP5D	10.9713	1.0655	3.02e-24		REL	1.77477	0.425657	0.831011		SNRPE	6.98707	1.05759	8.03e-10		CHML	0.402072	0.980391	0.95956		KBTBD8	1.14781	1.9468	1		PSMG1	4.53459	2.06588	0.000601123
ALKBH1	2.38231	0.320878	0.158896		CCDC150	1	20.3218	0.565479		CEP170B	1.79995	1.23125	0.275239		RP23-13G1.9	1	21.0117	0.626484		ACTR3	10.9708	1.03101	2.97e-24		MDFIC	1.77073	0.509869	0.831903		PTS	6.98378	1.68683	9.39e-10		GM8953	0.402072	0.980391	0.95956		CDKN2AIP	1.14702	0.504545	1		NIP7	4.5344	1.83686	0.000594751
PSMC4	2.38153	0.228026	0.159086		RNF223	1	20.3218	0.565479		ZFP612	1.79961	1.17467	0.275284		INS2	1	21.0117	0.626484		SRI	10.9691	1.08076	2.94e-24		NR3C2	1.76957	3.58612	0.8346		MRPL20	6.98302	1.43149	8.6e-10		WDR25	0.402072	0.980391	0.95956		SLC29A3	1.14694	0.918235	1		LAP3	4.52928	2.95089	0.000681593
IFNGR2	2.38134	0.434976	0.159093		TMED6	1	20.3218	0.565479		PPM1N	1.79916	2.33079	0.27555		RHOU	1	21.0117	0.626484		NRP1	10.9687	1.52753	3.52e-24		CYTH4	1.76704	0.305791	0.8346		EPSTI1	6.98181	1.371	8.8e-10		CDKN1A	0.402072	0.980391	0.95956		SLPI	1.14599	3.79068	1		APRT	4.52855	1.38192	0.000600593
FGGY	2.37542	1.77601	0.160752		HEATR4	1	20.3218	0.565479		NCMAP	1.7937	0.64629	0.277232		SEMA3G	1	21.0117	0.626484		DGKA	10.9665	1.25548	3.14e-24		ARMCX3	1.76407	1.04555	0.83857		TRBC2	6.9426	0.783074	9.34e-10		4930518I15RIK	0.401469	0.658463	0.95956		FRAT2	1.1458	0.566312	1		PHB	4.51642	2.16738	0.000679318
NDUFB3	2.373	0.191584	0.161111		4930556M19RIK	1	20.3218	0.565479		ALOX8	1.78833	1.44627	0.279278		GM10509	1	21.0117	0.626484		TMBIM6	10.9659	1.15422	2.76e-24		LTA	1.7634	0.690688	0.83857		RBX1	6.94175	0.959372	9.58e-10		RRP12	0.39845	0.658463	0.95956		IDH2	1.14268	0.699961	1		YDJC	4.51418	2.95201	0.000719811
TRMT1	2.36872	0.394126	0.162349		TREM1	1	20.3218	0.565479		TNFSF11	1.78706	0.547727	0.279627		NME3	1	21.0117	0.626484		SDF4	10.9616	1.21717	2e-24		ACTR1B	1.76221	0.645955	0.839458		DAP	6.93587	2.0697	1.5e-09		SERPINB1A	0.396786	0.910002	0.95956		EXOC5	1.14246	0.636073	1		EIF3C	4.50503	1.28163	0.00064711
WDR46	2.36615	0.429632	0.16306		GM8879	1	20.3218	0.565479		CIB2	1.77455	1.31614	0.28555		LRRC4B	1	21.0117	0.626484		CD28	10.9592	1.29082	3.29e-24		TIMM17B	1.76176	0.382457	0.839462		FAM129A	6.92784	1.90874	1.23e-09		WDR60	0.395464	0.980391	0.95956		SAG	1.14113	1.09024	1		MRPS33	4.50375	1.16367	0.000578404
VPS37B	2.35895	0.297192	0.165608		OLFR1356	1	20.3218	0.565479		SKAP2	1.77295	0.595409	0.286175		MRAP	1	21.0117	0.626484		LSP1	10.9575	1.12514	3.4e-24		ZC3H12D	1.76138	0.644674	0.839849		TMEM167	6.92725	1.1892	9.6e-10		ZBTB18	0.395211	0.431954	0.95956		2310009B15RIK	1.14088	0.715605	1		POLR2K	4.50329	1.45698	0.000617427
UQCRH	2.35826	0.111822	0.165705		OLFR365	1	20.3218	0.565479		SNX9	1.7714	0.849166	0.286788		MECOM	1	21.0117	0.626484		NKTR	10.9568	1.33218	4.1e-24		ACOT7	1.76053	0.532045	0.840038		MPC1	6.92078	1.33949	1.13e-09		NQO2	0.393773	0.52973	0.95956		PAG1	1.1404	0.532887	1		PPAT	4.50268	2.24129	0.000651586
EMC4	2.34917	0.393445	0.168859		CTH	1	20.3218	0.565479		FOXD2	1.76847	2.03861	0.287825		CDC34B	1	21.0117	0.626484		JUN	10.9356	1.1633	3.98e-24		NRIP1	1.75768	0.317512	0.842793		UQCR11	6.91844	1.09001	1.02e-09		ZFP27	0.39261	0.658463	0.95956		INPP5B	1.13924	0.799247	1		EIF5B	4.50193	1.31982	0.000617427
C1QL3	2.34912	1.94336	0.169028		OLFR695	1	20.3218	0.565479		GPM6B	1.76588	1.01129	0.288634		TYMP	1	21.0117	0.626484		UBL5	10.9224	1.06869	3.64e-24		ADPRM	1.75404	0.593984	0.846309		FKBP2	6.91704	2.20757	1.67e-09		FZD5	0.389171	0.980391	0.95956		NDEL1	1.13508	0.559143	1		WDR89	4.50054	0.704391	0.000578404
OSM	2.3461	0.604486	0.169807		THSD7A	1	20.3218	0.565479		FAM110A	1.76504	0.638298	0.288851		DKK3	1	21.0117	0.626484		TSPAN13	10.9107	1.43445	4.6e-24		USP6NL	1.74927	0.978439	0.848629		CAPN2	6.91139	1.93875	1.41e-09		ELL2	0.386159	0.629894	0.95956		CNPY3	1.13411	0.687208	1		PDCD5	4.48578	1.40651	0.000683931
TRMT112	2.3446	0.181741	0.170265		SPTBN2	1	20.3218	0.565479		AI504432	1.76433	0.443557	0.288978		TTC39A	1	21.0117	0.626484		EIF4A2	10.8946	1.20201	5.46e-24		AMZ2	1.74737	0.586122	0.84958		PSMA5	6.90817	1.21414	1.1e-09		SPRED2	0.383545	0.37632	0.95956		SMARCA2	1.13308	0.515607	1		EXOSC3	4.48323	1.37606	0.000617427
WDR92	2.34243	0.564744	0.171083		SYT13	1	20.3218	0.565479		GCA	1.7605	3.55318	0.290955		COL6A2	1	21.0117	0.626484		CNP	10.8912	1.25933	5.45e-24		NR4A2	1.74616	1.21415	0.850623		MIF4GD	6.89346	1.6598	1.45e-09		NSMF	0.382979	0.494964	0.95956		EIF2S3Y	1.13153	0.398367	1		COX8A	4.48038	0.744502	0.000601428
PTK2	2.34199	2.01048	0.171326		INA	1	20.3218	0.565479		TRAJ42	1.7605	3.55318	0.290955		HAS1	1	21.0117	0.626484		GPI1	10.8823	1.12528	6.67e-24		NENF	1.74598	0.600919	0.850115		SLC25A5	6.89121	1.04821	1.32e-09		CELSR1	0.3824	0.257925	0.95956		ZFP428	1.1264	1.90616	1		EIF3M	4.47485	0.879081	0.000624713
PPP2R2A	2.33699	0.273513	0.172596		GM44791	1	20.3218	0.565479		MARCH8	1.7605	3.55318	0.290955		DRD3	1	21.0117	0.626484		BCLAF1	10.8735	1.32831	7.69e-24		GDI2	1.74299	0.250418	0.852587		HNRNPK	6.88614	0.860335	1.23e-09		A530021J07RIK	0.379065	0.658463	0.95956		GM42418	1.12602	0.118516	1		DCTPP1	4.47084	2.76281	0.000877306
ARL4C	2.33517	0.226675	0.173333		BICC1	1	20.3218	0.565479		BHLHE40	1.7584	0.71668	0.291403		RNF26.1	1	21.0117	0.626484		KMT2E	10.8571	1.28231	8.56e-24		CYP4F13	1.74057	0.885682	0.852664		SEC11A	6.87975	1.11163	1.38e-09		JADE3	0.37827	0.910002	0.95956		PIRB	1.12582	2.79068	1		DNAJA1	4.46284	1.26305	0.000792312
PRMT7	2.33151	0.510908	0.174474		MYH11	1	20.3218	0.565479		AFDN	1.75615	1.13814	0.291899		AIFM3	1	21.0117	0.626484		POLR1D	10.8496	1.10368	8.1e-24		RRAGD	1.74009	0.989187	0.852664		2700060E02RIK	6.87674	1.02184	1.29e-09		NR6A1	0.37827	0.910002	0.95956		ST8SIA1	1.1252	0.981569	1		HSPA14.1	4.46237	1.77252	0.000755868
NUFIP2	2.32664	0.230173	0.175943		GM38150	1	20.3218	0.565479		B4GALT4	1.75585	1.25362	0.292037		MILL2	1	21.0117	0.626484		UBE2B	10.8354	1.14661	1.01e-23		ALDH1B1	1.73986	1.16466	0.852664		ATP5A1	6.87164	0.936324	1.45e-09		SS18L1	0.37827	0.910002	0.95956		ZDHHC3	1.12497	0.624876	1		SUCLG1	4.46224	1.32883	0.000695601
CCDC64	2.32648	0.4486	0.175943		GM44819	1	20.3218	0.565479		OAS3	1.7548	0.79685	0.292498		CHRNA5	1	21.0117	0.626484		DNAJA1	10.8336	1.14429	1.04e-23		MT-CO1	1.73912	0.120403	0.852664		CMPK1	6.86207	1.54823	1.75e-09		VPS8	0.37531	0.419676	0.95956		NR2C2AP	1.12293	0.570559	1		GART	4.43995	2.07857	0.000805325
SAMD8	2.32155	0.772319	0.177398		TLE6	1	20.3218	0.565479		IL15RA	1.74762	0.796452	0.295534		GPC2	1	21.0117	0.626484		PSME1	10.8313	1.05134	1.14e-23		MPP1	1.73881	0.388771	0.852664		ARPC5L	6.86036	1.1126	1.5e-09		CORO2B	0.372152	0.910002	0.95956		TRAV9N-4	1.12258	3.1692	1		AURKAIP1	4.40676	1.10939	0.00081343
4930412M03RIK	2.31899	3.1804	0.178478		PLPPR2	1	20.3218	0.565479		PRKRA	1.74257	0.582327	0.297682		RNASE12	1	21.0117	0.626484		FAM53B	10.8303	1.2493	8.97e-24		DACT1	1.73767	23.2015	0.852664		HSP90B1	6.85795	1.49626	2.15e-09		RAB43	0.369176	0.407501	0.95956		MOB3C	1.12211	0.899498	1		MRPS6	4.40249	1.94172	0.000923812
FAM26F	2.31039	0.393167	0.181187		APOA1	1	20.3218	0.565479		1700020L24RIK	1.73792	1.36876	0.299627		COL5A3	1	22.5966	0.626484		SNRPB	10.8287	1.18215	1.14e-23		XLR5C	1.73767	23.2015	0.852664		SPCS2	6.85746	0.927044	1.63e-09		E2F8	0.367899	1.05439	0.95956		RASSF3	1.1221	1.03991	1		PFDN6	4.4006	1.3752	0.000901651
ZFP593	2.30287	0.370228	0.183702		DYNLRB2	1	20.3218	0.565479		KLK1B27	1.73739	1.70518	0.299871		GM9938	0.999299	1.33226	0.626636		MACF1	10.8255	1.25183	1.35e-23		2610035D17RIK	1.73657	0.638009	0.852664		TNFAIP8L2	6.8522	1.12785	1.51e-09		FGD6	0.365527	0.601879	0.95956		1700037C18RIK	1.12168	1.03169	1		DNAJC2	4.39421	1.31348	0.000854259
BTF3	2.29957	0.110384	0.184778		PCNX2	1	20.3218	0.565479		FV1	1.73682	1.81622	0.300001		ARHGAP39	0.995765	0.469765	0.628776		ATP5A1	10.8045	1.01563	1.21e-23		ARMCX6	1.73593	2.17108	0.852664		SDHB	6.84191	1.33503	1.86e-09		STRADB	0.365342	0.456829	0.95956		GM10263	1.11912	0.430111	1		DNAJA2	4.39226	1.04788	0.00083551
TCF20	2.29577	0.365143	0.186257		USP26	1	20.3218	0.565479		ASXL2	1.73475	0.225078	0.300786		ARL14EP	0.991111	0.365126	0.632129		ZC3HAV1	10.796	1.36717	1.33e-23		CHIC1	1.73531	1.20761	0.852664		BAG1	6.83217	1.19794	1.8e-09		LYN	0.360856	0.737534	0.95956		TMEM198B	1.11834	1.86663	1		SNRPA	4.38762	1.91689	0.000962627
USMG5	2.29098	0.196353	0.18751		SMCO1	1	20.3218	0.565479		SAMD3	1.73217	2.31217	0.302462		ARL6	0.990547	1.5953	0.632553		PRKAR1A	10.7953	1.35468	1.4e-23		CALCOCO1	1.73529	0.818956	0.852664		COX7C	6.8264	0.858745	1.75e-09		ALDH1B1	0.360776	0.461017	0.95956		PNKP	1.11751	0.523204	1		GLRX5	4.38648	1.46283	0.000941852
COX4I1	2.29051	0.106797	0.187679		HDX	1	20.3218	0.565479		TNK2	1.73111	0.44844	0.302519		PARP16	0.989093	0.576187	0.633083		SELENOK	10.7843	1.19253	1.81e-23		CHN2	1.73495	1.49096	0.852963		MT-CO1	6.82067	0.599768	1.56e-09		LIPO3	0.359021	0.461017	0.95956		GZMM	1.11661	2.68377	1		BCCIP	4.38111	1.58347	0.000945862
NDRG3	2.29023	0.322958	0.187679		GRB14	1	20.3218	0.565479		FARP1	1.72698	1.29942	0.305117		POU5F1	0.987134	0.978624	0.633355		TOP2B	10.7804	1.41318	1.69e-23		E130308A19RIK	1.7323	0.977313	0.85463		NDUFV2	6.81643	1.21121	2e-09		SPDL1	0.358916	0.810466	0.95956		AB124611	1.11241	0.647428	1		SF3B3	4.3623	1.32033	0.00095265
MMP15	2.27928	1.70236	0.191836		ROBO4	1	20.3218	0.565479		C030034L19RIK	1.72276	1.74583	0.307104		IFT140	0.984445	0.616054	0.634766		STK10	10.7763	1.34872	1.44e-23		LXN	1.72762	0.613234	0.858841		SLC9A3R1	6.81424	1.18264	2.06e-09		LMBR1	0.354882	0.842888	0.95956		HERC3	1.11241	0.727359	1		SF3B5	4.35527	1.13527	0.00100967
DIP2C	2.27928	1.70236	0.191836		MTL5	1	20.3218	0.565479		TMEM51	1.72268	1.62718	0.307135		ZBTB32	0.984429	0.610563	0.634766		APOBEC3	10.7704	1.2373	1.65e-23		CNNM3	1.72717	0.676486	0.858841		RFK	6.80576	2.2238	2.65e-09		XK	0.354882	0.842888	0.95956		CCPG1	1.11062	0.708017	1		TRAC	4.35489	0.834181	0.00095265
GM10269	2.27202	0.628608	0.193938		SMC1B	1	20.3218	0.565479		ZFYVE9	1.7199	2.55318	0.308297		GM26594	0.983231	2.33226	0.635642		ARHGAP9	10.7704	1.25005	1.72e-23		ATP5G2	1.72663	0.164088	0.858947		UQCRFS1	6.80173	1.32476	2.33e-09		TRIP6	0.354882	0.842888	0.95956		ZBTB10	1.10918	1.12189	1		NACA	4.35259	0.744461	0.000988943
H2AFY	2.2681	0.146266	0.194996		GM26527	1	20.3218	0.565479		HIC1	1.71856	1.36876	0.308516		MED22	0.982107	0.53256	0.63599		TRAF3IP3	10.7651	1.15577	1.74e-23		IFNG	1.72429	1.43288	0.859445		PAIP2	6.79001	0.98257	2.02e-09		GM38394	0.354882	0.842888	0.95956		MUT	1.10872	1.02235	1		ATP5J2	4.35056	0.889383	0.000988943
AIM1	2.26625	0.452287	0.195516		CDH17	1	20.3218	0.565479		EYA2	1.71715	1.06775	0.309004		HS1BP3	0.981934	0.694832	0.636089		SEPT7	10.7507	1.1358	1.66e-23		FUT11	1.72365	1.03963	0.859445		KLF2	6.78582	0.827076	2.02e-09		GM20939	0.354882	0.842888	0.95956		PIAS2	1.10795	0.88824	1		WDR43	4.34573	1.76735	0.00111319
BIN1	2.26229	0.234311	0.197009		OLFR318	1	20.3218	0.565479		CHRNE	1.71513	2.13814	0.309656		1110032F04RIK	0.980224	0.387604	0.63715		ATP6V0E	10.7496	1.11114	1.99e-23		SLC5A3	1.71701	0.967212	0.867212		UBL3	6.77473	1.43555	2.48e-09		YPEL2	0.35165	0.395428	0.95956		NEK1	1.10488	1.49112	1		HNRNPD	4.3445	1.27322	0.00112689
KCNH3	2.25817	2.44344	0.198199		OLFR613	1	20.3218	0.565479		GM12185	1.71465	1.21438	0.309656		EVI2A	0.975565	0.355913	0.640531		SEC61B	10.7477	1.04873	2.01e-23		APH1B	1.71628	2.17108	0.867601		DNAJB11	6.76888	1.46664	2.74e-09		MAPT	0.350406	0.74773	0.95956		TRAV9-4	1.10311	2.56513	1		MRPS28	4.33591	2.08326	0.00117336
MT-ATP8	2.2578	0.215604	0.198181		CABP1	1	20.3218	0.565479		KIF13B	1.70802	0.593823	0.312093		PIK3CB	0.971127	0.644205	0.642313		MTDH	10.7443	1.29007	2.58e-23		LRRC41	1.7159	0.852296	0.867601		LMNB1	6.76178	3.63979	5.44e-09		LYNX1	0.349233	0.842888	0.95956		4930523C07RIK	1.10155	0.234174	1		RBMXL1	4.32685	1.8906	0.00123408
TUBB2B	2.25554	1.23287	0.199099		SYT2	1	20.3218	0.565479		FPGT	1.70547	0.658674	0.313057		GM21781	0.970348	0.969691	0.642313		ARHGAP30	10.7397	1.43794	3.16e-23		TTF2	1.71538	1.06256	0.867698		VDAC2	6.76161	1.16486	2.8e-09		CLEC11A	0.349233	0.842888	0.95956		RBM8A2	1.10124	1.2432	1		MRFAP1	4.32391	1.24495	0.00120523
MRPL52	2.24771	0.159064	0.20103		KRT8	1	20.3218	0.565479		GM5547	1.70398	0.560271	0.313255		H60B	0.970348	0.969691	0.642313		SET	10.735	1.08233	1.74e-23		HN1	1.71503	0.190193	0.867601		SDCBP2	6.74661	2.02584	3.48e-09		PLA2G4F	0.343845	0.842888	0.95956		GPATCH2L	1.09989	1.09881	1		MRPL42	4.32104	1.38977	0.00112967
SLC25A30	2.24485	1.50798	0.202064		OLFR802	1	20.3218	0.565479		PLEKHO2	1.70353	0.530813	0.313447		IL1RL1	0.969177	0.405724	0.642313		NEDD8	10.724	1.05863	2.5e-23		COG6	1.71329	0.736744	0.869382		PGAM1	6.74043	1.89684	4.05e-09		ZBTB3	0.343845	0.842888	0.95956		BCS1L	1.09986	1.14873	1		EMC6	4.31393	1.47824	0.00121937
FOS	2.24409	0.202983	0.202064		IFNZ	1	20.3218	0.565479		RYK	1.69509	0.890216	0.317629		ZFP820	0.965147	1.50219	0.642313		ITGA4	10.7154	1.38547	2.91e-23		D830030K20RIK	1.71328	2.44862	0.869649		SLC25A4	6.73981	1.56599	3.93e-09		EBF1	0.343221	1.13239	0.95956		DOLK	1.09701	1.09881	1		EIF1AX	4.31042	1.88143	0.00139393
GM19705	2.23303	1.01048	0.206009		LHX5	1	20.3218	0.565479		BCL2A1A	1.69448	1.06133	0.317802		TUB	0.965147	1.50219	0.642313		SH3GLB1	10.7069	1.278	3.14e-23		AP4E1	1.71291	0.89496	0.869382		ACTR2	6.73573	1.19605	3.37e-09		PLAC8	0.342881	0.76316	0.95956		EHD3	1.09686	0.707748	1		GM2000	4.30865	0.931226	0.00117032
POLE4	2.22354	0.236101	0.209388		GM10062	1	20.3218	0.565479		CRB3	1.6938	1.55318	0.318149		CPE	0.95686	1.23915	0.646512		HSP90AB1	10.7	1.03856	2.76e-23		4930486L24RIK	1.71264	1.21108	0.869382		YWHAZ	6.72706	1.10394	3.38e-09		DYX1C1	0.338437	0.547432	0.95956		4930590J08RIK	1.09663	2.58423	1		LSM6	4.30701	1.38632	0.0012472
PHB	2.22191	0.344997	0.209758		BCAN	1	20.3218	0.565479		AGPAT4	1.68426	0.47411	0.322473		PRRG4	0.955442	1.21678	0.647238		UCP2	10.6903	1.16065	4.27e-23		ART3	1.71093	2.58612	0.871803		SIN3B	6.7188	1.12198	3.18e-09		FBXL18	0.335294	0.42785	0.95956		PRRG4	1.09663	2.58423	1		HIGD1A	4.30699	1.62301	0.00134373
LAMTOR2	2.22026	0.155209	0.210377		GM16712	1	20.3218	0.565479		ITGB8	1.68202	0.605649	0.323627		GM35315	0.955442	1.21678	0.647238		SAT1	10.6873	1.28081	3.93e-23		CHID1	1.71065	0.705703	0.871438		RILPL2	6.71763	1.77406	3.53e-09		AI838599	0.333779	0.842888	0.95956		TSACC	1.09319	1.46876	1		FUBP1	4.30681	1.18898	0.00120826
DDX39B	2.21844	0.183049	0.21121		SERPINE1	1	20.3218	0.565479		MT1	1.67904	1.60565	0.324934		GM26582	0.955442	1.21678	0.647238		CIRBP	10.6849	1.32245	5.95e-23		TNFRSF1B	1.70896	0.525648	0.872581		H2AFZ	6.71159	1.59719	5.49e-09		SUPV3L1	0.333692	0.359805	0.95956		IFI208	1.09303	0.579661	1		TMED2	4.30474	0.967421	0.00116194
MCL1	2.21721	0.129912	0.211733		FER1L5	1	20.3218	0.565479		ARL6	1.67649	2.13814	0.326424		GM21975	0.950436	0.595296	0.650396		PRKCQ	10.6823	1.21376	3.4e-23		DNAJB4	1.70789	0.590047	0.872581		GM9844	6.70825	1.02886	3.38e-09		DNPH1	0.331279	0.547432	0.95956		IRS2	1.09177	1.1103	1		SIVA1	4.30171	2.01189	0.00130707
ESPN	2.216	0.488526	0.212234		4933412E24RIK	1	20.3218	0.565479		KCNAB3	1.67649	2.13814	0.326424		TRUB2	0.946879	0.378065	0.65351		MATR3	10.6768	1.32756	4.71e-23		CSF2RA	1.7074	1.4162	0.872887		COMT	6.70546	1.84894	4.09e-09		MAFB	0.327692	0.980391	0.95956		EFL1	1.09129	0.799962	1		STOML2	4.29926	1.84088	0.00134165
EXOSC2	2.21185	0.578953	0.213863		TEDDM1B	1	20.3218	0.565479		FRMD4B	1.67629	0.650878	0.326424		TRBJ1-1	0.936114	0.917224	0.661233		NSA2	10.6658	0.984129	4.23e-23		NUDT22	1.70531	0.664876	0.87381		PDCL3	6.69272	1.56701	4.09e-09		GM26798	0.326691	0.778757	0.95956		D930028M14RIK	1.08981	0.94423	1		CDK4	4.29678	1.57759	0.00124851
PRKCQ	2.20444	0.174962	0.217046		TRAV6D-3	1	20.3218	0.565479		F2R	1.67232	0.67486	0.328621		GM568	0.932621	0.70423	0.664028		SARAF	10.6654	1.12532	3.78e-23		NBR1	1.70217	0.562789	0.875925		ARL2BP	6.68572	1.48552	4.19e-09		CCDC138	0.326691	0.778757	0.95956		RMDN3	1.08759	1.22809	1		TIMM9	4.29478	2.39389	0.00137197
FNTB	2.20189	0.696724	0.21786		DAB2	1	20.3218	0.565479		FAM132A	1.66948	0.787646	0.329986		MICAL3	0.926959	0.316665	0.66759		HSPA8	10.6579	0.968972	3.98e-23		MOGS	1.70216	0.510412	0.875925		NDUFA1	6.68531	1.17847	4.09e-09		TNKS1BP1	0.321978	0.411548	0.95956		IRF6	1.08727	1.2432	1		AIMP1	4.29094	1.18086	0.00125013
PECAM1	2.19846	0.251298	0.219281		E130218I03RIK	1	20.3218	0.565479		NCKAP5	1.66172	2.55318	0.333412		4930553M12RIK	0.925422	1.91722	0.667884		PRPF38B	10.6542	1.48564	6.76e-23		CDC42SE2	1.70156	0.2368	0.875925		SUMO1	6.68255	0.977152	3.81e-09		PRKAR2A	0.318142	0.348123	0.95956		LRRC1	1.08275	0.976551	1		MRPL55	4.28892	1.84897	0.00128945
MIF	2.19397	0.189277	0.220822		PARVB	1	20.3218	0.565479		5430427O19RIK	1.66172	2.55318	0.333412		CAMP	0.925422	1.91722	0.667884		ASXL2	10.6425	1.47629	6.03e-23		DUSP14	1.70112	1.86991	0.877065		NDUFB10	6.68001	1.01776	4.09e-09		SAMD11	0.316982	0.778757	0.95956		GTF2H2	1.08135	0.836814	1		LSM3	4.28828	1.29811	0.00123408
STRA6	2.19319	2.59544	0.221383		C030014I23RIK	1	20.3218	0.565479		AREG	1.65944	1.23125	0.334141		LRRC73	0.925422	1.91722	0.667884		RAC1	10.6411	1.11195	4.71e-23		ZFP62	1.69428	0.490965	0.881088		BRK1	6.67027	0.993206	4.13e-09		NR2C1	0.313289	0.395429	0.95956		CAPRIN2	1.0811	1.75416	1		9130401M01RIK	4.28326	2.11993	0.00140273
SLC38A2	2.18982	0.196114	0.2225		GDF15	1	20.3218	0.565479		4930568A12RIK	1.65735	1.64629	0.335219		GM43949	0.925422	1.91722	0.667884		HNRNPA3	10.6368	1.03365	3.84e-23		FGD6	1.69359	1.44862	0.881088		PSMA1	6.66267	1.27141	5.15e-09		CEP104	0.312485	0.348123	0.95956		BC049715	1.0811	1.75416	1		HIVEP3	4.28028	3.3507	0.00161813
EIF3H	2.18642	0.113063	0.223269		PDGFRB	1	20.3218	0.565479		TSPAN17	1.65735	1.12868	0.335219		TRAV6-2	0.925422	1.91722	0.667884		GIMAP5	10.6348	1.32756	6.69e-23		RNF135	1.69149	1.13546	0.882577		UQCRH	6.65946	0.645912	3.93e-09		GM19684	0.309286	0.717357	0.95956		GCLM	1.07804	0.61338	1		2810004N23RIK	4.27218	1.99085	0.00145911
DKC1	2.18635	0.304369	0.223269		5830405F06RIK	1	20.3218	0.565479		PQLC3	1.65673	0.505875	0.335334		5730507C01RIK	0.925422	1.91722	0.667884		CCND2	10.6241	1.12296	5.01e-23		GM26669	1.6913	0.503973	0.882577		UBE2I	6.65624	1.03351	4.86e-09		CMYA5	0.309286	0.717357	0.95956		EEF1A1	1.07739	0.130264	1		NDUFB8	4.26565	1.32219	0.00140273
UBXN11	2.18596	0.792478	0.223269		SLURP1	1	20.3218	0.565479		5033430I15RIK	1.65625	0.862866	0.335498		PLCG2	0.925422	1.91722	0.667884		AW112010	10.6233	1.25857	6.15e-23		UPF3B	1.69066	0.329581	0.882577		EZR	6.65578	1.20475	5.16e-09		NLGN2	0.309286	0.717357	0.95956		5930430L01RIK	1.0761	2.58423	1		MOGS	4.2646	2.04471	0.00145911
ITPKC	2.18589	0.939396	0.223269		OLFR967	1	20.3218	0.565479		ARRDC4	1.65457	0.658674	0.336183		GM38004	0.925422	1.91722	0.667884		CD47	10.6141	1.10601	7.16e-23		TRIM5	1.69066	0.494864	0.882577		MARCH2	6.65172	1.5381	5.27e-09		GM9776	0.309286	0.717357	0.95956		ARHGAP29	1.0761	2.58423	1		DBI	4.264	1.42584	0.00137197
IKZF1	2.18378	0.210827	0.224059		GM17567	1	20.3218	0.565479		GM45599	1.65015	0.752951	0.337884		TRIM16	0.925422	1.91722	0.667884		KMT2A	10.6108	1.33468	8.83e-23		LYPD1	1.68981	3.58612	0.885694		PREX1	6.64666	1.74627	5.7e-09		GM36445	0.309286	0.717357	0.95956		OPA3	1.07213	0.921269	1		MRPL41	4.26298	1.63453	0.00143811
ATP1B1	2.17997	0.438851	0.225892		OLFR1156	1	20.3218	0.565479		DOK1	1.64971	0.364519	0.338042		DLG5	0.925422	1.91722	0.667884		GABARAPL2	10.6032	1.16405	6.24e-23		SIK2	1.68921	0.675056	0.885054		ARPP19	6.64617	1.085	5.27e-09		TAB3	0.30743	0.395429	0.95956		GM15834	1.07209	2.61666	1		PRMT7	4.26065	2.38089	0.00151063
SKIL	2.17965	0.314421	0.225892		SDS	1	20.3218	0.565479		PKP2	1.64642	2.96822	0.339662		LRRC71	0.925422	1.91722	0.667884		N4BP2L2	10.5916	1.33727	6.98e-23		HDAC7	1.68819	0.39228	0.885435		TAF10	6.63897	1.01334	5.17e-09		1700066M21RIK	0.3069	0.494964	0.95956		GDPGP1	1.07103	0.976551	1		NOL7	4.2598	1.02803	0.00138783
MED11	2.17792	0.363968	0.226412		TTLL5	0.998957	0.461404	0.565976		NAP1L3	1.64642	2.96822	0.339662		EPN2	0.925422	1.91722	0.667884		PNN	10.5914	1.2764	8.18e-23		EID2	1.68392	0.742425	0.888493		NTAN1	6.63782	1.2583	5.14e-09		GM26664	0.304513	0.717357	0.95956		ECE2	1.07079	1.07609	1		GCSH	4.25224	3.30648	0.00170952
NFIX	2.16859	0.611383	0.228951		NCOA4	0.994128	0.497577	0.569188		WISP1	1.64642	2.96822	0.339662		SULT1A1	0.925422	1.91722	0.667884		ABRACL	10.5896	1.0796	7.78e-23		TCEAL8	1.67633	2.08362	0.895552		CD37	6.63574	0.862491	4.57e-09		ZRANB3	0.304513	0.717357	0.95956		GM10126	1.06949	1.79068	1		ATIC	4.24883	1.78391	0.00152199
PYGM	2.16693	1.50233	0.22962		MAP10	0.990976	1.10526	0.571303		SCLT1	1.64379	0.553181	0.340274		PRR36	0.925422	1.91722	0.667884		GRAP	10.5818	1.18715	8.29e-23		HABP4	1.67262	0.948692	0.898501		THY1	6.63393	1.1478	5.34e-09		PEX12	0.304511	0.325039	0.95956		EMC10	1.06898	0.423534	1		SNX3	4.24862	1.22701	0.00152144
PARK7	2.16643	0.12933	0.229645		SRSF12	0.990976	1.10526	0.571303		TMX4	1.64225	0.384727	0.341045		GM10722	0.925422	1.91722	0.667884		NT5C	10.5793	1.15238	8.71e-23		PELI2	1.67108	1.71165	0.899738		EVA1B	6.63061	1.17145	4.88e-09		JMJD4	0.301094	0.469429	0.95956		C1GALT1C1	1.06895	0.958629	1		TXN1	4.24835	1.63928	0.00163316
PGLS	2.16451	0.181635	0.229842		HIST1H2AI	0.990976	1.10526	0.571303		CASS4	1.64055	1.35155	0.341867		INTU	0.925422	1.91722	0.667884		MT-ND3	10.5749	1.21083	1.29e-22		KLC3	1.66875	0.705703	0.899854		ATP5G3	6.62681	1.19071	5.96e-09		MZB1	0.297396	0.842888	0.95956		PANK3	1.06823	0.847268	1		EEF1E1	4.24559	1.98243	0.0015242
HNRNPF	2.1638	0.106385	0.23026		SEMA3D	0.988595	1.69022	0.572788		ARNT2	1.64034	2.13814	0.341916		IL18	0.924359	0.787941	0.668374		TACC1	10.5712	1.5112	1.23e-22		LCLAT1	1.66725	0.57018	0.900177		SRSF3	6.60566	1.28504	8.93e-09		COL15A1	0.296707	0.469429	0.95956		FAM151B	1.06666	1.71853	1		BAX	4.24536	1.18466	0.00146253
ITIH5	2.16234	0.5123	0.230685		FBXL20	0.987153	0.21056	0.573876		EIF2AK2	1.6357	0.484468	0.344362		GM16702	0.922105	0.729597	0.669545		COX7B	10.5672	1.00477	7.79e-23		LRRC48	1.66632	5.17108	0.902362		CRLF2	6.58969	1.44895	7.28e-09		ZFP951	0.294584	0.469429	0.95956		4933408B17RIK	1.06626	2.58423	1		EEF1A1	4.24284	0.633963	0.00139754
EIF3F	2.15689	0.103985	0.233202		LYNX1	0.984422	0.912615	0.575815		CCDC38	1.63397	1.47518	0.345546		STBD1	0.91873	3.91722	0.671085		UBE3A	10.5589	1.57285	1.13e-22		TANK	1.66602	0.3457	0.900427		HSD11B1	6.58291	1.63968	7.93e-09		KCNJ13	0.28705	0.658463	0.95956		NDUFAF6	1.06625	1.34428	1		PFDN1	4.23877	1.35582	0.00150021
WDR43	2.15646	0.301965	0.233202		GM26910	0.980641	0.520297	0.577996		RBM11	1.63327	1.96822	0.34597		PDE6G	0.91873	3.91722	0.671085		EIF3M	10.5587	1.04772	1.28e-22		SAMSN1	1.66132	0.36076	0.905341		E2F2	6.58212	2.50614	9.6e-09		LMNTD2	0.28705	0.658463	0.95956		BC003965	1.06612	0.518432	1		SSB	4.23601	1.09988	0.00151242
DDX21	2.15208	0.240621	0.234323		SPTBN4	0.9797	1.10526	0.577996		IFT43	1.63195	1.25773	0.346522		A730071L15RIK	0.917081	1.91722	0.671592		RAP1A	10.5575	1.10521	8.78e-23		ZFP992	1.66046	1.24373	0.905451		EIF3F	6.57955	0.676381	6.25e-09		4931414P19RIK	0.28705	0.658463	0.95956		MYLPF	1.06313	1.10865	1		MRPS24	4.23351	1.1515	0.00151242
STX3	2.15006	2.33241	0.235739		WDR45	0.978643	0.25846	0.577996		AGPAT9	1.63103	2.55318	0.346906		3110083C13RIK	0.917081	1.91722	0.671592		SUMO1	10.557	1.15536	1.19e-22		4833407H14RIK	1.65922	1.38449	0.905451		TAP2	6.57137	1.14859	7.45e-09		PLA2G6	0.284231	0.444338	0.95956		PGM1	1.06307	0.77563	1		PFDN2	4.22957	1.02263	0.00146253
PIP4K2A	2.14839	0.357129	0.23617		GM17606	0.978388	2.10526	0.577996		CCDC136	1.62569	2.29015	0.349288		PTPDC1	0.917081	1.91722	0.671592		CYTIP	10.5546	1.00871	1.03e-22		SERPINB9	1.65902	0.831234	0.905451		AURKAIP1	6.56351	1.13935	8.05e-09		RUNDC3B	0.283213	0.36372	0.95956		PCCB	1.0627	1.40366	1		TRMT112	4.22615	1.04525	0.00151063
TTC27	2.14683	0.627622	0.236888		ALPL	0.978388	2.10526	0.577996		AK157302	1.62432	2.03861	0.350218		SLC36A3	0.917081	1.91722	0.671592		RCSD1	10.5435	1.4153	1.29e-22		R3HDM2	1.65714	0.414376	0.907802		CORO1B	6.55873	1.47623	8.57e-09		ABCA5	0.282687	0.658463	0.95956		RAB6A	1.06156	0.620111	1		TXNL1	4.22234	1.21845	0.00151242
ISOC1	2.14238	0.51909	0.238966		RAB25	0.978388	2.10526	0.577996		GM4951	1.61609	1.04729	0.353552		CCDC78	0.909718	0.991224	0.676636		VAMP8	10.5392	1.22841	1.13e-22		AP3S2	1.65408	0.736744	0.909551		IFI30	6.54651	2.5817	1.31e-08		GPR137B	0.282687	0.658463	0.95956		EIF3B	1.06093	0.467991	1		BRK1	4.22214	1.01086	0.00152199
GAR1	2.1419	0.333886	0.239116		GM10306	0.978388	2.10526	0.577996		NFKB2	1.61561	0.402864	0.353552		FBXO44	0.909718	0.991224	0.676636		HINT1	10.5386	1.05729	1.29e-22		CECR6	1.652	1.88568	0.909551		SF3B1	6.54289	0.810662	8.03e-09		CAPSL	0.282687	0.658463	0.95956		INSR	1.05969	0.976551	1		CHCHD10	4.22125	1.39035	0.00155436
BYSL	2.14167	0.62715	0.239197		GLT8D2	0.978388	2.10526	0.577996		IPO11	1.61494	0.501651	0.353872		PLPP2	0.908802	0.595296	0.677029		BOD1L	10.5305	1.33759	1.43e-22		NAPRT	1.65195	1.35346	0.909551		PON2	6.54195	1.69242	9.74e-09		PSRC1	0.278517	0.658463	0.95956		FAM160B1	1.05866	0.690224	1		LSM12	4.21757	1.20873	0.00152437
CYBA	2.13732	0.125093	0.240386		GRIP1	0.978388	2.10526	0.577996		2610020H08RIK	1.61348	0.553181	0.354862		PCYOX1L	0.908775	0.765221	0.677029		SLC50A1	10.5296	1.24977	1.48e-22		TBC1D5	1.64948	0.90805	0.911362		ATP2B1	6.53927	1.20235	8.78e-09		GMPR	0.278517	0.658463	0.95956		HIST1H2BH	1.05732	2.40366	1		METAP2	4.21734	1.23777	0.00154968
PUS7	2.13726	0.779153	0.240386		RAET1E	0.978388	2.10526	0.577996		TRAJ33	1.61306	0.547081	0.355076		PANK1	0.908403	0.817688	0.677029		PAIP2	10.5269	1.14587	1.44e-22		MT-ND6	1.64862	0.457953	0.911362		PSMB2	6.53856	1.14978	9.59e-09		IPO9	0.271349	0.29333	0.95956		PLIN2	1.05727	0.883794	1		DNAJC19	4.21129	1.2827	0.0015269
UQCC2	2.13295	0.24607	0.241788		FAM71B	0.978388	2.10526	0.577996		NSMAF	1.61235	0.432166	0.355371		ZFP36L2	0.906963	0.0931597	0.677792		TMEM234	10.5229	1.17529	1.81e-22		NRGN	1.64845	2.36373	0.911362		CIB1	6.53065	1.58078	1.06e-08		INTS5	0.269704	0.257925	0.95956		TSG101	1.05679	0.479411	1		ODC1	4.2075	2.75911	0.00199417
TRP53	2.13155	0.210889	0.242184		AI839979	0.978388	2.10526	0.577996		RALGDS	1.61152	0.634609	0.355746		SNN	0.906375	1.15169	0.678231		TCF25	10.5203	1.30503	1.7e-22		CNRIP1	1.64485	1.06256	0.913113		GLMP	6.52389	1.45198	1.03e-08		PABPC1L	0.265873	0.419676	0.95956		GPD2	1.05391	1.06486	1		PSMB8	4.20518	0.734629	0.0015269
RASIP1	2.13037	0.889172	0.242617		CDH23	0.978388	2.10526	0.577996		CPT2	1.6094	0.696917	0.356701		DHRS13	0.899826	0.71559	0.682228		VASP	10.5139	1.11773	1.45e-22		CKB	1.64468	0.761693	0.913113		MRPL18	6.52084	1.51613	1.33e-08		GM17509	0.265171	0.60188	0.95956		CIRH1A	1.05301	0.763204	1		NDUFA1	4.20287	1.06404	0.00155436
CYTH1	2.1287	0.235637	0.24345		TRBV14	0.978388	2.10526	0.577996		BMPR1A	1.60846	1.23125	0.357036		SNX14	0.89873	0.25806	0.682228		SMAP1	10.5055	1.14385	1.56e-22		IL2RB	1.64443	0.325453	0.913113		MDH2	6.50865	0.979869	9.75e-09		NAPSA	0.264231	0.778757	0.95956		A130010J15RIK	1.052	0.886262	1		ATP5G2	4.19832	0.912584	0.00170731
TDRP	2.12618	0.762091	0.244776		INCA1	0.978388	2.10526	0.577996		VSIG10	1.60697	0.88333	0.357884		WDSUB1	0.89789	0.648735	0.682228		DDX24	10.5008	1.18407	1.94e-22		TSPAN31	1.64394	0.654709	0.913113		NDUFB11	6.50757	0.984781	1.15e-08		TRBJ1-4	0.2612	0.60188	0.95956		USP53	1.0518	0.626054	1		YWHAH	4.18961	1.17623	0.00163191
A430110L20RIK	2.12363	1.72097	0.245867		CDKL4	0.978388	2.10526	0.577996		PEAK1	1.60121	0.27737	0.359981		TRAV12-3	0.896782	1.91722	0.682228		ACTG1	10.4936	1.03947	1.3e-22		GM3667	1.63878	1.80185	0.916346		GM5424	6.50209	2.69402	1.49e-08		RP23-240G3.3	0.2612	0.60188	0.95956		SCFD2	1.04812	1.36184	1		UBE2E1	4.18833	1.48126	0.00170792
GM13620	2.1188	2.59544	0.247986		FNBP1L	0.978388	2.10526	0.577996		SAMD10	1.60109	0.611284	0.359981		CITED4	0.893988	0.991224	0.682228		ARHGDIA	10.4928	1.13508	1.72e-22		MRPL45	1.63666	0.575123	0.916466		CLDND1	6.49534	1.9213	1.42e-08		HMGXB3	0.259888	0.279951	0.95956		NAT14	1.04747	2.40366	1		HPRT	4.18434	1.27858	0.00170792
MOV10	2.11802	0.537226	0.248056		GM26718	0.978388	2.10526	0.577996		TJP3	1.60016	0.745826	0.360272		FADS6	0.892567	0.747299	0.682228		FOXO1	10.4921	1.43089	2.72e-22		TNP2	1.63652	1.62676	0.916925		ATP5K	6.4916	1.26318	1.25e-08		FKBP7	0.257402	0.60188	0.95956		TIMELESS	1.04654	0.976551	1		RPF2	4.17479	2.14906	0.00193381
PIK3CD	2.1177	0.25126	0.248117		PADI4	0.978388	2.10526	0.577996		EML2	1.60013	0.529849	0.360272		PFKFB1	0.889728	1.10987	0.683142		FIS1	10.492	1.14575	1.78e-22		BLOC1S2	1.63578	0.412244	0.916925		HNRNPA3	6.47251	1.06516	1.5e-08		CNGA1	0.257402	0.60188	0.95956		MPHOSPH10	1.04432	0.48098	1		TMEM258	4.17434	1.01041	0.00171748
FMNL3	2.11711	0.628608	0.24828		SASH1	0.978388	2.10526	0.577996		MGME1	1.59995	0.784507	0.360328		SVIP	0.889728	1.10987	0.683142		CHD4	10.4853	1.31863	2.81e-22		NUDT16L1	1.63226	0.476633	0.918565		SRP9	6.46528	0.954408	1.41e-08		GPRC5B	0.257402	0.60188	0.95956		SRP9	1.04375	0.207715	1		NAP1L1	4.17368	1.60951	0.00200164
ARHGEF10	2.11437	0.641245	0.249305		RSPH10B	0.978388	2.10526	0.577996		MON1B	1.59738	0.723106	0.361473		NLN	0.889653	0.616054	0.683142		ZFP36	10.4825	1.30817	2.27e-22		TOP1	1.63215	0.220062	0.918565		LY6E	6.46081	0.649112	1.25e-08		4930480K23RIK	0.257114	0.395429	0.95956		TOPBP1	1.04182	0.607195	1		CSNK2B	4.17292	1.10728	0.00170792
CEP57L1	2.11299	0.480982	0.249663		ZFP109	0.978388	2.10526	0.577996		GFRA1	1.59728	1.96822	0.361652		PLEKHO1	0.88861	0.487236	0.683739		FOS	10.4782	1.40671	2.89e-22		DYNC2H1	1.63156	1.15316	0.918853		UNC119	6.45393	1.64306	1.53e-08		ELP3	0.256791	0.188577	0.95956		URB1	1.04091	1.1692	1		NDUFB5	4.17274	0.905385	0.00168943
TSR1	2.11091	0.606582	0.249924		WNK3	0.978388	2.10526	0.577996		KLRB1F	1.59306	1.55318	0.363692		GLB1L	0.887502	0.817688	0.684278		FYN	10.4464	1.33512	3.37e-22		GM26909	1.63047	1.74962	0.918878		SDHD	6.45343	1.56768	1.58e-08		TAF8	0.256697	0.204287	0.95956		GM20506	1.04058	2.49112	1		TMEM238	4.16874	2.27145	0.00204675
PIGP	2.11049	0.258066	0.249924		GM45605	0.978388	2.10526	0.577996		COPRS	1.59174	4.13814	0.364203		EHBP1	0.885015	1.33226	0.685667		ACTR2	10.4451	1.23391	2.72e-22		TOR3A	1.62628	0.590637	0.918878		NOL7	6.45262	0.956124	1.38e-08		C330013E15RIK	0.253445	0.395429	0.95956		GM3550	1.03966	0.837682	1		YIF1B	4.16006	1.88669	0.00199206
RNF126	2.10896	0.325709	0.250319		CHRNA9	0.978388	2.10526	0.577996		GM26762	1.59174	4.13814	0.364203		2810429I04RIK	0.885015	1.33226	0.685667		DOCK8	10.4366	1.43854	3.57e-22		CEP78	1.6245	1.32309	0.921753		CNP	6.44933	1.05909	1.42e-08		BAP1	0.251748	0.23623	0.95956		AFAP1	1.03829	1.03169	1		CDCA7L	4.15995	2.40215	0.00207928
NT5DC3	2.10291	0.917369	0.252667		GM9968	0.978388	2.10526	0.577996		NLRP1A	1.59174	4.13814	0.364203		ITGA7	0.885015	1.33226	0.685667		YY1	10.4356	1.37241	3.47e-22		APOL9A	1.62238	2.39348	0.924585		SUMO2	6.44017	0.901784	1.65e-08		GCNT1	0.250493	0.419676	0.95956		NRG2	1.03798	2.3212	1		NDUFA11	4.15383	1.1088	0.00191825
IFRD2	2.10247	0.673444	0.252669		PCDHGB7	0.978388	2.10526	0.577996		GM42562	1.59174	4.13814	0.364203		GM26534	0.885015	1.33226	0.685667		GATA3	10.4346	1.62283	3.84e-22		NSG2	1.62224	0.36853	0.924585		SH2D1A	6.43816	1.26921	1.55e-08		MFSD4B4	0.246931	0.60188	0.95956		XKRX	1.03798	2.3212	1		CCDC124	4.14755	1.4781	0.00190994
MID1	2.09324	1.07461	0.256694		GM6685	0.978388	2.10526	0.577996		GSPT2	1.59174	4.13814	0.364203		VAX2	0.885015	1.33226	0.685667		LRRFIP1	10.4344	1.27125	2.82e-22		SUSD3	1.62146	0.610925	0.924585		PDIA3	6.42286	1.06087	1.7e-08		PLCL1	0.24679	0.268896	0.95956		LAIR1	1.03701	1.71853	1		PSMB7	4.14686	1.43095	0.00200164
ZBED4	2.0916	0.923016	0.25749		GM20878	0.978388	2.10526	0.577996		FAM185A	1.58984	0.847924	0.364795		ZNHIT3	0.882542	0.31596	0.68743		SNX20	10.4335	1.31473	3.28e-22		ZFP286	1.6201	2.32309	0.925609		SNF8	6.41812	1.32758	1.8e-08		EFEMP2	0.243636	0.547432	0.95956		ZGPAT	1.03684	0.543926	1		ATP1A1	4.14537	1.59961	0.00203641
RDH13	2.08627	1.23287	0.259691		GM13834	0.978388	2.10526	0.577996		CYSLTR1	1.58953	1.55318	0.364931		RP23-264J18.4	0.880399	1.91722	0.689024		PURB	10.4312	1.24638	3.79e-22		COMMD3	1.61939	0.296103	0.925609		H2-T23	6.41721	0.788491	1.55e-08		TGIF2	0.240775	0.291092	0.95956		DGKA	1.03657	0.263979	1		ATP5H	4.13664	0.83532	0.00204675
EMID1	2.07535	1.91737	0.264571		GM10801	0.978388	2.10526	0.577996		MOCOS	1.58953	1.55318	0.364931		GM44238	0.880399	1.91722	0.689024		NCL	10.4225	1.04961	1.94e-22		ZFP580	1.61903	1.14555	0.925609		CD3D	6.41718	0.646518	1.55e-08		CELSR2	0.240041	0.547432	0.95956		PRDM4	1.03427	1.15484	1		PARK7	4.13254	0.819728	0.00198139
TBC1D16	2.07067	1.09294	0.266583		5430421F17RIK	0.978388	2.10526	0.577996		4833407H14RIK	1.58541	1.10252	0.366501		TYW3	0.873878	0.654189	0.692864		GIMAP9	10.4217	1.16937	3.64e-22		COQ8A	1.61761	0.787034	0.926041		FGFR1OP2	6.41596	1.21148	1.71e-08		DEGS2	0.240041	0.547432	0.95956		IQCE	1.03376	0.899498	1		PPID	4.12989	2.11757	0.00233076
SCARB1	2.06694	1.11739	0.268282		GM26786	0.978388	2.10526	0.577996		IL2RB	1.58492	0.242252	0.366501		ENC1	0.863653	0.770382	0.699453		TOMM20	10.4125	1.08885	4.01e-22		FAM43A	1.61751	1.47064	0.926041		EIF4H	6.40886	1.26395	1.99e-08		SYDE1	0.240041	0.547432	0.95956		WDFY1	1.03267	0.940927	1		ADH5	4.12583	1.33216	0.00211647
CDKN2D	2.06466	0.226708	0.268865		BBS1	0.978388	2.10526	0.577996		FCHO2	1.58491	0.369678	0.366501		AHNAK	0.859958	0.161807	0.701976		NDFIP1	10.4064	1.34635	5.99e-22		TOM1L2	1.61351	0.948692	0.92621		TKT	6.40566	1.34466	2.05e-08		CCDC38	0.240041	0.547432	0.95956		SMAD5	1.03267	0.940927	1		MRPL36	4.12577	1.54723	0.00215153
DDX46	2.06449	0.203625	0.268865		ALS2CL	0.974282	0.376562	0.579119		BAIAP3	1.58405	1.41568	0.367066		FNDC5	0.856653	1.06923	0.704228		OST4	10.4033	1.18563	4.16e-22		TGIF1	1.61133	0.578926	0.926841		AI467606	6.40326	1.17845	1.86e-08		SETMAR	0.240041	0.547432	0.95956		IFI213	1.03101	0.646295	1		HOPX	4.12577	1.49669	0.00224241
ALDH2	2.06229	0.507085	0.269949		AW209491	0.969398	0.387031	0.579119		IFFO2	1.58313	0.526214	0.367241		1810024B03RIK	0.853896	0.621768	0.705856		FUBP1	10.3991	1.28365	4.47e-22		RP23-72D18.1	1.61035	3.1007	0.92777		ARL5C	6.40288	1.16129	1.8e-08		NADSYN1	0.23923	0.371582	0.95956		AGK	1.02876	0.560387	1		ABCF1	4.12566	1.30756	0.00207779
IL6RA	2.06005	0.201434	0.270595		PLPP5	0.963858	0.472992	0.579439		IRGM1	1.57077	0.351547	0.37358		BMF	0.853788	0.917224	0.705894		KLF2	10.3971	0.973732	4.43e-22		YAF2	1.60883	0.400828	0.92777		PRKAR1A	6.40064	1.27449	2.19e-08		LMTK2	0.238812	0.291092	0.95956		RNF32	1.02839	2.3212	1		DRAP1	4.12488	0.935205	0.00200164
SMIM12	2.05962	0.314919	0.270757		1700056E22RIK	0.961345	0.356322	0.581249		ZPBP	1.57044	1.55318	0.373719		AB124611	0.849526	0.212778	0.707463		CAPZB	10.3905	1.15939	4.02e-22		R3HDM4	1.60834	0.310263	0.927886		ACOT7	6.40054	2.02399	2.2e-08		AOC2	0.2366	0.547432	0.95956		TTI1	1.02785	1.15484	1		PSMA1	4.12409	1.21058	0.00211855
GLTP	2.05727	0.183909	0.271946		S100Z	0.960815	1.10526	0.581538		GM37170	1.56991	0.968219	0.373892		SNTB1	0.846997	0.294787	0.709002		NUMA1	10.3893	1.56452	5.67e-22		PTPRCAP	1.60604	0.146727	0.929267		ANXA5	6.39748	1.60295	2.19e-08		TK1	0.235633	0.359805	0.95956		GNL3	1.02246	0.570559	1		VAPA	4.1164	1.04714	0.00208448
PSMD6	2.05377	0.252553	0.273548		CD55	0.955181	0.199897	0.58527		1700048O20RIK	1.56885	1.55318	0.374109		STK11IP	0.846687	0.530201	0.709237		TECPR1	10.382	1.29173	4.98e-22		ZFP141	1.60566	0.971412	0.929267		ATP1A1	6.39473	1.56404	2.09e-08		ZCWPW1	0.234624	0.348123	0.95956		DHX35	1.02088	1.3212	1		ARL1	4.11371	1.3496	0.00211023
ATP5E	2.05215	0.10726	0.273838		FAM234B	0.951036	0.581698	0.587765		LCP1	1.56867	0.14324	0.374109		SPIDR	0.842724	0.431797	0.712067		NDUFB7	10.3816	0.982295	3.01e-22		RELB	1.60555	0.402173	0.929267		COX7B	6.37625	0.900279	2.12e-08		CMTM3	0.230864	0.279951	0.95956		KNOP1	1.02065	0.532503	1		PUSL1	4.11033	3.71467	0.00264101
TLE1	2.04986	0.827615	0.27467		IL11RA1	0.945656	0.635775	0.591359		SLC16A6	1.56698	0.467024	0.374774		RAC3	0.840263	2.91722	0.713531		IER5	10.3722	1.24706	6.94e-22		IL2RA	1.60527	0.322177	0.929267		WDR1	6.37623	1.20361	2.12e-08		DSCC1	0.23014	0.547432	0.95956		RBFA	1.02058	0.473202	1		PSMD3	4.10939	1.50459	0.00222048
MRPS10	2.04551	0.371693	0.276677		CH25-588N10.2	0.937547	0.400716	0.597305		TYRO3	1.56287	1.20526	0.377056		CSF1R	0.840263	2.91722	0.713531		EIF3A	10.3668	1.33352	6.43e-22		CEP95	1.6007	0.692112	0.935267		PDCD6	6.37589	1.19967	2.15e-08		TLE1	0.229138	0.287369	0.95956		PTK2	1.01884	2.2432	1		PABPC1	4.1082	0.790737	0.00209008
GMPPB	2.04437	0.457937	0.276909		N4BP2L1	0.936696	0.141955	0.597795		PDCD1	1.55847	0.542612	0.378699		GZMK	0.837379	2.91722	0.715974		GAPDH	10.3635	1.08613	4.49e-22		CD3G	1.59802	0.130031	0.93551		FRG1	6.37017	1.16302	2.25e-08		PLK1	0.229039	0.520959	0.95956		CHML	1.01884	2.2432	1		RUVBL1	4.10677	2.16851	0.0025169
CAR12	2.04347	1.33241	0.277424		TNFRSF12A	0.935572	0.493825	0.598595		LPXN	1.55807	0.278174	0.378896		KBTBD3	0.834567	0.347858	0.716686		RNF187	10.3626	1.26901	6.1e-22		PCDHGA10	1.5972	4.17108	0.93551		CCNB2	6.35418	6.77936	4.55e-08		MOCS3	0.227151	0.214856	0.95956		SELENOP	1.01881	0.425587	1		NDUFA5	4.09976	1.21527	0.00228719
TPCN1	2.04016	0.375763	0.278698		D930028M14RIK	0.932373	0.326287	0.600894		F830016B08RIK	1.55466	1.18121	0.381158		DKKL1	0.833234	0.481125	0.716686		IZUMO1R	10.353	1.27199	8.17e-22		GM2237	1.59669	1.17804	0.93551		SELENOF	6.35381	0.95198	2.24e-08		WDSUB1	0.226704	0.348123	0.95956		ACAT1	1.0186	0.433835	1		UBE2D3	4.09865	0.735627	0.00211647
ZDHHC9	2.03995	0.867521	0.278698		GM19705	0.93018	0.497577	0.602714		IL4	1.55435	3.55318	0.381729		2610020C07RIK	0.829463	0.839221	0.716686		PBXIP1	10.3496	1.55306	5.86e-22		YPEL2	1.59655	1.1198	0.93551		GNG5	6.34673	0.783108	2.4e-08		TMEM143	0.225092	0.287369	0.95956		AFP	1.01812	1.61666	1		PSMC4	4.0981	1.31756	0.00235013
ZFP937	2.03043	0.75156	0.282087		KIFC5B	0.928132	0.6723	0.604268		S100A3	1.55297	1.70518	0.382121		GM26668	0.825597	1.01033	0.716686		SEC61G	10.3419	1.0799	8.09e-22		PTPN6	1.59636	0.335504	0.93551		NUCKS1	6.34498	1.53727	3.59e-08		IFIT1	0.224351	0.23623	0.95956		TM9SF4	1.01802	0.644896	1		SERF2	4.09436	0.634927	0.00213033
CLIC4	2.02843	0.82371	0.282981		TMEM91	0.927449	0.427188	0.604679		MICAL2	1.54571	1.55318	0.384827		GAN	0.82416	0.414724	0.716686		ANXA6	10.3389	1.36678	6.3e-22		GM16973	1.59601	1.10807	0.93551		SH3KBP1	6.33761	1.04937	2.4e-08		VDAC3-PS1	0.222434	0.494964	0.95956		MRTO4	1.01706	0.522196	1		CANX	4.08441	1.71084	0.00259702
CLPP	2.02816	0.282851	0.282981		ZFP595	0.924997	0.34196	0.606385		ZFP987	1.54383	4.55318	0.386139		MYPOP	0.821628	1.21678	0.716686		TMED9	10.3386	1.09045	6.18e-22		ANKRD39	1.59404	0.682149	0.936194		PSMB9	6.33121	1.06171	2.97e-08		GM42595	0.222434	0.494964	0.95956		1700007L15RIK	1.01466	0.999271	1		HINT1	4.07864	0.92031	0.00238715
WDR78	2.01997	0.943364	0.287937		GRIFIN	0.918191	0.619833	0.610337		OAZ2	1.54235	0.36204	0.386215		GM28043	0.82091	1.5953	0.716686		ATP5F1	10.3386	1.03883	5.65e-22		LYRM2	1.59364	0.426509	0.936194		LMAN2	6.32794	1.29771	2.86e-08		TMEM86B	0.222434	0.494964	0.95956		PPIC	1.01452	2.3212	1		MTAP	4.07755	1.95385	0.0025169
RSL1D1	2.00708	0.22385	0.29369		FAM46C	0.916759	0.164237	0.611402		PCGF2	1.54198	1.0837	0.386478		1700012B07RIK	0.82091	1.5953	0.716686		LRRC58	10.3311	1.1083	8.15e-22		TMEM87A	1.58995	0.594534	0.939787		TMEM126A	6.3235	1.62544	3.09e-08		GM1043	0.222434	0.494964	0.95956		CD52	1.01385	0.164655	1		UBB	4.07628	0.547781	0.00227478
PRMT1	2.00189	0.201011	0.295558		WBSCR27	0.914148	0.33538	0.612951		EXOC2	1.53944	0.383256	0.387824		ITGB1BP2	0.82091	1.5953	0.716686		ARPC5	10.3211	1.07252	6.08e-22		TNFAIP8	1.58709	0.273417	0.94051		CDC42SE1	6.32327	1.30243	3.22e-08		GM45055	0.222434	0.494964	0.95956		SNX10	1.01285	0.866633	1		EIF1B	4.07536	1.15715	0.00237359
PDHA1	2.00103	0.202981	0.296025		MYO6	0.913428	0.488588	0.613402		EHD4	1.53655	0.617721	0.389411		PIH1D2	0.82091	1.5953	0.716686		IRF2	10.3006	1.2325	1.04e-21		WDR66	1.58562	1.33819	0.94051		RASA3	6.32317	1.48522	2.9e-08		HMOX1	0.221037	0.444338	0.95956		MOCS3	1.01207	0.906162	1		SAP18	4.07388	1.28367	0.0024757
CEBPZ	1.99571	0.218454	0.298344		TRAJ56	0.910845	3.69022	0.614007		PBX3	1.53502	0.696917	0.390298		A430073D23RIK	0.82091	1.5953	0.716686		EIF5	10.2984	1.14854	1.01e-21		CFAP126	1.5826	2.47064	0.942663		SRP19	6.32305	1.28068	2.99e-08		GAS2	0.219198	0.494964	0.95956		AXIN1	1.01192	0.544295	1		KARS	4.06909	2.13429	0.00267014
ANAPC5	1.99536	0.220438	0.298344		IQCB1	0.910664	0.409266	0.614007		GM16372	1.53445	2.06775	0.390708		PRUNE2	0.82091	1.5953	0.716686		UHRF2	10.2967	1.50437	1.1e-21		B9D1	1.58078	1.92316	0.944007		TCEB1	6.31438	1.12022	2.85e-08		PDE6H	0.219198	0.494964	0.95956		GSE1	1.01173	0.629322	1		IMP4	4.06679	1.55824	0.00256897
MMP11	1.9933	0.910943	0.298961		FAM169B	0.910405	0.10045	0.614114		SPATA13	1.53429	0.289749	0.390672		A330009N23RIK	0.82091	1.5953	0.716686		EEF1G	10.2941	0.928029	8.92e-22		GM42372	1.58058	0.618859	0.944007		NDUFB8	6.31074	1.31104	3.44e-08		TMEM81	0.219198	0.494964	0.95956		MMAB	1.00946	1.3013	1		PUM3	4.0664	2.05635	0.0027163
ABLIM1	1.99252	0.142887	0.299113		IRAK2	0.909754	0.213513	0.614629		CRAT	1.53003	1.23125	0.392843		TMEM150A	0.82091	1.5953	0.716686		TONSL	10.2857	1.08307	1.01e-21		HIVEP2	1.57867	0.264871	0.944296		IFI203	6.31052	0.840497	2.72e-08		GM29336	0.219198	0.494964	0.95956		HDDC3	1.00683	1.61666	1		BCAS2	4.0597	1.1221	0.00259435
BCL11B	1.9903	0.123279	0.299846		MEGF9	0.907493	0.751623	0.615689		IRF7	1.52957	0.422301	0.392971		TRAJ34	0.82091	1.5953	0.716686		PTMA	10.2673	0.890606	6.9e-22		GM3739	1.57787	1.03358	0.944643		TECR	6.2965	1.00161	3.01e-08		FAM185A	0.21617	0.317426	0.95956		ZFP932	1.005	0.914775	1		KLHDC4	4.05826	2.05037	0.00264279
GM26917	1.98939	0.230417	0.300335		PDE7B	0.901916	1.36829	0.619837		RUNDC3B	1.52916	0.822788	0.392987		FCNA	0.815328	2.91722	0.716686		SRSF11	10.2405	1.14205	1.62e-21		CRIM1	1.57623	0.512301	0.946362		1110008F13RIK	6.29496	1.28975	3.64e-08		CD24A	0.216053	0.547432	0.95956		CLIP1	1.00458	0.502934	1		NDUFA2	4.05325	0.900137	0.00259435
E130208F15RIK	1.98874	0.526728	0.300579		DNM3	0.901916	1.36829	0.619837		PLIN2	1.52761	0.570883	0.393773		TIFAB	0.815328	2.91722	0.716686		UBXN1	10.2362	1.06777	1.7e-21		MRPL52	1.57607	0.193369	0.946362		SSR4	6.29335	0.967409	3.11e-08		GM45620	0.213129	0.494964	0.95956		NLRX1	1.00416	1.58423	1		2210016F16RIK	4.04959	1.46166	0.00264414
COLGALT1	1.98531	0.459304	0.301752		GM1818	0.901916	1.36829	0.619837		ST8SIA4	1.51572	0.213676	0.399906		NOSTRIN	0.815328	2.91722	0.716686		ATP5C1	10.2277	1.0705	2.16e-21		CROCC	1.57546	1.63859	0.946651		PDLIM2	6.28843	1.29765	3.35e-08		HSPB6	0.213129	0.494964	0.95956		ERP27	1.00374	1.3212	1		RANGRF	4.04502	2.27145	0.00291402
NIM1K	1.984	1.10068	0.302429		GM14288	0.901916	1.36829	0.619837		REM2	1.51282	1.55318	0.401664		RASGRP3	0.815328	2.91722	0.716686		ATP1B3	10.2059	1.10625	2.11e-21		CUL9	1.56895	1.29334	0.951091		CDC37	6.2844	0.988482	3.33e-08		SEPT10	0.211101	0.547432	0.95956		MUC6	1	23.4379	1		ALDOA	4.04433	1.31814	0.00298014
LRP8	1.98325	1.50798	0.302618		GM1720	0.901916	1.36829	0.619837		SNAI3	1.51217	1.15463	0.40184		RNF150	0.815328	2.91722	0.716686		GDI2	10.194	1.19154	2.23e-21		NF2	1.56771	0.724319	0.951111		SCP2	6.28252	0.897635	3.18e-08		GGA2	0.208227	0.325039	0.95956		CDR2L	1	23.4379	1		PRPF31	4.03972	1.61643	0.00273837
PSME1	1.98037	0.118739	0.30413		5033403F01RIK	0.901916	1.36829	0.619837		CES2C	1.51178	1.12434	0.401915		SRGAP1	0.815328	2.91722	0.716686		NOL7	10.189	1.08047	2.4e-21		GBP5	1.5677	0.556374	0.951111		DAZAP2	6.28103	1.08637	3.25e-08		ATAT1	0.206814	0.257925	0.95956		MMP19	1	23.4379	1		HAT1	4.03785	1.86379	0.0028461
FOXK1	1.97964	0.447687	0.30425		CATSPERG1	0.901916	1.36829	0.619837		FBXO4	1.50884	0.561043	0.403183		CXCL12	0.815328	2.91722	0.716686		NDUFB9	10.1861	1.12142	3.05e-21		HAUS3	1.56287	0.412092	0.95427		DEF6	6.27519	1.22884	3.69e-08		HIST2H2AA1	0.199952	0.302319	0.95956		GM10037	1	23.4379	1		1810058I24RIK	4.03283	1.11599	0.00274092
PGLYRP2	1.96822	0.238454	0.309858		PLEKHN1	0.90044	0.690222	0.620729		ATP6V0A1	1.50822	1.03381	0.403183		PLTP	0.815328	2.91722	0.716686		FOXP1	10.186	1.23893	3.44e-21		EIF4B	1.56205	0.267068	0.954339		EIF3C	6.26671	0.97418	3.51e-08		RNASE6	0.198746	0.717357	0.95956		MYO5B	1	23.4379	1		UBE2I	4.0273	1.02915	0.00287528
TMCC2	1.9674	4.1804	0.311053		RAC3	0.89732	2.10526	0.623218		PHYH	1.5079	0.31855	0.403183		FCGR1	0.815328	2.91722	0.716686		ARL6IP5	10.1781	1.21109	2.73e-21		4933427D14RIK	1.56167	1.03592	0.954339		RNF7	6.26527	1.17982	3.78e-08		ANKRD13D	0.198662	0.444338	0.95956		SCML2	1	24.4379	1		MRPS21	4.02446	1.07414	0.00274407
ACAP1	1.96489	0.198411	0.311504		GM26620	0.89732	2.10526	0.623218		POLD3	1.50679	0.436073	0.403365		GM14137	0.815328	2.91722	0.716686		FAM173A	10.1741	1.40997	3.82e-21		GBAS	1.5608	0.581121	0.954339		YWHAB	6.26055	1.15609	4.41e-08		DUSP14	0.198662	0.444338	0.95956		DCN	1	23.4379	1		STRAP	4.02157	1.31404	0.00281836
LPP	1.96215	0.707086	0.312233		CCDC62	0.895405	0.657801	0.62466		RGS16	1.50519	0.579176	0.404135		ADAM33	0.815328	2.91722	0.716686		PSMB9	10.168	1.1474	3.53e-21		TAF2	1.5597	0.716706	0.954339		VRK1	6.25656	1.63395	4.73e-08		ZPBP2	0.198549	0.302319	0.95956		DGAT2L6	1	23.4379	1		YWHAQ	4.0197	1.09341	0.00281836
CDC37	1.96076	0.1508	0.312834		GM29243	0.894403	0.470544	0.625367		FUCA2	1.50362	0.527646	0.40493		FMN1	0.815328	2.91722	0.716686		PSMA2	10.1677	1.07986	3.42e-21		PRMT2	1.55842	0.769429	0.954339		NRM	6.25545	2.82481	5.77e-08		STXBP1	0.195893	0.444338	0.95956		GM20670	1	23.4379	1		DDX1	4.01504	2.03176	0.00313185
XLR3B	1.96068	0.824923	0.312834		CREBRF	0.894377	0.129922	0.625367		GM12216	1.50254	0.286007	0.405379		ZFP768	0.815328	2.91722	0.716686		UBE2D2A	10.1659	1.12871	3.02e-21		ADAMTS6	1.55607	0.617373	0.956066		2310036O22RIK	6.24396	0.978609	4.27e-08		GM26882	0.195725	0.243425	0.95956		KIF17	1	23.4379	1		CAPRIN1	4.01236	1.39411	0.00294606
DYX1C1	1.9604	1.07461	0.312834		RFTN2	0.892486	0.493825	0.626621		LSR	1.50204	1.09375	0.405685		LACTBL1	0.815328	2.91722	0.716686		BIN2	10.1645	1.11546	2.89e-21		PBXIP1	1.55312	0.321294	0.959212		RAN	6.24054	1.46737	5.8e-08		FUZ	0.194777	0.155478	0.95956		GLRP1	1	23.4379	1		1110008F13RIK	4.00623	1.11813	0.00291402
TMEM177	1.95797	0.875549	0.3136		C86187	0.890906	0.967757	0.627788		GDF11	1.5014	0.712962	0.406043		TMEM132B	0.815328	2.91722	0.716686		NISCH	10.154	1.40126	3.67e-21		PLAGL1	1.55219	1.37967	0.959573		WDR26	6.23414	1.1894	4.12e-08		PKMYT1	0.194367	0.204287	0.95956		CXCR1	1	23.4379	1		SSBP1	3.99574	1.44454	0.00326716
1810022K09RIK	1.95391	0.188098	0.315475		GALC	0.890906	0.967757	0.627788		STK32C	1.50133	1.6601	0.406043		CPEB3	0.815328	2.91722	0.716686		RAB14	10.1521	1.32704	3.94e-21		SAPCD1	1.55002	2.58612	0.961095		AGPAT4	6.22757	2.55657	6.2e-08		1700041G16RIK	0.193236	0.444338	0.95956		TTC21A	1	23.4379	1		STUB1	3.99135	1.30899	0.00319542
ZFP422	1.94565	0.490324	0.31948		ARHGEF33	0.890906	0.967757	0.627788		GM3667	1.49637	1.15463	0.408832		GM16025	0.815328	2.91722	0.716686		METTL23	10.1497	1.10856	3.88e-21		RBPJ	1.54727	0.520455	0.961095		AI413582	6.2274	1.65851	5.34e-08		ZFP318	0.190953	0.173036	0.95956		LMO1	1	23.4379	1		CLPP	3.99033	1.53467	0.00317808
WDR75	1.94435	0.4092	0.320186		FAM222A	0.890906	0.967757	0.627788		SLC2A3	1.49468	0.286145	0.409752		FBXO2	0.815328	2.91722	0.716686		KPNA4	10.1492	1.20102	3.32e-21		FDXR	1.54695	0.522325	0.961095		PTTG1	6.22654	1.27215	4.65e-08		NICN1	0.188232	0.444338	0.95956		FNDC8	1	23.4379	1		AATF	3.98874	1.70779	0.00320874
OPA3	1.94142	0.595441	0.321895		SH3YL1	0.885872	1.10526	0.631137		DCUN1D4	1.49463	0.783794	0.409752		ACOT1	0.815328	2.91722	0.716686		CBX3	10.1478	1.18806	3.18e-21		AP4M1	1.54668	0.729857	0.961095		HN1	6.22405	0.942357	5.19e-08		SMARCAL1	0.188067	0.22907	0.95956		IQUB	1	23.4379	1		OST4	3.98713	0.933671	0.00306793
PUS1	1.93985	0.362995	0.322894		STRA6	0.885872	1.10526	0.631137		SPIN1	1.4939	0.293058	0.409935		PRSS53	0.815328	2.91722	0.716686		CCDC12	10.1399	1.22822	4.82e-21		2610301B20RIK	1.54479	1.32978	0.961763		SLAMF6	6.2192	1.1493	4.61e-08		RASL11B	0.186232	0.204287	0.95956		CHRNA2	1	23.4379	1		XRCC5	3.98604	2.17927	0.00333362
MPHOSPH10	1.93861	0.264677	0.323695		GM20498	0.885872	1.10526	0.631137		ST6GALNAC6	1.49302	1.0837	0.410223		TRAV7D-4	0.815328	2.91722	0.716686		RSRC2	10.139	1.2064	3.86e-21		BMT2	1.54447	0.564811	0.961763		SIKE1	6.21374	1.62599	5.4e-08		L3MBTL2	0.185506	0.159361	0.95956		GM45068	1	23.4379	1		AKR1B3	3.98543	1.17374	0.00327219
GM42997	1.93155	1.59544	0.32674		TMEM202	0.885872	1.10526	0.631137		EVI5	1.49302	1.0837	0.410223		CCL17	0.815328	2.91722	0.716686		NDUFA4	10.137	1.0312	4.25e-21		BCOR	1.54266	0.453826	0.96396		ITGB1BP1	6.20764	1.61601	5.5e-08		CFP	0.180982	0.395429	0.95956		GM43698	1	23.4379	1		SRGN	3.97326	1.14266	0.00358939
SRSF2	1.93128	0.157231	0.32674		STARD9	0.885872	1.10526	0.631137		PER3	1.49028	1.10252	0.411305		THBD	0.815328	2.91722	0.716686		ZFP292	10.1363	1.46945	5.58e-21		CEP290	1.54199	1.13681	0.964099		GDI2	6.20434	1.05738	5.27e-08		GM45069	0.180982	0.395429	0.95956		GJE1	1	23.4379	1		FAM136A	3.97278	2.17976	0.00363289
NRROS	1.92384	0.386553	0.330078		POLN	0.883303	0.882868	0.632839		KIF1C	1.48826	0.719191	0.412137		ZFP111	0.815328	2.91722	0.716686		STK4	10.133	1.29658	4.19e-21		ZFPM1	1.53898	0.520727	0.965605		NDUFA2	6.20303	0.849641	5.13e-08		ZFP94	0.180889	0.279951	0.95956		GM26830	0.999899	2.1692	1		SRSF9	3.96904	1.45001	0.00348376
NUP160	1.92381	0.524056	0.330078		ABCA1	0.877758	0.449908	0.636448		TRAV13D-3	1.48618	4.87511	0.413476		MICALL2	0.815328	2.91722	0.716686		WASF2	10.1281	1.33143	4.39e-21		HMGN3	1.53779	0.787034	0.965605		NDUFB5	6.20004	0.917643	5.05e-08		ALDOC	0.178525	0.279951	0.95956		HID1	0.999899	2.1692	1		SF3B6	3.96815	0.953314	0.00333362
PSMG4	1.91754	0.232442	0.333476		E130102H24RIK	0.871515	0.318663	0.641579		PABPC1L	1.48065	0.93651	0.415811		1700029H14RIK	0.815328	2.91722	0.716686		POLR2A	10.1243	1.61063	6.19e-21		BLMH	1.53769	0.418177	0.965605		PSMC3	6.19708	1.16589	5.71e-08		EMILIN1	0.178423	0.395429	0.95956		FBXO31	0.999682	0.780631	1		SLC19A1	3.9681	3.56948	0.00407761
PITRM1	1.91685	0.583853	0.333886		2700049A03RIK	0.866314	0.384414	0.645121		RBPJ	1.4702	0.3851	0.420561		SPIN4	0.815328	2.91722	0.716686		SEC11C	10.1243	1.20007	3.34e-21		FAM109A	1.53767	1.48179	0.965866		SNX5	6.19405	1.44278	5.68e-08		CDK20	0.175969	0.395429	0.95956		GNPTAB	0.998469	1.10865	1		HN1	3.96367	0.748698	0.00324798
2510009E07RIK	1.90519	1.15934	0.339897		EEPD1	0.864586	0.967757	0.646194		TLR2	1.4677	1.38326	0.421814		HEBP1	0.815328	2.91722	0.716686		CCNL2	10.1221	1.29647	4.53e-21		SPTY2D1	1.53412	0.389448	0.966724		STMN1	6.19352	5.39719	9.94e-08		DUSP16	0.175969	0.395429	0.95956		APOPT1	0.998087	0.411639	1		RARS	3.95813	1.80822	0.00365641
ARRB2	1.90506	0.25046	0.339897		GM29642	0.864586	0.967757	0.646194		SERPINB9	1.45828	0.543466	0.426448		GM44275	0.815328	2.91722	0.716686		NFKB1	10.0916	1.38589	6.5e-21		EXPH5	1.53203	2.1007	0.968685		PHF5A	6.19284	1.35679	6.08e-08		ANKS3	0.175917	0.164816	0.95956		IPO8	0.99741	0.741102	1		BCL2A1B	3.9576	2.05568	0.00384925
GTF3C6	1.9008	0.262496	0.341647		PI4K2B	0.864287	0.6723	0.646235		CACNB4	1.45716	3.13814	0.427263		KLHL4	0.815328	2.91722	0.716686		TMEM160	10.0911	1.30554	6.01e-21		SYNJ2	1.5302	0.898066	0.969558		CD53	6.19268	0.797034	5.19e-08		RYR3	0.173614	0.395429	0.95956		SUSD1	0.995905	1.61666	1		NDUFV2	3.95715	1.1166	0.00352526
RPP40	1.90048	0.659571	0.341684		FAM71E1	0.864113	0.619833	0.646317		BC051628	1.45716	3.13814	0.427263		NPFF	0.815328	2.91722	0.716686		ZFP644	10.0908	1.20826	6.01e-21		GM28151	1.53018	3.58612	0.96977		POLR2J	6.18684	1.10867	5.65e-08		HIST1H2AK	0.173546	0.348123	0.95956		PPP6R1	0.994954	0.433543	1		GNL1	3.95696	1.70914	0.00357728
GTF3A	1.89759	0.228232	0.343253		GM10101	0.860413	0.590687	0.649175		CACNA1D	1.45716	3.13814	0.427263		PTPRK	0.815328	2.91722	0.716686		PLGRKT	10.0779	1.22463	5.91e-21		SAMD14	1.53018	3.58612	0.96977		TIMM8B	6.18466	1.51095	6.46e-08		WRNIP1	0.169965	0.132394	0.95956		GM29243	0.994128	1.28167	1		NT5C	3.95335	0.883284	0.00339601
FOXP4	1.89338	0.330299	0.345147		RRAS2	0.859775	0.217228	0.649508		HES7	1.45716	3.13814	0.427263		PARD3	0.815328	2.91722	0.716686		ST8SIA4	10.0712	1.52758	7.87e-21		GM27010	1.52713	1.58612	0.971746		PPIL1	6.18278	2.13353	8.08e-08		FAM179B	0.169952	0.204287	0.95956		TLE4	0.992236	0.442054	1		EIF4E2	3.9475	1.22594	0.00356128
TEX26	1.89224	22.2449	0.346356		CCL12	0.859187	3.10526	0.649907		GZMB	1.456	0.883768	0.427488		OLFR99	0.815328	2.91722	0.716686		SERINC3	10.0674	1.41126	6.42e-21		SPACA6	1.52713	1.58612	0.971746		MRPS21	6.17732	1.18815	6.43e-08		FAM175A	0.168242	0.179922	0.95956		USF2	0.991683	0.344428	1		GUK1	3.94724	1.3588	0.00357685
ZBTB41	1.89142	0.641245	0.346336		OLFR920	0.859187	3.10526	0.649907		ORAI3	1.4545	0.435723	0.428311		2210008F06RIK	0.815328	2.91722	0.716686		CBL	10.0629	1.50099	8.76e-21		ACSF2	1.5257	1.35346	0.972783		TBCB	6.17297	1.30597	6.43e-08		RSL1	0.167895	0.325039	0.95956		MAP3K10	0.990313	0.825788	1		IDH3A	3.947	1.54023	0.00354825
PHB2	1.88537	0.163242	0.349932		RP23-395M5.6	0.855305	1.36829	0.652837		CCR8	1.45337	1.06775	0.429036		COL18A1	0.815328	2.91722	0.716686		ALDOA	10.0519	1.08126	6.11e-21		NINJ1	1.52484	0.624891	0.972783		CARHSP1	6.16531	3.56997	9.94e-08		HIP1R	0.165977	0.136854	0.95956		LMNB2	0.989496	1.11261	1		UCHL3	3.94237	1.59865	0.00381285
A830080D01RIK	1.88293	0.356654	0.350934		HIST1H2BR	0.855305	1.36829	0.652837		APOL10B	1.44639	1.12434	0.432513		LMNTD1	0.815328	2.91722	0.716686		JAKMIP1	10.049	1.37142	8.25e-21		EVL	1.52416	0.212396	0.972783		CHMP2A	6.16267	1.01695	6.59e-08		NUF2	0.164662	0.444338	0.95956		MINPP1	0.989288	0.52765	1		GSTO1	3.93952	2.2173	0.00395728
ADCY6	1.88241	1.03154	0.351058		KAZALD1	0.855305	1.36829	0.652837		NUP210L	1.44599	1.87511	0.432577		KLF1	0.815328	2.91722	0.716686		RBM5	10.0447	1.26802	8.84e-21		PCK2	1.5218	0.672377	0.975032		EIF3K	6.16062	0.758502	6.09e-08		KLC2	0.163469	0.200781	0.95956		ABHD14B	0.988581	0.967562	1		OSTC	3.93714	1.06101	0.00365121
GM26640	1.87974	1.15934	0.352655		TMEM71	0.853653	0.124369	0.653342		CATSPERD	1.44599	1.87511	0.432577		TFR2	0.815328	2.91722	0.716686		PSMA7	10.035	1.04203	8.73e-21		GUCY1B3	1.52137	1.77877	0.97505		UCP2	6.15401	0.924103	6.68e-08		SLC25A15	0.160712	0.348123	0.95956		CD55	0.988114	0.561632	1		SARNP	3.93578	1.2583	0.00384782
2310039H08RIK	1.87903	0.346528	0.352737		MADD	0.851666	0.143201	0.653342		NTNG2	1.44599	1.87511	0.432577		TEX29	0.815328	2.91722	0.716686		DIAPH1	10.0274	1.43775	1.08e-20		TAB2	1.52076	0.35316	0.97505		ANP32B	6.15347	1.3202	9.47e-08		ATP6V0C	0.160712	0.348123	0.95956		KRR1	0.986513	0.592745	1		SAR1A	3.93568	1.50769	0.00385459
MSMO1	1.87786	0.37863	0.353141		TMEM53	0.85066	1.69022	0.653342		SCN1B	1.44446	1.67871	0.432835		GM38393	0.815328	2.91722	0.716686		SENP6	10.0192	1.20629	1.14e-20		MBNL2	1.51956	0.344844	0.975534		SARS	6.15291	1.21102	6.95e-08		VPREB1	0.158471	0.348123	0.95956		TMEM41A	0.986339	1.28167	1		SDF2L1	3.92454	2.61268	0.00440171
SERBP1	1.87751	0.110544	0.353363		3830403N18RIK	0.85066	1.69022	0.653342		FAM83G	1.44446	1.67871	0.432835		1700011L03RIK	0.815328	2.91722	0.716686		SFPQ	10.0099	1.21564	1.41e-20		CTBS	1.51842	0.845365	0.976083		PDCD10	6.1458	1.05949	7.18e-08		D730045B01RIK	0.158471	0.348123	0.95956		ASPSCR1	0.984883	0.425972	1		ARF1	3.92075	0.981965	0.00394486
LAD1	1.87525	0.792887	0.3547		SMAD4	0.845607	0.13073	0.653342		LRRN4	1.44391	1.45365	0.432954		MFSD4B3	0.815328	2.91722	0.716686		ELF1	10.0064	1.2124	1.22e-20		TRIM35	1.5183	0.553279	0.976083		SNAPC5	6.14177	1.30733	7.08e-08		CCDC146	0.158471	0.348123	0.95956		UTP20	0.981166	0.967562	1		WDR46	3.91602	1.8957	0.00411035
PSMD14	1.8744	0.213704	0.355126		CCDC30	0.843637	0.374077	0.653342		IL18R1	1.44267	0.335276	0.433326		CDH19	0.815328	2.91722	0.716686		MBD2	10.0041	1.10847	1.06e-20		ABCC10	1.51647	1.20761	0.976937		HEXB	6.13132	1.71789	8.52e-08		FGGY	0.156321	0.348123	0.96093		NOXO1	0.981153	2.09881	1		EIF5	3.91528	0.947161	0.00392354
USP22	1.86504	0.418852	0.360842		DAG1	0.83683	0.309401	0.653342		LAMTOR4	1.44234	0.157106	0.433358		GM45519	0.815328	2.91722	0.716686		UQCR11	10.0039	1.15307	1.14e-20		BC049352	1.51615	1.30072	0.976937		FAM96A	6.11519	1.24563	8.34e-08		CTIF	0.156321	0.348123	0.96093		ZFP59	0.981153	2.09881	1		2700060E02RIK	3.91311	0.980116	0.00401631
B3GALT6	1.85996	0.609941	0.363806		SBSN	0.834553	0.42245	0.653707		VAMP5	1.43885	0.254523	0.434939		NUDT12	0.815328	2.91722	0.716686		ATF7IP	10.0019	1.36794	1.33e-20		ZFAND3	1.51531	0.431794	0.976937		LY6A	6.11128	1.63442	1.03e-07		5830454E08RIK	0.153911	0.23623	0.962676		LMBR1	0.981153	2.09881	1		NSUN2	3.90663	1.7588	0.00425643
NRP2	1.85905	2.1804	0.364239		STAT5B	0.829256	0.1248	0.657193		HIP1R	1.43672	0.430562	0.435942		RHOJ	0.815328	2.91722	0.716686		PPP1R18	10.0016	1.22398	1.39e-20		SOCS1	1.51467	0.3556	0.976937		FNBP1	6.11043	1.30175	8.96e-08		MAST2	0.152519	0.186842	0.963611		ZFP456	0.980839	1.56039	1		IVNS1ABP	3.90643	1.84731	0.00415304
KRI1	1.857	0.336979	0.364891		MAP4K5	0.829092	0.446297	0.657285		RP24-275P22.3	1.43236	2.23125	0.437112		GAPT	0.815328	2.91722	0.716686		ITM2C	9.99431	1.31358	1.5e-20		TM2D3	1.51385	0.384091	0.976937		YBX1	6.10952	1.03034	1.01e-07		ALMS1	0.15227	0.348123	0.963759		DYNLT1B	0.978241	0.655935	1		TM2D3	3.906	1.5786	0.00413229
PCYT2	1.85452	0.334751	0.366522		ZFP85	0.828803	0.42245	0.657305		MAGEH1	1.43236	2.23125	0.437112		L3MBTL1	0.815328	2.91722	0.716686		ITPR2	9.99291	1.57669	1.69e-20		POLL	1.51336	0.800626	0.976937		RIPK3	6.10583	2.42898	1.12e-07		ARL15	0.149789	0.140431	0.965567		GOLT1B	0.977829	0.712151	1		PSME3	3.90339	1.94024	0.00419059
WHRN	1.85009	0.817833	0.369017		GUCA1B	0.826895	0.989783	0.657891		OLFR173	1.43236	2.23125	0.437112		EPS8	0.815328	2.91722	0.716686		PFDN2	9.9881	1.17081	1.47e-20		IER5	1.51332	0.203052	0.976937		ZYX	6.07461	1.63543	1.11e-07		ARHGAP20	0.149151	0.14389	0.966051		TCHP	0.976194	0.975424	1		EXOSC7	3.90074	1.46268	0.00427561
PA2G4	1.84909	0.236987	0.369318		NTRK3	0.826141	0.3239	0.657891		CCDC40	1.43236	2.23125	0.437112		EXD1	0.815328	2.91722	0.716686		FERMT3	9.98496	1.25562	1.23e-20		EEA1	1.51291	0.47238	0.976937		PDCD6IP	6.07182	1.35549	1.08e-07		1700037H04RIK	0.148229	0.140431	0.966646		SEMA4A	0.975025	0.957146	1		VARS	3.90001	1.52831	0.00411035
TATDN1	1.84703	0.569906	0.369318		ALDH2	0.825731	0.241074	0.658129		SLAMF7	1.42826	0.730059	0.438747		VIL1	0.815328	2.91722	0.716686		EIF4G2	9.98298	1.15364	1.47e-20		ZCCHC18	1.51026	0.670514	0.979278		NDUFS5	6.06541	1.11104	1.1e-07		METRN	0.145394	0.100685	0.968666		ZMAT1	0.974349	0.985596	1		TOMM7	3.89986	0.862599	0.0041075
ZCCHC7	1.8458	0.162403	0.369834		TRAV12-1	0.819119	1.69022	0.663097		TRAFD1	1.42282	0.416719	0.441917		ADAMTS13	0.815328	2.91722	0.716686		YTHDC1	9.98275	1.42899	1.8e-20		DGCR6	1.50966	0.505748	0.979533		SEPT11	6.05758	1.88697	1.32e-07		RASSF3	0.144344	0.148514	0.969458		AMMECR1L	0.973826	0.8093	1		UMPS	3.89335	2.31684	0.00455176
MIA2	1.8443	0.205088	0.370537		FAM221A	0.818761	0.619833	0.663158		PSMB9	1.42213	0.13624	0.442194		GM29328	0.815328	2.91722	0.716686		TRBC1	9.97881	1.24528	1.41e-20		CD101	1.50692	0.726299	0.982651		MDH1	6.04992	1.02644	1.18e-07		TESK2	0.140732	0.302319	0.971978		BCAT2	0.972628	0.54792	1		EIF4G1	3.89267	1.4824	0.00434748
TSNAX	1.84274	0.225029	0.371292		PLAUR	0.818265	0.967757	0.663491		PDLIM7	1.42204	1.00886	0.442194		GM32950	0.815328	2.91722	0.716686		PTPN22	9.97736	1.44703	1.7e-20		AI504432	1.50309	0.5537	0.984851		EIF3I	6.04316	0.922977	1.19e-07		AA415398	0.140732	0.302319	0.971978		ART4	0.972336	2.09881	1		GPATCH4	3.88514	2.3461	0.00476356
INSIG1	1.84184	0.425516	0.371375		CSAD	0.81816	0.358026	0.663511		ZFP110	1.42194	0.404951	0.442194		PRR5	0.815328	2.91722	0.716686		G3BP2	9.97704	1.33828	1.36e-20		CLEC11A	1.50176	2.08362	0.986866		ESYT1	6.03337	1.56675	1.37e-07		LMTK3	0.140732	0.302319	0.971978		GM15892	0.972336	2.09881	1		STRA13	3.88236	1.24597	0.00443318
CYBRD1	1.84089	1.59544	0.371836		9930021J03RIK	0.816367	0.162745	0.664852		ANXA1	1.41634	1.05568	0.445537		P2RY12	0.815328	2.91722	0.716686		TALDO1	9.96263	1.06006	1.45e-20		ELK4	1.4997	0.329459	0.986866		MORF4L1	6.02944	0.750393	1.18e-07		SIAH1B	0.140732	0.302319	0.971978		GPATCH4	0.969286	0.714401	1		WDR75	3.88222	2.11533	0.00461917
DDIAS	1.84089	1.59544	0.371836		PRDM9	0.815567	0.619833	0.665225		KLK10	1.41542	21.6952	0.446202		PLA1A	0.815328	2.91722	0.716686		PPP1R15A	9.96232	1.31689	1.88e-20		MTHFD2	1.49879	0.424772	0.986866		HMGN2	6.02917	2.39379	2.07e-07		SLC2A9	0.140553	0.214856	0.972064		TREML2	0.968589	0.556657	1		FKBP1A	3.88142	0.923173	0.00425643
CNBP	1.83511	0.111773	0.374988		SMAD1	0.813895	0.29312	0.666202		PPP4R4	1.41542	21.6952	0.446202		PTGDR2	0.815328	2.91722	0.716686		AKNA	9.95583	1.5366	2.11e-20		GM16386	1.49794	2.4162	0.986866		NDUFA11	6.02461	1.10007	1.45e-07		ADAM15	0.139643	0.214856	0.972721		EPB41L4AOS	0.967841	0.38559	1		PDIA3	3.87628	0.986354	0.00441881
DVL1	1.83258	0.568969	0.376567		RAB3IP	0.808336	0.157348	0.670321		CTGF	1.41542	21.6952	0.446202		PLCD3	0.815328	2.91722	0.716686		YBX1	9.9497	0.988092	1.63e-20		METTL9	1.49632	0.464492	0.987847		PTMA	6.01442	1.2608	2.07e-07		PCYOX1	0.138796	0.302319	0.97311		GM6741	0.967075	5.49112	1		EIF3K	3.87547	0.725141	0.00429787
USP39	1.82982	0.354003	0.377995		SQRDL	0.808241	0.317989	0.670321		IGHJ2	1.41542	21.6952	0.446202		OLFR1124	0.815328	2.91722	0.716686		EIF3C	9.94418	1.16214	2e-20		PRICKLE1	1.49608	1.29662	0.98785		IFI209	6.01387	1.34396	1.62e-07		PAQR3	0.138796	0.302319	0.97311		NPFF	0.967075	5.49112	1		CD3EAP	3.87444	2.22545	0.0047294
FAM13A	1.82641	2.91737	0.380443		PHKB	0.807448	0.258969	0.670883		RORB	1.41542	21.6952	0.446202		LYPLAL1	0.815328	2.91722	0.716686		GSK3B	9.94325	1.4226	2.45e-20		DNAJA4	1.49593	0.853406	0.98785		HPRT	6.00978	1.41473	1.76e-07		CCDC73	0.138796	0.302319	0.97311		GM14137	0.967075	5.49112	1		YWHAE	3.8727	1.09447	0.00441222
BC048403	1.82583	1.09794	0.380443		ABCC10	0.807405	0.457562	0.670883		SEPT4	1.41255	1.15463	0.447585		CAR14	0.815328	2.91722	0.716686		CDIPT	9.93922	1.33412	2.04e-20		GM8013	1.49477	2.58612	0.990205		HRAS	6.00808	1.58015	1.6e-07		FITM2	0.136938	0.302319	0.974646		OLFR809	0.967075	5.49112	1		BRIX1	3.87126	1.63334	0.00469515
AKR1C12	1.82583	1.09794	0.380443		ZSCAN2	0.805343	0.247279	0.672439		SFI1	1.41215	0.487457	0.44774		GM14317	0.815328	2.91722	0.716686		SMARCA5	9.93541	1.37062	2.16e-20		EGR2	1.49298	1.54173	0.990205		NDUFA8	6.007	1.14786	1.55e-07		GUCD1	0.131381	0.124401	0.97897		STOX1	0.967075	5.49112	1		PSMA6	3.86876	1.32999	0.00484499
CD3EAP	1.82457	0.418796	0.381123		TGIF1	0.805154	0.195335	0.672545		WWC2	1.4072	2.29015	0.450982		4931403G20RIK	0.815328	2.91722	0.716686		SNW1	9.92965	1.31602	2.34e-20		TOMM7	1.49283	0.165471	0.990205		CKS1B	6.00574	4.6525	2.48e-07		ARMC10	0.131239	0.0831505	0.979027		GRIK4	0.967075	5.49112	1		MRPL51	3.86615	1.32885	0.00467251
ATP5H	1.82448	0.0920051	0.381123		MCM8	0.796617	0.74269	0.678247		CCR1	1.4072	2.29015	0.450982		GZMF	0.815328	2.91722	0.716686		TOMM7	9.92831	1.08892	3.28e-20		EPC1	1.49164	0.365292	0.9908		ZFP706	6.00486	0.973896	1.41e-07		GM7879	0.130724	0.193795	0.979335		GM14393	0.967075	5.49112	1		TOMM22	3.86434	0.943414	0.00452033
PKIB	1.82164	2.08087	0.382388		GSTP2	0.794076	0.842226	0.678735		SLC4A8	1.40677	0.701704	0.450982		ORM3	0.815328	2.91722	0.716686		PRDX6	9.92825	1.06177	1.87e-20		PPP1R16B	1.48826	0.32011	0.99169		YWHAQ	5.99546	1.33732	1.97e-07		TAB1	0.129406	0.152572	0.980208		TOMT	0.967075	5.49112	1		GM8186	3.86165	1.16395	0.00458137
CD47	1.81918	0.120267	0.383596		TUBB4A	0.794076	0.842226	0.678735		WBP1	1.40278	0.392445	0.452994		TEKT2	0.815328	2.91722	0.716686		KCNN4	9.92251	1.18135	2.35e-20		PDE7A	1.48798	0.591004	0.99169		SEC62	5.99198	0.872851	1.51e-07		SUFU	0.128563	0.132394	0.980865		CELF3	0.967075	5.49112	1		ZAP70	3.8616	1.44231	0.00488285
MLLT3	1.81445	0.196284	0.385659		CLHC1	0.794076	0.842226	0.678735		PENK	1.40225	1.15666	0.453313		TNNC1	0.815328	2.91722	0.716686		TOP1	9.92156	1.11256	2.28e-20		SCCPDH	1.48787	1.58612	0.99169		FMNL1	5.98291	1.20447	1.71e-07		RAMP3	0.125659	0.193795	0.983029		GM26562	0.967075	5.49112	1		GTF3C6	3.85476	1.54904	0.00484499
LTV1	1.81348	0.338182	0.386215		CDC42BPA	0.794076	0.842226	0.678735		SYCE2	1.40222	0.968219	0.453306		SLC23A3	0.815328	2.91722	0.716686		COTL1	9.90754	0.981397	2.44e-20		GDAP10	1.48781	0.787756	0.99169		LOCKD	5.97971	2.58296	2.33e-07		D3ERTD254E	0.125198	0.23623	0.98331		ADAM1A	0.967075	5.49112	1		RCL1	3.85436	2.48288	0.00519938
ATAD3A	1.81251	0.45496	0.386788		ALDH1A2	0.793698	1.5203	0.678735		ARHGEF12	1.40073	0.381176	0.453908		ZFP960	0.815328	2.91722	0.716686		ATP5B	9.90717	0.969499	2.71e-20		JMJD1C	1.4872	0.283177	0.99195		SAMHD1	5.9772	0.748839	1.57e-07		CLCF1	0.122153	0.109674	0.985721		FAP	0.967075	5.49112	1		DTYMK	3.85417	1.61216	0.00488405
CCDC53	1.80839	0.21724	0.388985		KCTD4	0.793698	1.5203	0.678735		TRAJ41	1.3996	1.55318	0.454623		PCDHGA8	0.815328	2.91722	0.716686		WIPF1	9.90582	1.56164	3.09e-20		PRKRA	1.48624	0.682552	0.991997		CSK	5.97218	0.973933	1.71e-07		TMEM68	0.12181	0.124401	0.985949		BRMS1L	0.965843	1.05817	1		UTP18	3.84945	1.87427	0.00516848
5430416N02RIK	1.80553	0.457937	0.390597		TRAV7-6	0.793698	1.5203	0.678735		CHMP1B	1.3958	0.356144	0.456842		KIRREL3	0.815328	2.91722	0.716686		DEK	9.89367	1.19367	1.98e-20		TMEM260	1.48575	0.639451	0.992067		GPI1	5.96881	0.890754	1.78e-07		DST	0.121643	0.102647	0.985986		ZFP418	0.965589	2.12189	1		POLR2J	3.84699	1.11499	0.0048707
DDX49	1.80361	0.315333	0.391553		GSTO2	0.793698	1.5203	0.678735		IFIT3	1.39522	0.772494	0.457074		TRAV3-4	0.815328	2.91722	0.716686		AGFG1	9.88801	1.48953	3.37e-20		PTPN13	1.48397	0.598195	0.994872		STK17B	5.9683	0.944242	1.75e-07		CYP4F16	0.121034	0.257925	0.986206		SLC6A20B	0.964277	1.22434	1		CTSZ	3.84353	1.45146	0.0050738
TMSB4X	1.80318	0.0684154	0.391715		LRRC8E	0.793698	1.5203	0.678735		TMEM63A	1.39135	0.456718	0.459083		SP9	0.815328	2.91722	0.716686		TBCA	9.88787	0.967537	2.85e-20		MED31	1.4835	0.557925	0.995017		STK24	5.96244	1.28109	1.87e-07		MFSD12	0.121034	0.257925	0.986206		GM36888	0.963753	2.09881	1		TIMM10	3.84183	2.05127	0.00530115
MTG1	1.80292	0.556622	0.391715		APP	0.793698	1.5203	0.678735		ZC2HC1A	1.39041	1.46572	0.459532		GM15611	0.815328	2.91722	0.716686		CRTC3	9.88194	1.3465	3.5e-20		CRELD1	1.4813	1.11482	0.995938		PPP1R12A	5.93893	1.07556	2.06e-07		HIRA	0.120617	0.112495	0.986498		DIEXF	0.963678	0.967562	1		MRPS17	3.83827	1.32176	0.00494921
APOL9B	1.80203	0.788086	0.392117		OLFR46	0.793698	1.5203	0.678735		IGHD	1.38754	0.946524	0.460817		LIMS2	0.815328	2.91722	0.716686		CCND3	9.88116	1.25448	3.95e-20		SLC39A10	1.48127	0.738125	0.995938		ARL6IP5	5.93771	1.02839	2.11e-07		ZFP985	0.119391	0.257925	0.987214		METTL13	0.963073	0.957146	1		MRPL38	3.83521	1.82357	0.00521835
MIER2	1.80024	0.667591	0.392117		PLAT	0.793698	1.5203	0.678735		MAN2A2	1.38747	0.45557	0.460817		SLC9B1	0.815328	2.91722	0.716686		SRRM1	9.8791	1.20545	3.5e-20		VPS13A	1.47835	0.371997	0.995938		SNRPC	5.92544	1.18113	2.34e-07		TCEA2	0.119391	0.257925	0.987214		FAM175A	0.961963	0.797637	1		MRPL18	3.83417	1.18118	0.00504289
MPND	1.79875	0.296649	0.392204		1700011I03RIK	0.793698	1.5203	0.678735		SYT17	1.38435	2.23125	0.462195		GM21750	0.815328	2.91722	0.716686		CD48	9.87627	1.12532	2.71e-20		LARS2	1.46995	0.231225	0.996583		TRAPPC1	5.92194	1.46712	2.35e-07		NR1D1	0.119391	0.257925	0.987214		ZFAT	0.961948	2.07609	1		CNIH4	3.83296	1.49361	0.00505271
NDUFB5	1.79673	0.131981	0.393555		GM44053	0.793698	1.5203	0.678735		MKRN2OS	1.38435	2.23125	0.462195		AOX2	0.815328	2.91722	0.716686		PSMB4	9.87416	1.10369	3.64e-20		TMEM218	1.46953	0.953854	0.996583		PPP1R18	5.91595	1.00772	2.33e-07		SLC5A6	0.119391	0.257925	0.987214		2310039H08RIK	0.96087	0.604173	1		SYNCRIP	3.83257	1.41234	0.00511284
TGFB1	1.79546	0.173517	0.394119		OLFR374	0.793698	1.5203	0.678735		FNBP1	1.38313	0.187897	0.462866		GM5426	0.815328	2.91722	0.716686		IFNGR1	9.87202	1.51374	5.92e-20		ASCC2	1.46856	0.690819	0.996583		CTSB	5.90223	1.39402	2.7e-07		AP5B1	0.119391	0.257925	0.987214		SMURF2	0.96009	0.69789	1		SLIRP	3.82993	1.58757	0.00519938
MEF2A	1.79212	0.305934	0.395909		GM26904	0.793698	1.5203	0.678735		NEDD9	1.38197	0.310325	0.463607		GM26635	0.815328	2.91722	0.716686		DENND1C	9.86804	1.56666	4.16e-20		GM26533	1.468	2.00116	0.996583		EXOSC8	5.89082	1.25076	3e-07		MARCH9	0.117814	0.099379	0.988439		TRBV17	0.958694	4.90616	1		MRPS18B	3.82719	1.76962	0.00520168
DNAJA1	1.78449	0.122695	0.401355		CD8A	0.793698	1.5203	0.678735		CD99L2	1.37914	0.43984	0.465535		GM20449	0.815328	2.91722	0.716686		SSB	9.86681	1.07968	3.42e-20		ZFP607B	1.46765	1.5355	0.996583		DNAJB6	5.89044	1.10065	2.69e-07		FAM20A	0.117814	0.257925	0.988439		TRAV14-1	0.958502	2.2432	1		PRDX3	3.82428	1.37473	0.00514282
TRAF4	1.78092	0.475532	0.403366		PADI3	0.793698	1.5203	0.678735		TRIP10	1.37634	1.36054	0.467319		GJA1	0.815328	2.91722	0.716686		SSU72	9.86553	1.0841	3.73e-20		S100PBP	1.46583	0.627429	0.996583		ABHD17A	5.88401	1.26137	2.81e-07		ZFP418	0.116297	0.257925	0.989611		WNT4	0.95819	2.07609	1		CCDC86	3.82141	2.25277	0.00547379
1110034G24RIK	1.7803	0.345921	0.403603		GM4353	0.793698	1.5203	0.678735		SH3TC1	1.37634	1.36054	0.467319		GM29367	0.815328	2.91722	0.716686		ATP6V1G1	9.86199	1.09287	3.38e-20		ITGB3BP	1.46574	0.464815	0.996583		MRPL34	5.88361	1.23932	2.74e-07		PCCB	0.114837	0.173036	0.990666		RASA3	0.95577	0.393995	1		BOLA3	3.82127	1.48883	0.00539051
JMJD6	1.77832	0.295881	0.404229		SPAG4	0.793698	1.5203	0.678735		PEX11A	1.37203	1.40118	0.468985		GM12148	0.815328	2.91722	0.716686		ATXN7L3B	9.8561	1.32433	4.68e-20		NR2F6	1.4653	0.934045	0.996583		TRPV2	5.88304	1.76228	3e-07		ROGDI	0.112648	0.173036	0.992282		PEPD	0.954852	0.62551	1		MRPS14	3.82107	0.974224	0.00509772
CCR9	1.77821	0.776013	0.404229		3830408C21RIK	0.793698	1.5203	0.678735		KHNYN	1.36987	0.484468	0.469079		KMO	0.815328	2.91722	0.716686		KIF21B	9.8553	1.35435	5.04e-20		GNA14	1.46512	3.17108	0.996583		MED30	5.87823	1.30091	3e-07		INPP5E	0.10966	0.132394	0.994449		TMEM170	0.954415	1.46138	1		BRI3	3.8182	1.06723	0.00521504
NHP2	1.77689	0.241637	0.405203		PRRT3	0.793698	1.5203	0.678735		9330104G04RIK	1.36909	2.96822	0.469455		GM26856	0.815328	2.91722	0.716686		DOCK10	9.85311	1.27494	4.29e-20		RP24-275P22.1	1.46512	3.17108	0.996583		BAX	5.87723	0.986914	2.74e-07		BC030336	0.106329	0.0831506	0.997049		CRACR2A	0.953277	1.04487	1		DNAJB11	3.81764	1.31593	0.00530115
TNFRSF12A	1.7763	0.826767	0.405415		9430002A10RIK	0.793698	1.5203	0.678735		KIF13A	1.36363	0.64629	0.472623		RAPGEFL1	0.815328	2.91722	0.716686		FMNL1	9.84308	1.31288	3.87e-20		GM12088	1.46512	3.17108	0.996583		2010107E04RIK	5.87293	0.891626	2.82e-07		R3HCC1L	0.103025	0.0873062	0.999625		DR1	0.952187	0.539668	1		SSSCA1	3.81532	1.99772	0.00574983
USP24	1.77582	0.30118	0.405561		GM26888	0.793698	1.5203	0.678735		CALHM2	1.36079	0.467605	0.4738		WWC1	0.815328	2.91722	0.716686		HP1BP3	9.84094	1.22755	4.73e-20		TRAJ39	1.46512	3.17108	0.996583		TMEM256	5.87184	1.81978	3.5e-07		SFMBT1	0.101937	0.145815	1		ACP5	0.951618	0.264055	1		NUDT19	3.81516	1.63416	0.00527561
CORO2A	1.7757	0.21429	0.405561		TLN2	0.793698	1.5203	0.678735		HPN	1.36014	1.70518	0.474059		GM5103	0.815328	2.91722	0.716686		PRPF40A	9.81945	1.43753	6.73e-20		EHD3	1.46255	0.577352	0.996583		CBX3	5.86763	1.24172	3.68e-07		GM27010	0.100248	0.214856	1		PLRG1	0.951423	0.774133	1		TMEM14C	3.81315	1.18346	0.0054269
ACVR1C	1.77551	1.59544	0.405561		SLC25A37	0.791107	0.288124	0.680472		NXNL2	1.36014	1.70518	0.474059		KCNA2	0.810074	0.724579	0.719172		SF3B6	9.81565	1.03126	4.73e-20		RFC4	1.45973	0.640757	0.996583		COX20	5.86444	1.16873	3.11e-07		9530082P21RIK	0.100248	0.214856	1		FLT3L	0.949015	0.491124	1		PYCRL	3.81291	2.29066	0.00553214
GM10655	1.77471	1.78809	0.405897		LGALS4	0.790018	0.569207	0.681115		KLRA1	1.35847	3.36054	0.475263		SPI1	0.808915	1.33226	0.719394		TRAF1	9.81167	1.2308	6.09e-20		AIFM2	1.45883	1.37667	0.996583		PTBP1	5.85935	1.27905	3.13e-07		LPAR2	0.0989399	0.214856	1		TOMM70A	0.94704	0.52534	1		RAD23A	3.81286	1.52435	0.00548558
EIF3D	1.77418	0.16166	0.40599		ZFP759	0.787018	0.712943	0.681264		PLXND1	1.35436	0.754815	0.477565		NOTCH4	0.807822	1.01033	0.720133		SYS1	9.80393	1.2177	6.4e-20		RPGRIP1L	1.45883	1.37667	0.996583		DDX39	5.85426	1.53867	3.68e-07		SCCPDH	0.0964708	0.214856	1		GM26518	0.946969	0.693168	1		NOL11	3.81149	1.74378	0.00551013
MAPT	1.77225	1.05939	0.407254		TIMELESS	0.783072	0.292345	0.68456		WDFY1	1.35434	0.542612	0.477565		ACOT10	0.807598	1.18026	0.720133		CAPNS1	9.80013	1.16107	5.39e-20		STAP1	1.45869	0.300471	0.996583		CENPA	5.85422	2.54476	4.9e-07		ZFP773	0.092841	0.132394	1		PCSK4	0.945779	1.22434	1		RBM25	3.81122	0.841761	0.00520168
PRKAG2	1.77073	0.43317	0.407937		CHIL3	0.780334	1.36829	0.686278		GM14295	1.35371	0.875109	0.477876		GM26885	0.807598	1.18026	0.720133		ATP11B	9.79544	1.25322	8.16e-20		TRBV13-2	1.45818	1.18757	0.996583		MRPL58	5.85131	1.2178	3.29e-07		C330027C09RIK	0.0900433	0.214856	1		DDX19A	0.944594	0.576854	1		HPF1	3.81002	1.48583	0.00541399
GRAP2	1.77034	0.248498	0.408144		ARHGAP20	0.778269	0.261563	0.687851		RAPH1	1.34861	0.41363	0.480642		TRIM7	0.807598	1.18026	0.720133		PDCD10	9.79284	1.15028	6.47e-20		HMG20A	1.4573	0.413875	0.996583		UQCRB	5.84569	0.889869	3.28e-07		FAM214B	0.0896989	0.132394	1		TAF8	0.944521	0.72559	1		CHMP4B	3.80954	0.962467	0.00526659
LHFP	1.77017	2.4028	0.408341		ZFP974	0.777447	0.457562	0.688186		RIC1	1.34783	0.532717	0.480954		1700029I15RIK	0.807598	1.18026	0.720133		CTSD	9.79159	1.27202	7.8e-20		FRMD4A	1.45716	2.44862	0.996583		ITGAE	5.84525	2.97246	4.74e-07		PPM1F	0.0885324	0.132394	1		LCK	0.942867	0.16353	1		NASP	3.80905	1.92615	0.00584142
TRAV8-1	1.77017	2.4028	0.408341		USP53	0.77666	0.180987	0.688316		CAMK2A	1.34585	1.05842	0.482368		NFIC	0.804193	0.199994	0.722453		TNFAIP8L2	9.7837	1.20305	8.04e-20		ANKRD55	1.45689	0.61973	0.996583		GRPEL1	5.84328	1.34285	3.68e-07		ENGASE	0.0879659	0.132394	1		ECSIT	0.942563	0.536928	1		OLA1	3.80879	1.38406	0.00564718
MYEOV2	1.7695	0.153843	0.408341		SDR42E1	0.774508	0.935335	0.689989		GM26669	1.3426	0.315317	0.48461		PXDC1	0.801249	1.45779	0.724908		PSMD4	9.78282	1.09348	7.96e-20		UTF1	1.45632	1.24035	0.996583		NDUFS4	5.84309	1.03201	3.35e-07		MMAA	0.0879659	0.132394	1		GM28935	0.942215	1.49112	1		GNL2	3.80725	2.14662	0.00584228
SFPQ	1.7665	0.139404	0.410054		PLEKHA4	0.774508	0.935335	0.689989		SH2B1	1.33989	0.349167	0.486322		IL9R	0.800464	0.396392	0.725479		SIN3B	9.77418	1.21006	8.16e-20		NCSTN	1.45531	0.561955	0.996583		FAM107B	5.83435	1.10259	3.67e-07		CASP9	0.087782	0.105922	1		ABCB1B	0.941969	1.18734	1		NRIP1	3.80649	1.34676	0.00561499
NHP2L1	1.7661	0.144486	0.410065		COL20A1	0.774508	0.935335	0.689989		XAF1	1.33958	0.308069	0.486427		GM30948	0.800333	0.571449	0.725479		LAMTOR1	9.77254	1.21342	7.69e-20		TMEM175	1.4542	0.690819	0.996583		1500009L16RIK	5.83351	5.88335	5.7e-07		RBM12B2	0.0874042	0.105922	1		LRPPRC	0.94143	0.730312	1		NDUFA7	3.80333	0.85474	0.00541399
RRP9	1.76577	0.324671	0.410065		B130046B21RIK	0.772739	0.520297	0.690871		MAPRE2	1.33819	0.343208	0.487287		CDH13	0.800303	2.50219	0.725556		SMC6	9.77102	1.20139	9.11e-20		CDK10	1.45243	0.683419	0.996583		NPC2	5.82944	0.761374	3.33e-07		EIF2AK3	0.0870313	0.105922	1		RRP12	0.938911	1.46138	1		HSD17B12	3.80234	2.11763	0.00581194
RNF114	1.76558	0.242444	0.410065		TRAV14-3	0.771698	1.19837	0.691584		SULF2	1.33452	2.96822	0.489563		TBC1D5	0.800282	0.399376	0.725479		CAPG	9.7709	1.26517	7.08e-20		DDB2	1.45107	0.502522	0.996583		SNX3	5.82902	0.941955	3.57e-07		EEF2K	0.0866632	0.105922	1		KDM3A	0.938806	0.686993	1		SNRPG	3.8023	1.00622	0.00556401
STOX2	1.76549	3.59544	0.410265		ZFP94	0.767234	0.432835	0.694582		KLRE1	1.33452	2.96822	0.489563		LMNTD2	0.798882	0.846835	0.72637		GNB1	9.76586	1.2624	9.31e-20		DDX24	1.44882	0.189504	0.996583		LXN	5.82787	2.32227	4.5e-07		TET1	0.0862996	0.105922	1		PAPD7	0.938443	1.20572	1		RRS1	3.8001	2.37167	0.00608539
GM5464	1.76549	3.59544	0.410265		TRAJ7	0.766768	1.10526	0.694582		IFIH1	1.33444	0.482792	0.489563		ARMCX4	0.792706	0.801747	0.73102		DGUOK	9.76122	1.36116	9.19e-20		3010026O09RIK	1.44796	0.934045	0.996583		MVB12A	5.81286	1.42262	4.13e-07		CCDC22	0.0858136	0.0586161	1		PDE6A	0.935891	1.96756	1		MRPL52	3.79896	0.913908	0.00548558
RP23-292G1.5	1.76549	3.59544	0.410265		SPACA9	0.766768	1.10526	0.694582		ZFP28	1.33421	0.896069	0.489563		MANSC1	0.78984	0.660884	0.732698		YWHAB	9.75718	1.1214	7.91e-20		RSPH3B	1.4469	2.26419	0.996583		TTC39C	5.80971	2.62071	4.87e-07		GM3604	0.0824473	0.173036	1		FAM65C	0.935891	1.96756	1		UFC1	3.79643	1.1998	0.00549044
TNFRSF25	1.76371	0.251487	0.410455		NANP	0.766768	1.10526	0.694582		MGAT4B	1.33235	0.580148	0.490604		SPEF2	0.787819	0.770382	0.734152		LAMTOR2	9.7532	1.09272	1.12e-19		PRDM5	1.44653	1.90805	0.996583		TAPBP	5.80779	1.07187	4e-07		1700020L24RIK	0.0824473	0.173036	1		ZRANB3	0.935891	1.96756	1		PWP1	3.795	2.42688	0.00608539
MRPL58	1.75642	0.184963	0.414751		NLRC4	0.766768	1.10526	0.694582		GM5127	1.33163	1.96822	0.490674		CASS4	0.787632	0.747299	0.734186		TCF12	9.75166	1.59762	1.08e-19		TAF4	1.44447	0.691831	0.996583		LSM5	5.80778	1.38029	4.9e-07		CEP76	0.0824473	0.173036	1		CCNJ	0.935616	1.43223	1		DNAJC21	3.79461	1.54147	0.00566862
TCF7L1	1.75552	0.858475	0.415421		M1AP	0.766768	1.10526	0.694582		RSG1	1.33163	1.96822	0.490674		ZFP612	0.785755	0.595296	0.73557		CREBBP	9.74239	1.36509	1.11e-19		KDM4A	1.44424	0.553279	0.996583		MAN2B1	5.80539	1.22457	4.05e-07		TBC1D25	0.0824473	0.173036	1		PCDHGA7	0.934977	4.49112	1		SNRNP40	3.791	1.19952	0.00553214
PSMA2	1.75444	0.117367	0.415666		HIST1H4F	0.766768	1.10526	0.694582		RIPPLY3	1.33163	1.96822	0.490674		CD302	0.782822	1.5953	0.737737		2310036O22RIK	9.73918	1.07744	1.09e-19		DALRD3	1.44413	0.478062	0.996583		NUDT21	5.80414	1.38786	4.7e-07		GM19325	0.0824473	0.173036	1		SCUBE1	0.934977	4.49112	1		NDUFV1	3.78708	1.26617	0.00561499
RGL2	1.75335	0.311648	0.416405		ADCY9	0.766768	1.10526	0.694582		NMNAT2	1.33163	1.96822	0.490674		GM43848	0.781638	0.449075	0.738242		KANSL1	9.73674	1.29352	1.17e-19		REST	1.44126	0.330191	0.996583		LGMN	5.80299	3.43293	5.83e-07		GGCX	0.0813572	0.173036	1		RP24-541B4.5	0.934977	4.49112	1		GRPEL1	3.77909	1.30892	0.00590138
PWP1	1.74815	0.401063	0.419698		PCGF3	0.764586	0.257263	0.696457		IFIT1	1.33072	0.669826	0.490741		CAMTA2	0.773537	0.276408	0.744988		SF3B5	9.73479	1.16495	1.21e-19		FAM92A	1.44009	0.438098	0.996583		RHOH	5.79572	0.654111	3.96e-07		RSAD1	0.0813572	0.173036	1		SLC1A4	0.934977	4.49112	1		DDX10	3.77827	1.37674	0.00568989
POLDIP2	1.74544	0.41532	0.421193		SPON1	0.764493	0.74269	0.69649		SOAT2	1.33023	2.55318	0.490741		EFNB1	0.772817	0.846835	0.74513		CDK12	9.72955	1.42557	1.4e-19		STAT1	1.43958	0.233241	0.996583		BCAP31	5.79065	1.05243	4.36e-07		WNT3	0.080128	0.152572	1		ASCL4	0.934977	4.49112	1		HIRIP3	3.77766	2.75234	0.00644493
GM10053	1.7373	0.709098	0.426525		KAT2B	0.764287	0.168454	0.696595		ASPHD1	1.33023	2.55318	0.490741		PLEKHG5	0.769384	0.660884	0.747041		SCP2	9.72607	1.11229	1.44e-19		SLC43A1	1.43932	1.43928	0.996583		DCTN3	5.78863	1.04053	4.28e-07		ACAD12	0.0793008	0.173036	1		PLEK2	0.934977	4.49112	1		GOT2	3.77529	1.82968	0.00622873
SUPT3	1.7338	0.42383	0.428721		ACSL3	0.764146	0.398991	0.69666		DSG2	1.33023	2.55318	0.490741		CD93	0.768891	2.50219	0.747506		GGNBP2	9.72154	1.28216	1.29e-19		RPUSD3	1.43725	1.03358	0.996583		MYEOV2	5.78381	0.954006	4.28e-07		XLR	0.0776574	0.152572	1		LRRC74B	0.934977	4.49112	1		SAMM50	3.77036	1.22341	0.00590911
CDHR3	1.73378	21.5079	0.42894		IRF6	0.759101	0.362035	0.700404		RIMKLA	1.33023	2.55318	0.490741		GPR155	0.76457	0.414724	0.749987		TNRC6A	9.72009	1.43773	1.49e-19		WBP1	1.43702	0.525821	0.996583		TNFAIP8	5.7797	1.168	4.54e-07		POU6F1	0.0771493	0.0928657	1		KCNJ16	0.934977	4.49112	1		NDUFB4	3.77018	0.940316	0.00581194
4930552P12RIK	1.73378	21.5079	0.42894		IDH1	0.758931	0.40482	0.700491		LPIN3	1.33023	2.55318	0.490741		GM26753	0.764398	2.33226	0.75013		STAT1	9.71811	1.36015	1.52e-19		NFKBIE	1.43513	0.439704	0.996583		COMMD4	5.77543	1.22929	4.84e-07		GM12355	0.0771493	0.0928657	1		CLMP	0.934977	4.49112	1		ATP6V1F	3.76501	0.779827	0.00585423
PREX2	1.73378	21.5079	0.42894		ACSS2	0.756702	0.200971	0.702443		SPEG	1.33023	2.55318	0.490741		SUSD4	0.76297	0.917224	0.750818		CTLA4	9.71734	1.36051	1.17e-19		IGIP	1.43511	1.23562	0.996583		SDCBP	5.75659	1.12579	4.96e-07		GNPTAB	0.0705227	0.0831506	1		H2-M5	0.934977	4.49112	1		IFRD2	3.76441	3.14119	0.00692803
RTKN	1.73378	21.5079	0.42894		FGFBP3	0.756598	0.569207	0.702478		TRAJ57	1.33023	2.55318	0.490741		GPR68	0.760858	0.262913	0.752268		SSR4	9.71734	1.15975	1.58e-19		SLC12A8	1.43457	1.92316	0.996583		USMG5	5.75079	1.0397	5.4e-07		SPC25	0.0695654	0.173036	1		RP23-396C4.2	0.934977	4.49112	1		TSN	3.7632	1.04081	0.00613405
NSMCE1	1.73058	0.170402	0.43027		SLC22A2	0.755719	0.394766	0.702908		C77080	1.33023	2.55318	0.490741		D730045B01RIK	0.759019	0.801747	0.753446		VDAC2	9.7089	1.12947	1.25e-19		ICAM4	1.43173	1.64752	0.996583		NFYB	5.75062	1.40302	5.8e-07		DFFA	0.0694015	0.0735004	1		IGSF6	0.934977	4.49112	1		UBAP2L	3.76314	1.15622	0.00608539
SIDT2	1.72946	0.224603	0.430288		3222401L13RIK	0.7557	0.967757	0.702908		XRRA1	1.33023	2.55318	0.490741		CSRNP2	0.744959	0.77972	0.761034		HIF1A	9.70462	1.50116	1.66e-19		IL21R	1.43154	0.277445	0.996583		MRPS14	5.74774	1.04448	5.61e-07		MYLPF	0.0693144	0.0831506	1		ALDH5A1	0.933908	1.46138	1		MDN1	3.75886	1.92995	0.00638469
PVR	1.72901	0.394394	0.430288		CEP72	0.754411	0.574745	0.70364		CD37	1.33003	0.113678	0.490741		LETMD1	0.744882	0.279794	0.761034		COX5B	9.69693	1.02837	1.37e-19		KIF18A	1.43128	1.26419	0.996583		NDUFB6	5.74258	1.31187	5.96e-07		SLC7A6	0.0687663	0.0735004	1		CCDC126	0.933811	0.770025	1		GARS	3.75618	1.89501	0.00657253
GM35000	1.72657	3.91737	0.430835		COLQ	0.753642	0.339725	0.704192		DCXR	1.32886	0.50007	0.491234		TRAV7-1	0.742368	2.33226	0.761034		ARID4B	9.69509	1.25546	1.57e-19		TFCP2	1.43018	1.15316	0.996583		HOPX	5.73955	1.16417	5.65e-07		CDC73	0.0682962	0.0378765	1		ATP1B3	0.93355	0.204593	1		NAPA	3.75603	1.41674	0.00630081
TLR3	1.72657	3.91737	0.430835		ABCA5	0.752251	0.664687	0.705124		SLC25A24	1.32768	0.463746	0.491794		TNFRSF22	0.7415	0.479819	0.761034		KIF5B	9.69405	1.24354	1.62e-19		GM26520	1.43009	1.08362	0.996583		1110008P14RIK	5.73209	1.31851	6.02e-07		COQ4	0.063371	0.0928658	1		2810428I15RIK	0.932996	0.297645	1		UCP2	3.74443	0.782264	0.00617777
IPO4	1.72644	0.629388	0.430721		PARD6B	0.752251	0.664687	0.705124		LAMP2	1.32703	0.326112	0.4922		CORIN	0.732706	0.77972	0.761034		PBRM1	9.69227	1.45418	1.67e-19		ZFP467	1.4289	0.39318	0.996583		HIGD1A	5.72961	1.22471	6.17e-07		ZFP867	0.06296	0.0928658	1		LTN1	0.93173	0.628628	1		SF3B2	3.74378	0.750001	0.00617777
CCDC58	1.72585	0.435445	0.430835		SIAH1A	0.7522	0.204393	0.705124		KLRK1	1.32511	2.17467	0.492323		POPDC2	0.732706	0.77972	0.761034		MRPS24	9.69106	1.16741	1.63e-19		WDR33	1.42799	0.35273	0.996583		PICALM	5.71841	1.40918	6.63e-07		TMEM205	0.0627126	0.132394	1		2700049A03RIK	0.931329	1.01864	1		TARS	3.74143	1.99491	0.00669509
BRI3BP	1.72253	0.380632	0.432621		PAK1	0.750595	0.457562	0.706294		GM4858	1.32444	3.29015	0.492971		KANK3	0.732704	1.04275	0.761034		MYL12A	9.69007	1.03123	1.57e-19		OPRM1	1.42773	1.23562	0.996583		WASF2	5.71649	1.06217	6.25e-07		CYP2D22	0.0627126	0.132394	1		FAM84B	0.93055	1.43223	1		NAB2	3.74064	2.18924	0.00703376
FTL1	1.72186	0.0793694	0.433068		GRAMD3	0.746246	0.166085	0.710018		SLC8B1	1.32357	0.697571	0.493114		9230104M06RIK	0.732704	1.04275	0.761034		SRPK2	9.68935	1.2889	1.62e-19		SLC2A12	1.42677	1.43928	0.996583		IDH3A	5.71139	1.67749	7.17e-07		NRARP	0.0619149	0.132394	1		IGSF23	0.930452	0.716936	1		RPN1	3.73466	1.80258	0.00695089
RHOB	1.72075	0.396132	0.433526		ZBTB39	0.745748	0.480769	0.710419		ZFP523	1.32089	0.836974	0.494838		GM26908	0.732704	1.04275	0.761034		NDUFA6	9.68928	0.872378	1.37e-19		PRSS36	1.42467	1.58612	0.996583		RRAGA	5.71057	1.57173	6.66e-07		WSCD2	0.0611469	0.132394	1		ZFP27	0.928985	1.46138	1		HSPH1	3.73329	2.71571	0.00761469
GNL2	1.72065	0.324008	0.433526		LRRC28	0.742535	0.297905	0.712955		SLC37A2	1.31653	1.67871	0.497492		GRTP1	0.732704	1.04275	0.761034		ZBTB7A	9.68257	1.43812	1.8e-19		DHX57	1.42444	0.700293	0.996583		RAB19	5.70787	1.9479	7.58e-07		ABHD13	0.0610303	0.0639143	1		SPON1	0.927771	1.96756	1		CISD1	3.73303	1.94499	0.00704686
PUSL1	1.72031	0.630206	0.433702		PKD2L2	0.74081	1.36829	0.714253		TMED1	1.3139	0.931693	0.499138		THNSL2	0.732704	1.04275	0.761034		RBBP6	9.67897	1.2834	1.89e-19		KSR1	1.42435	0.790262	0.996583		SERBP1	5.70775	0.723078	6.25e-07		NTN4	0.0604068	0.132394	1		SLC25A14	0.927425	1.0057	1		MYDGF	3.72135	1.39735	0.00695089
PSMG1	1.71919	0.288602	0.434164		CD96	0.739379	0.108207	0.715155		PFKL	1.31333	0.318108	0.499417		MAP3K11	0.732076	0.258261	0.761034		ARF1	9.67391	1.05202	1.77e-19		GM3512	1.42302	1.82059	0.996583		HIST1H1E	5.70694	2.16192	9.59e-07		HOXB4	0.0596929	0.132394	1		LZTR1	0.926279	0.701047	1		SHMT2	3.72057	2.4944	0.00751694
HDAC1	1.71393	0.177037	0.437082		PSD	0.733961	0.690222	0.718755		N4BP1	1.31217	0.316607	0.500119		ADH1	0.731779	0.917224	0.761034		CD84	9.6737	1.22563	1.75e-19		BTBD16	1.42302	1.82059	0.996583		RAB2A	5.70672	0.927053	6.44e-07		CXXC5	0.0590038	0.132394	1		GM10273	0.926041	1.90616	1		NAA10	3.71652	1.22035	0.00695089
MNAT1	1.71033	0.333248	0.439036		JADE3	0.733961	0.690222	0.718755		APPL2	1.30696	1.19954	0.501374		GM43625	0.729601	0.694832	0.761034		NPM1	9.67245	0.923775	1.66e-19		ATP9B	1.42009	0.559054	0.996583		TMOD3	5.70115	1.21252	6.71e-07		B3GNTL1	0.0574484	0.0799267	1		HSDL1	0.923994	0.465256	1		CHRAC1	3.70391	0.941181	0.00700323
MRPL11	1.70779	0.228112	0.439768		GM45076	0.732966	1.5203	0.719208		PCYOX1L	1.3055	0.92869	0.501993		COMP	0.727494	1.33226	0.761269		UBE2H	9.66446	1.33207	2.02e-19		ZFP280B	1.4188	0.840695	0.996583		CDKN2D	5.69567	1.52909	8.74e-07		ATP9A	0.0565507	0.0799267	1		GFM1	0.923542	0.763204	1		POLE4	3.70306	1.21602	0.00730004
STIP1	1.70499	0.236177	0.441457		OLFR372	0.732966	1.5203	0.719208		IFI211	1.30522	3.29015	0.50236		SGF29	0.722747	0.178456	0.764046		TECR	9.66181	1.20487	2.36e-19		GM15517	1.4165	22.6166	0.996583		PMM1	5.69033	2.55742	9.37e-07		SNX25	0.0503324	0.0735004	1		LSM3	0.923499	0.312321	1		CHD4	3.70235	0.897667	0.00704686
SIK1	1.70476	0.272184	0.441457		KNDC1	0.732966	1.5203	0.719208		PARP14	1.30491	0.200364	0.502297		TRBJ1-7	0.721976	1.33226	0.764046		TOX	9.64609	1.56534	2.74e-19		TRPC7	1.4165	22.6166	0.996583		GABARAP	5.67011	0.776439	7.67e-07		TOM1	0.0490713	0.0735004	1		CAAA01180111.2	0.92215	1.40366	1		THOC7	3.70208	1.10898	0.00715308
MBD3	1.70247	0.180404	0.442688		RFLNB	0.732593	0.168622	0.71924		GM26520	1.30354	0.76891	0.503262		IGSF9	0.721976	1.33226	0.764046		MRPL33	9.64606	1.16582	2.09e-19		PNPLA3	1.4165	22.6166	0.996583		RAB11A	5.67	1.3591	8.17e-07		SNX33	0.0487706	0.0735004	1		DNAJB9	0.921541	0.665154	1		MYL6	3.70145	0.663911	0.00709795
SPTAN1	1.7022	0.214274	0.442688		DNHD1.1	0.729653	0.581698	0.71924		ARFGAP3	1.29934	0.705184	0.50514		GM16196	0.721976	1.33226	0.764046		ATP2B1	9.64045	1.3174	2.69e-19		SERPINA9	1.4165	22.6166	0.996583		PLP2	5.6665	1.81687	9.03e-07		ENOX2	0.0477653	0.0671026	1		AKAP8L	0.919452	0.37478	1		PLEKHJ1	3.69931	0.971058	0.00717659
BST2	1.70146	0.205287	0.442832		MZF1	0.729084	1.10526	0.71924		REPS1	1.29594	0.266586	0.507486		ZFP661	0.721976	1.33226	0.764046		SCAF11	9.63886	1.47166	2.68e-19		MT-ND4L	1.41615	0.130019	0.996583		MAGOH	5.66599	1.16924	8.79e-07		DCLK2	0.0477653	0.0671026	1		GYPC	0.9194	0.896178	1		ZC3H15	3.69712	1.09244	0.00735377
ABTB2	1.70122	0.470745	0.442832		ACTL7B	0.726549	2.10526	0.71924		MAPKAPK3	1.29583	0.285192	0.507505		IFIT1BL2	0.721976	1.33226	0.764046		AC149090.1	9.63781	1.42284	2.92e-19		PTGFRN	1.41454	1.43928	0.996583		CENPW	5.66537	3.56997	1.15e-06		SPATA24	0.0468097	0.0735004	1		MTFR1	0.918269	0.754159	1		DHX9	3.67824	1.17354	0.00768752
ATP5D	1.69621	0.104067	0.445561		GM43154	0.726549	2.10526	0.71924		NR1D1	1.29269	1.07925	0.509631		TM6SF2	0.721976	1.33226	0.764046		MRPS14	9.63609	1.18821	2.51e-19		SPECC1	1.41385	1.67923	0.996583		RTN3	5.66498	1.4068	8.41e-07		ZFP609	0.0461211	0.0468183	1		RNF113A2	0.918051	0.536928	1		ARPC2	3.67516	0.606954	0.00761469
KLK8	1.69447	0.14486	0.446312		PRG2	0.726549	2.10526	0.71924		AHR	1.29134	0.348292	0.510436		1700022I11RIK	0.721976	1.33226	0.764046		DNAJC8	9.63013	1.06972	2.36e-19		CCDC69	1.41383	0.418827	0.996583		CTCF	5.66111	0.93339	8.33e-07		RPGRIP1	0.0461018	0.0234597	1		TRBV31	0.917935	1.90616	1		PRDX5	3.6725	0.895342	0.00779181
NOL8	1.69363	0.333949	0.446537		RNF130	0.724752	0.194069	0.71924		ANKS1	1.29077	0.641718	0.510642		TRBJ1-6	0.721976	1.33226	0.764046		PCBP1	9.62034	1.19577	2.94e-19		CASP2	1.41362	0.608842	0.996583		ZBTB32	5.66036	4.19485	1.17e-06		NXT2	0.0443065	0.0928658	1		KLHDC2	0.915333	0.455082	1		KRTCAP2	3.66888	0.758658	0.00776387
APMAP	1.69236	0.488526	0.447251		OLFR655	0.722381	2.10526	0.71924		RILPL2	1.29058	0.270142	0.510669		GM1976	0.721976	1.33226	0.764046		CSK	9.61983	1.11354	2.64e-19		SMIM10L2A	1.41257	1.20146	0.996583		IQGAP2	5.65634	1.69353	9.28e-07		FAM196B	0.0443065	0.0928658	1		GM26522	0.913434	0.932157	1		SPCS1	3.66786	0.993642	0.00793299
DNAH8	1.69228	0.542974	0.447251		HIST1H2BC	0.722028	0.188515	0.71924		GMDS	1.28977	0.380447	0.511101		4930509E16RIK	0.721976	1.33226	0.764046		NDUFA2	9.6196	0.931498	2.59e-19		PXK	1.41013	0.479732	0.996583		FKBP8	5.65278	1.05535	8.75e-07		2010109I03RIK	0.0437499	0.0928658	1		ANAPC1	0.913336	0.536928	1		TRP53	3.66258	1.11162	0.0082047
ZDHHC20	1.69179	0.176636	0.447408		ARMCX1	0.716915	0.690222	0.71924		ALG10B	1.28393	0.890216	0.51523		ZFP667	0.721545	0.502186	0.764351		SNX3	9.61826	1.09115	2.69e-19		NFKBIL1	1.40974	0.350744	0.996583		APRT	5.65075	1.1706	9.59e-07		ZFP516	0.0437499	0.0928658	1		OSGIN2	0.912745	0.896178	1		PUS1	3.65571	1.98125	0.00901922
VAV1	1.68901	0.235944	0.449043		GM26514	0.716847	0.477229	0.71924		RTP4	1.2822	0.332734	0.51642		FKBP7	0.721039	0.77972	0.764684		CD247	9.61659	1.23135	3.66e-19		ZMIZ2	1.40957	0.309282	0.996583		BAZ1A	5.6507	1.35859	9.08e-07		USP2	0.0437499	0.0928658	1		SLC25A23	0.912331	0.906162	1		FAM96A	3.6543	1.13047	0.00835332
POLR1E	1.68558	0.520153	0.450936		PRRG1	0.716783	0.275185	0.71924		CTBS	1.27887	0.540797	0.518518		WFDC2	0.719488	0.846835	0.76576		TMEM59	9.61127	1.10752	3.19e-19		ARHGAP39	1.40901	0.801851	0.996583		DIAPH1	5.65004	1.14193	8.76e-07		SPEF2	0.0432137	0.0928658	1		GM5141	0.912295	1.40366	1		PBDC1	3.6542	1.8642	0.00902646
CFL1	1.68427	0.0858666	0.45134		GM28874	0.713137	0.842226	0.71924		AIM2	1.27783	0.326977	0.51928		NADSYN1	0.718342	0.511232	0.766526		ZFP91	9.61114	1.44401	3.48e-19		TYW3	1.40838	1.32309	0.996583		WDR83OS	5.64906	0.981	8.43e-07		COL23A1	0.0432137	0.0928658	1		ANAPC13	0.912071	0.343637	1		HDAC7	3.65196	1.54897	0.00891664
TATDN2	1.6824	0.365959	0.45182		CNN3	0.711926	0.34342	0.71924		WDR5B	1.27779	0.816215	0.519284		IBA57	0.717548	0.53256	0.767087		BZW1	9.61062	1.137	2.63e-19		CD96	1.40765	0.31787	0.996583		ADD3	5.64778	1.05523	8.79e-07		HIC2	0.0426968	0.0928658	1		CHURC1	0.911258	0.236358	1		PSMD2	3.64504	1.45981	0.00914408
RCL1	1.68238	0.404757	0.45182		SGK3	0.711177	0.225554	0.71924		PFN2	1.27742	0.709907	0.519423		POC5	0.715799	0.332261	0.768081		RAP1B	9.60594	1.03788	2.94e-19		PHTF2	1.40397	0.548647	0.996583		GABARAPL2	5.64453	0.936555	9.08e-07		IPPK	0.0373757	0.0543916	1		CCND3	0.911004	0.239669	1		RPP38	3.64437	2.9352	0.00974463
G3BP1	1.67951	0.138907	0.454143		MTURN	0.710442	0.220124	0.71924		NECTIN1	1.27674	1.55318	0.519907		HK2	0.714985	0.509139	0.768629		FKBP8	9.60243	1.215	2.94e-19		CDC14A	1.40246	0.669316	0.996583		UQCRQ	5.63374	0.893727	9.18e-07		TTLL1	0.0369015	0.0543916	1		ADPGK	0.910314	0.651348	1		TIMM50	3.64041	1.94302	0.0094292
CKAP4	1.67705	1.81783	0.45522		RHOQ	0.708184	0.420762	0.71924		FUOM	1.27638	0.472261	0.519949		CCDC141	0.711781	1.04275	0.770967		UBL3	9.59946	1.5045	3.7e-19		4931406C07RIK	1.39858	0.858201	0.996583		PRDX4	5.63251	2.22335	1.22e-06		CLYBL	0.0366711	0.0543916	1		TLR6	0.910039	1.90616	1		WDR12	3.63891	2.28206	0.00975969
CERS6	1.67143	0.655147	0.459172		STARD5	0.708141	0.178378	0.71924		ABR	1.27371	0.344293	0.521244		E330021D16RIK	0.711781	1.04275	0.770967		SEPT6	9.59064	1.17824	3.24e-19		ATCAY	1.39837	1.29662	0.996583		EIF1	5.62399	0.536061	9.59e-07		DECR2	0.0353514	0.0417915	1		LETMD1	0.908807	0.689506	1		EIF3E	3.63817	0.68048	0.0087165
NOLC1	1.66913	0.270868	0.460611		DSTYK	0.707685	0.265724	0.71924		TRAJ18	1.26937	0.632616	0.523375		TMEM79	0.711781	1.04275	0.770967		HNRNPD	9.58727	1.13785	3.42e-19		ODC1	1.39684	0.412895	0.996583		ADPRH	5.62311	1.32002	1.01e-06		UBR3	0.0349893	0.0251608	1		2410004B18RIK	0.908107	0.439844	1		SUMO1	3.63657	0.810545	0.0087165
GM4707	1.66839	0.47345	0.46079		G0S2	0.707285	0.34783	0.71924		ZFP943	1.2693	0.567681	0.523375		ZFR2	0.706726	0.559672	0.774674		RAB2A	9.58448	1.10714	3.48e-19		D8ERTD82E	1.39589	0.885682	0.996583		TWF2	5.62298	1.08647	1.03e-06		TMEM8	0.0348837	0.0355325	1		TLR12	0.908032	1.84727	1		MRPS12	3.63031	1.40279	0.0094246
AIFM1	1.66719	0.309769	0.461373		GM10762	0.706498	0.335873	0.71924		CRBN	1.26364	0.207282	0.526351		NPHP3	0.701773	0.829761	0.778083		RUNX1	9.57409	1.47673	4.09e-19		IRAK1BP1	1.39339	1.90805	0.996583		PSMD13	5.62102	1.23895	1.05e-06		ZFP677	0.0344379	0.0355325	1		GM4631	0.908032	1.84727	1		NDUFB2	3.63026	1.64341	0.00953296
NOP16	1.66662	0.385223	0.461635		PRKD3	0.705027	0.242763	0.71924		TEX2	1.26119	0.553181	0.527114		SLC9A9	0.700434	0.22569	0.77866		SNRPD2	9.57065	1.06049	3.85e-19		ITGA4	1.39318	0.212628	0.996583		BANF1	5.61804	1.17802	1.11e-06		DIAPH2	0.0326023	0.027525	1		DIP2C	0.908032	1.84727	1		DDX39	3.62867	1.6211	0.00986607
PDHX	1.66611	0.474689	0.461872		SPTB	0.704359	1.10526	0.71924		ZSWIM1	1.26067	0.665656	0.527114		PIP4K2B	0.700109	0.239152	0.77866		JMJD1C	9.57039	1.43776	4.64e-19		FCHSD2	1.39259	0.430844	0.996583		SPSB3	5.615	1.66735	1.11e-06		GRN	0.0301601	0.0355325	1		GM9970	0.903663	3.90616	1		BSG	3.62846	1.20954	0.00971184
SPG11	1.66575	0.595441	0.461872		DDAH2	0.700268	0.726748	0.71924		TGTP2	1.25889	0.567681	0.527917		TBX6	0.699766	0.559672	0.778894		KHDRBS1	9.56845	1.21651	4.69e-19		FBF1	1.38265	1.29662	0.996583		SEMA4D	5.6139	1.33823	1.08e-06		PRKCI	0.026469	0.0543917	1		TRIM6	0.903663	3.90616	1		CNIH1	3.62828	1.54084	0.00921368
SEC13	1.66429	0.233886	0.462884		NCDN	0.697319	0.222073	0.71924		PTGER4	1.25736	0.273799	0.528797		GPR15	0.699694	0.747299	0.778908		PCM1	9.56645	1.63559	5.46e-19		GABARAP	1.3823	0.15533	0.996583		NDUFC1	5.61295	1.25306	1.1e-06		TYRO3	0.0261321	0.0543917	1		ZCCHC14	0.903663	3.90616	1		PIN1	3.62816	1.49234	0.0094292
NUDC	1.66355	0.15513	0.46305		HOMER3	0.6944	0.712943	0.71924		HSPA1B	1.25702	0.647818	0.528963		IFITM2	0.695529	0.433707	0.781901		SEC11A	9.56536	1.09781	4.34e-19		CTSF	1.38101	1.73812	0.996583		CD3E	5.60741	0.666706	1.01e-06		URB2	0.0261321	0.0543917	1		LRRC75B	0.903663	3.90616	1		VASP	3.61471	0.790648	0.00930561
PTMS	1.66177	0.205454	0.463901		PRG4	0.693929	0.250754	0.71924		ZFP239	1.25617	1.13814	0.529407		TSPAN17	0.694366	0.494012	0.78209		NFATC3	9.55205	1.52024	6.4e-19		UNK	1.37866	0.728141	0.996583		ECH1	5.60412	1.09323	1.04e-06		LGALS4	0.0261321	0.0543917	1		RAB25	0.903663	3.90616	1		B4GALNT1	3.61271	0.909945	0.0094292
SEC63	1.65727	0.258113	0.466683		MAGI3	0.692806	0.273859	0.71924		IL12RB2	1.25384	2.55318	0.531149		ALOX8	0.694187	0.637116	0.782191		SEPT9	9.5414	1.31867	7.08e-19		APIP	1.37707	0.524112	0.996583		ZCRB1	5.60232	1.17417	1.15e-06		PDK2	0.0261321	0.0543917	1		FCOR	0.903663	3.90616	1		SEC61B	3.61242	0.75882	0.0094292
ENKUR	1.65382	1.11001	0.469022		MMP15	0.691525	0.590687	0.71924		SLC19A2	1.25277	1.33079	0.531593		F2RL1	0.694066	0.273368	0.782237		CYB5A	9.53976	1.04626	6.21e-19		PAFAH1B3	1.37622	0.458261	0.996583		SEPT7	5.59968	0.902366	1.12e-06		EAF2	0.0261321	0.0543917	1		GM28044	0.903663	3.90616	1		CD5	3.60383	0.837601	0.00975543
PATJ	1.65286	0.43979	0.469501		GM17546	0.691436	2.10526	0.71924		CHMP4C	1.25277	1.33079	0.531593		AMDHD1	0.692553	1.04275	0.783288		SLC9A3R1	9.53145	1.15408	5.87e-19		RGS2	1.37368	0.379428	0.996583		CAPZA1	5.59968	1.07858	1.1e-06		TRBV16	0.0258078	0.0543917	1		RP24-365A12.2	0.903663	3.90616	1		PTPRS	3.60211	2.97473	0.0110313
FEZ2	1.65208	0.379935	0.469849		SLC24A1	0.691436	2.10526	0.71924		IFI206	1.25055	0.219078	0.53335		RBPMS	0.692553	1.04275	0.783288		BRD2	9.52886	1.51788	7.53e-19		TBC1D32	1.37354	1.52723	0.996583		CCDC124	5.59806	1.54776	1.24e-06		KCNA2	0.0258078	0.0543917	1		GM17606	0.903663	3.90616	1		H2AFY	3.60062	0.759088	0.00974793
RBM8A	1.65196	0.150461	0.469849		TSGA10IP	0.691436	2.10526	0.71924		4930403P22RIK	1.24811	0.775574	0.534784		MSH5	0.692553	1.04275	0.783288		CNOT6L	9.52493	1.34499	7.06e-19		FAM212B	1.37351	1.09136	0.996583		PNP	5.59607	1.6729	1.29e-06		ACAD10	0.0251939	0.0543917	1		GRIP1	0.903663	3.90616	1		POLR2L	3.59759	2.04873	0.010483
RREB1	1.65123	0.418248	0.469948		TIFAB	0.691436	2.10526	0.71924		FBXL2	1.2467	1.09375	0.535099		GM26789	0.692214	0.644205	0.783454		LDHA	9.52288	1.02778	5.21e-19		STAG2	1.37119	0.288441	0.996583		HMGCR	5.59116	1.88569	1.39e-06		RABL3	0.0247358	0.0293006	1		GM20878	0.903663	3.90616	1		MTHFD1	3.59673	3.07427	0.0111014
RRAS2	1.64939	0.361644	0.470647		TMIGD3	0.691436	2.10526	0.71924		NID2	1.2453	1.55318	0.535099		SLC35F5	0.690959	1.91722	0.784324		MARCH7	9.51959	1.44844	8e-19		TRAF5	1.37025	0.302986	0.996583		1700020I14RIK	5.58939	1.24859	1.17e-06		ANO8	0.0246588	0.0355326	1		1810010D01RIK	0.903663	3.90616	1		TNFRSF18	3.5962	0.903718	0.0101162
NGDN	1.64885	0.18187	0.470889		CYP2T4	0.691436	2.10526	0.71924		TUBB6	1.24524	4.13814	0.535099		FES	0.68996	1.33226	0.784467		XRN2	9.51197	1.14517	5.77e-19		ESD	1.36987	0.19849	0.996583		SSB	5.58553	0.904942	1.19e-06		MTRR	0.024631	0.0293006	1		FAM71B	0.903663	3.90616	1		AK2	3.59568	1.22225	0.0101914
SNHG6	1.64864	0.284374	0.470948		PLCD3	0.691436	2.10526	0.71924		ERMN	1.24524	4.13814	0.535099		PBLD2	0.68996	1.33226	0.784467		DRAP1	9.51159	1.0499	6.56e-19		DDT	1.36918	0.267121	0.996583		MINOS1	5.58197	0.957753	1.21e-06		STK3	0.0241908	0.0355326	1		SCD4	0.903663	3.90616	1		ADSS	3.59214	1.11396	0.0101235
NCOA7	1.64723	0.271616	0.471899		FPR2	0.691436	2.10526	0.71924		CCL3	1.24524	4.13814	0.535099		PLATR27	0.68996	1.33226	0.784467		MDH2	9.51083	1.0838	7.06e-19		GM3164	1.36874	2.84916	0.996583		HNRNPAB	5.58009	1.37937	1.48e-06		MAP4K5	0.0240407	0.0355326	1		ZFP68	0.903333	0.480914	1		NFKB1	3.58892	1.15793	0.0105279
ARHGEF33	1.64517	1.59544	0.473118		ZFP9	0.691436	2.10526	0.71924		ARL4D	1.24501	1.19061	0.535099		CCDC114	0.689404	0.680185	0.784467		CAPZA1	9.51031	1.34232	7.72e-19		TNFRSF14	1.36865	1.77877	0.996583		BSG	5.5721	1.01199	1.27e-06		GM26870	0.0222504	0.0543917	1		SLFN1	0.903281	0.295137	1		LSM2	3.58538	1.61537	0.0110313
USP3	1.64289	0.167985	0.474711		CPEB1	0.691436	2.10526	0.71924		HOXB3	1.24289	3.55318	0.535099		LOCKD	0.683582	0.211152	0.787218		TOR1AIP1	9.51003	1.55017	7.88e-19		SMIM24	1.36747	1.08362	0.996583		PSMA3	5.56538	0.789089	1.26e-06		RAD51AP1	0.0220492	0.0543917	1		MSRA	0.902654	0.695265	1		DDX54	3.584	1.3232	0.0105279
SMO	1.64085	2.08087	0.476204		PTPRD	0.691436	2.10526	0.71924		PROX1	1.24289	3.55318	0.535099		B230359F08RIK	0.680899	1.01033	0.789149		IRF2BP2	9.50969	1.36374	7.62e-19		CEP83OS	1.36445	0.917743	0.996583		RNH1	5.5585	1.12912	1.32e-06		TCAIM	0.0164991	0.0169169	1		DPP4	0.900522	0.473697	1		COPS7A	3.58193	2.0195	0.0110122
BEND5	1.63897	0.75894	0.476731		EXD1	0.691436	2.10526	0.71924		HEATR9	1.24289	3.55318	0.535099		MEF2C	0.680488	1.33226	0.789256		SH2D1A	9.49775	1.38235	8.81e-19		MINK1	1.36412	0.548647	0.996583		COMMD1	5.55776	1.69481	1.52e-06		S1PR2	0.0141939	0.0169169	1		RP23-240G3.3	0.900152	1.84727	1		PTGES3	3.57966	1.18793	0.010978
CISH	1.63846	0.210565	0.476925		PLATR25	0.691436	2.10526	0.71924		EXOC3L	1.24289	3.55318	0.535099		P4HTM	0.674553	0.502186	0.793445		BCAS2	9.49169	1.1437	8.12e-19		ZFP445	1.36352	0.365878	0.996583		PYCR2	5.55449	1.39716	1.45e-06		RTN4RL1	0.0122948	0.0169169	1		SCOC	0.898726	0.730903	1		AIMP2	3.57675	2.10026	0.0112018
NAA38	1.63756	0.202497	0.477513		APBA1	0.691436	2.10526	0.71924		NBL1	1.24289	3.55318	0.535099		TNFRSF23	0.672778	0.694832	0.794784		FRYL	9.48806	1.49697	9.4e-19		DCP1A	1.36233	0.766694	0.996583		MKRN1	5.54391	1.06549	1.42e-06		KPNA2	0.0112128	0.0169169	1		BOLA2	0.898552	0.241059	1		PLA2G12A	3.57571	2.71467	0.0117454
GM26812	1.63435	21.9229	0.479552		DACH2	0.691436	2.10526	0.71924		MOAP1	1.24289	3.55318	0.535099		CYFIP1	0.67104	0.177256	0.795832		NDUFA7	9.48347	0.980478	9.12e-19		NEK8	1.3622	1.08362	0.996583		KXD1	5.54088	1.05686	1.43e-06		MKNK1	0.0104043	0.00953733	1		DNAJC4	0.897778	0.521498	1		LRRC59	3.57455	2.38977	0.0117267
SLC37A1	1.63301	0.492348	0.479733		GM16432	0.691436	2.10526	0.71924		TBXAS1	1.24289	3.55318	0.535099		APBB1	0.668716	0.53256	0.79691		CLINT1	9.48194	1.30035	9.54e-19		MT-ND2	1.36133	0.100695	0.996583		ANXA11	5.54009	1.34366	1.55e-06		HACE1	0.0103263	0.00953733	1		DHX36	0.897746	0.288651	1		PPIG	3.56784	1.19783	0.0111996
EEF1E1	1.63261	0.276833	0.479901		SLCO5A1	0.691436	2.10526	0.71924		ZAN	1.24289	3.55318	0.535099		WDR41	0.668305	0.39785	0.79691		ARID1A	9.47976	1.29309	1e-18		CIR1	1.36079	0.302793	0.996583		PLEC	5.53988	1.23258	1.49e-06		2510009E07RIK	0.008287	0.016917	1		CEP68	0.893563	0.967562	1		CTPS	3.56649	2.95978	0.0117552
DUSP11	1.63165	0.131515	0.479901		PPM1E	0.691436	2.10526	0.71924		SLC7A7	1.24289	3.55318	0.535099		TANGO6	0.663942	0.384729	0.799207		BRK1	9.47927	1.04474	9.03e-19		SLC7A4	1.35911	3.00116	0.996583		UBXN1	5.53963	0.777646	1.41e-06		PPP1R3E	0.00818284	0.016917	1		RP23-181A8.2	0.893496	1.40366	1		SSU72	3.56425	0.86785	0.0110313
MAPK8	1.63162	0.427403	0.479901		A630095N17RIK	0.691436	2.10526	0.71924		TCTE2	1.24289	3.55318	0.535099		SNUPN	0.663638	0.343757	0.799207		FAM107B	9.47522	1.16307	7.75e-19		FAM168A	1.3587	0.447976	0.996583		DHRS7	5.53413	1.42355	1.56e-06		PREPL	0.00818284	0.016917	1		CARD6	0.893026	0.518942	1		UQCRC1	3.56337	1.11697	0.0110313
STK26	1.6314	0.293614	0.479901		SCNN1A	0.691436	2.10526	0.71924		CXCL3	1.24289	3.55318	0.535099		ZBTB12	0.661088	0.362635	0.799207		PITPNA	9.47418	1.1503	8.9e-19		ECHDC1	1.3584	0.679231	0.996583		ARPC1A	5.53305	1.29439	1.53e-06		PCBP3	0.00818284	0.016917	1		TIMM9	0.88971	0.636975	1		TPT1	3.56243	0.372835	0.0109432
CATSPER2	1.631	1.20842	0.479901		HEPACAM2	0.691436	2.10526	0.71924		WSCD1	1.24289	3.55318	0.535099		ZDHHC23	0.660163	0.917224	0.799207		TMED2	9.473	1.00241	8.56e-19		CNPY2	1.35752	0.268263	0.996583		TMEM59	5.53087	0.842365	1.47e-06		ZSCAN21	0.00393367	0.00463855	1		HNRNPA0	0.888895	0.143683	1		TFDP1	3.56216	2.50842	0.0122115
CARM1	1.62837	0.483933	0.479901		FXYD7	0.691436	2.10526	0.71924		SLC46A1	1.24289	3.55318	0.535099		TRAJ31	0.660163	0.917224	0.799207		MRPS16	9.46794	1.16917	1.13e-18		MGRN1	1.35663	0.653236	0.996583		PTPRC	5.53059	0.578932	1.44e-06		ZFP869	0.00385303	0.00463855	1		HEXIM1	0.887647	0.584234	1		SLC7A1	3.56005	2.32091	0.0117454
MRPS11	1.62355	0.288197	0.48137		CRISPLD2	0.691436	2.10526	0.71924		CDKN2B	1.24289	3.55318	0.535099		NRBP2	0.660163	0.917224	0.799207		PKP3	9.46478	1.30765	9.45e-19		CLDN10	1.35475	1.24035	0.996583		ELOVL1	5.52975	1.83944	1.7e-06		GM33280	0	0	1		PNO1	0.8871	0.683769	1		CALM1	3.55664	0.681442	0.0110313
COQ4	1.62105	0.735619	0.483115		GM44889	0.691436	2.10526	0.71924		LMO7	1.24289	3.55318	0.535099		GM9484	0.660163	0.917224	0.799207		FAM65B	9.45994	1.2319	1.23e-18		FAM174B	1.35423	1.07516	0.996583		UQCRC1	5.52185	1.18097	1.65e-06		GM4208	0	0	1		PPAN	0.886815	0.565125	1		GM11808	3.5559	0.418671	0.0110493
CTPS	1.62069	0.61455	0.483115		GM26877	0.691436	2.10526	0.71924		SGIP1	1.24289	3.55318	0.535099		ITGA3	0.660163	0.917224	0.799207		WDR26	9.44898	1.44976	1.33e-18		5031439G07RIK	1.35386	0.892225	0.996583		CD44	5.52141	1.75572	1.71e-06		GM5248	0	0	1		ABCF2	0.886444	0.558811	1		TMEM147	3.55133	1.37024	0.0116796
THOC6	1.62015	0.382447	0.48348		RP24-129F24.1	0.691436	2.10526	0.71924		9130008F23RIK	1.24289	3.55318	0.535099		PIAS3	0.659878	0.310566	0.799207		ZCCHC7	9.44877	1.20991	1.21e-18		CYB5D2	1.35262	0.856769	0.996583		GNB1	5.51811	1.02544	1.65e-06		CP	0	0	1		GDF9	0.885392	3.90616	1		ABRACL	3.5505	0.773143	0.0112653
GM20721	1.61974	1.1804	0.483837		GM44592	0.691436	2.10526	0.71924		GM44728	1.24289	3.55318	0.535099		CXCL2	0.658353	1.04275	0.799207		UQCRB	9.44611	1.05165	1.24e-18		GM11110	1.3506	0.599061	0.996583		MED10	5.51458	1.19424	1.69e-06		2310039L15RIK	0	0	1		ZFYVE16	0.884229	0.797637	1		NOL12	3.54867	1.56354	0.0118501
EME2	1.61758	1.15487	0.485279		SGTB	0.691436	2.10526	0.71924		MDFIC	1.24288	0.267173	0.535099		CD38	0.65809	0.295172	0.799207		RTF1	9.44197	1.14682	1.12e-18		PTGR2	1.35037	0.505556	0.996583		RALA	5.51262	1.34302	1.8e-06		GM44269	0	0	1		LRRC28	0.884128	0.967562	1		NDUFC1	3.54826	1.21193	0.0116809
CMYA5	1.61706	1.24752	0.485533		RP23-331E5.11	0.691436	2.10526	0.71924		TRIM46	1.24215	0.92515	0.535099		GM9873	0.653785	1.91722	0.799207		AURKAIP1	9.43523	1.13721	1.21e-18		GPR137B-PS	1.35033	0.854318	0.996583		SLMO2	5.4909	1.82745	2.19e-06		GM17190	0	0	1		ENTPD5	0.883509	0.783765	1		ETFB	3.54774	1.60711	0.0121753
CSRP2BP	1.61574	0.637261	0.485875		ERG	0.691436	2.10526	0.71924		CCL4	1.23768	4.55318	0.536474		PRSS16	0.653785	1.91722	0.799207		DDRGK1	9.42692	1.28288	1.41e-18		PFN2	1.35001	0.979464	0.996583		AY036118	5.48645	0.749742	2.01e-06		GM2004	0	0	1		HIBADH	0.882575	0.372568	1		PPIB	3.54344	0.692146	0.0114419
MT-ND4	1.61193	0.0712788	0.488061		B930094E09RIK	0.691436	2.10526	0.71924		D16ERTD472E	1.23633	0.281671	0.53695		RP23-396C4.2	0.653785	1.91722	0.799207		NIPBL	9.41571	1.29949	1.73e-18		ZXDC	1.34938	0.598195	0.996583		PSMD4	5.4834	0.850001	1.89e-06		TRGJ4	0	0	1		UNC5CL	0.882377	0.672365	1		AGPAT3	3.54295	1.2178	0.0116809
LRRC51	1.60946	1.11001	0.490052		HAMP	0.691436	2.10526	0.71924		GM29113	1.23465	1.74583	0.538089		GM10226	0.653785	1.91722	0.799207		RAB10	9.40998	1.37872	1.79e-18		KIF13B	1.34742	0.622648	0.996583		NDUFA9	5.47902	1.24015	2.01e-06		IGHV1-72	0	0	1		RAI1	0.882091	0.600353	1		TWISTNB	3.54254	1.03895	0.011492
TIMM8A1	1.60857	1.08087	0.490501		GM11634	0.691436	2.10526	0.71924		CD244	1.23465	1.74583	0.538089		KCNJ16	0.653785	1.91722	0.799207		NR3C1	9.4076	1.50072	1.69e-18		CEP85L	1.34661	0.950533	0.996583		MT-CO3	5.4784	0.549976	1.85e-06		GM43688	0	0	1		GM5617	0.881991	0.821273	1		NOL6	3.54219	2.49258	0.0124058
SRPK1	1.60556	0.118484	0.492892		SYDE2	0.691436	2.10526	0.71924		GM42757	1.23465	1.74583	0.538089		GM43690	0.653785	1.91722	0.799207		SELENOP	9.40339	1.52915	1.7e-18		CALHM2	1.34574	0.63365	0.996583		ELF1	5.46166	0.904061	2.07e-06		GM29638	0	0	1		GM5786	0.879517	1.08173	1		SLC29A1	3.54199	2.01655	0.0122617
UTP18	1.60393	0.253846	0.493291		GM42428	0.691436	2.10526	0.71924		IFT22	1.23146	0.968219	0.540162		TBC1D8	0.653785	1.91722	0.799207		ZFP148	9.40292	1.54043	1.98e-18		CCND3	1.34467	0.191923	0.996583		EIF2S1	5.45333	1.2115	2.33e-06		F630040K05RIK	0	0	1		PEX3	0.879339	0.533353	1		ARPC3	3.53889	0.617537	0.0115283
NDUFC2	1.59966	0.135486	0.495462		SIGLECE	0.691436	2.10526	0.71924		GPR68	1.23086	0.372243	0.540477		GM35507	0.653785	1.91722	0.799207		NPC2	9.4001	1.04622	2.24e-18		GGCT	1.34371	0.53301	0.996583		MRPL27	5.45083	1.56893	2.44e-06		2310043O21RIK	0	0	1		TUBB2A	0.878369	0.683769	1		RRP1B	3.53769	2.1947	0.0125599
TRDJ1	1.5974	1.48853	0.497169		CMBL	0.691436	2.10526	0.71924		NAIP5	1.22865	0.890216	0.542092		SNRPN	0.653785	1.91722	0.799207		2700060E02RIK	9.39283	1.07124	1.94e-18		ENPP2	1.34338	23.2015	0.996583		AP3S1	5.44854	1.65139	2.53e-06		PCP2	0	0	1		ZFP971	0.877968	1.79068	1		AGFG1	3.53569	1.19315	0.0119956
ADGRE5	1.59642	0.159093	0.497627		OTOA	0.691436	2.10526	0.71924		OVCA2	1.22428	1.19061	0.544107		TEX22	0.653785	1.91722	0.799207		FAM169B	9.3871	1.29309	2.09e-18		DDC	1.34209	1.39849	0.996583		PDIA6	5.44778	1.44164	2.61e-06		GM9312	0	0	1		SUGT1	0.877412	0.282393	1		SHMT1	3.53252	5.07427	0.0139133
CCNJ	1.5944	0.872975	0.499307		GM2447	0.691436	2.10526	0.71924		VCPKMT	1.22126	0.424857	0.545258		1700001L05RIK	0.653785	1.91722	0.799207		GPSM3	9.38536	1.10383	2.21e-18		MCOLN3	1.3408	1.1938	0.996583		SSNA1	5.44662	1.43572	2.59e-06		GM28035	0	0	1		ZFP433	0.876751	0.718535	1		CD82	3.53196	1.21985	0.0122776
ELOVL6	1.59387	0.551047	0.499636		SP9	0.691436	2.10526	0.71924		NEU3	1.22058	0.605649	0.545258		ZFP964	0.653785	1.91722	0.799207		PAPOLA	9.38508	1.29352	1.94e-18		MTMR11	1.34044	2.58612	0.996583		DPH3	5.43455	1.25874	2.53e-06		TIMP1	0	0	1		MRPL58	0.876329	0.294203	1		SNX5	3.53082	1.24775	0.012025
FAM60A	1.59367	0.327606	0.499692		GM6086	0.691436	2.10526	0.71924		TMEM86A	1.21895	0.759632	0.546078		IGHV1-54	0.653785	1.91722	0.799207		DPM1	9.38327	1.35531	1.81e-18		GM17518	1.34044	2.58612	0.996583		FCHO1	5.43374	1.60034	2.53e-06		GM11214	0	0	1		NFIX	0.874468	0.785146	1		MRPL24	3.52897	1.06464	0.0122617
SLC25A23	1.59303	0.551939	0.499851		HIPK4	0.691436	2.10526	0.71924		GM14296	1.2134	1.01261	0.54984		A830009L08RIK	0.653785	1.91722	0.799207		CCT7	9.3824	1.09963	1.91e-18		SREK1IP1	1.34034	0.42481	0.996583		EIF3M	5.42693	0.706766	2.44e-06		RP23-242K3.4	0	0	1		SSBP4	0.874135	0.274669	1		PSMD13	3.52793	1.18466	0.0122617
COQ2	1.59032	0.329161	0.500508		PCP4	0.691436	2.10526	0.71924		ATP6V1G3	1.2129	1.49429	0.550379		PCDH1	0.653785	1.91722	0.799207		TXNDC17	9.37559	1.24532	1.99e-18		SMARCAD1	1.33792	0.470645	0.996583		SFR1	5.4166	0.943845	2.69e-06		A530013C23RIK	0	0	1		GM10146	0.873381	1.3212	1		LTV1	3.52716	1.75234	0.0124058
GM26847	1.58809	1.11001	0.502288		TEKT2	0.691436	2.10526	0.71924		IL15	1.21012	2.13814	0.551334		MFSD13B	0.653785	1.91722	0.799207		PRDX2	9.36824	1.15295	2.33e-18		VPREB1	1.33762	1.47064	0.996583		GRAP	5.41539	0.846485	2.59e-06		IGKV19-93	0	0	1		1810006J02RIK	0.873381	1.3212	1		PRMT3	3.52508	1.99023	0.0130182
NABP1	1.58702	0.242619	0.50241		TTC25	0.691436	2.10526	0.71924		MEST	1.21012	2.13814	0.551334		ZFP879	0.653785	1.91722	0.799207		PPIG	9.36641	1.32608	2.27e-18		CCDC146	1.33762	1.47064	0.996583		NAP1L4	5.40813	1.05557	2.86e-06		GM26840	0	0	1		C730034F03RIK	0.873349	0.668002	1		NUDT5	3.52506	1.74444	0.0127066
LSM4	1.58372	0.121903	0.504792		PAQR6	0.691436	2.10526	0.71924		PHLDB1	1.21012	2.13814	0.551334		SIX1	0.653785	1.91722	0.799207		ABHD8	9.35848	1.26737	2.3e-18		FAM35A	1.33612	0.668584	0.996583		BIRC5	5.40614	7.08021	4.12e-06		A630009H07RIK	0	0	1		HES7	0.873097	3.49112	1		ZNRD1	3.52404	1.12229	0.0122092
LARP4	1.58183	0.29891	0.506252		GM31678	0.691436	2.10526	0.71924		ZMYND10	1.21012	2.13814	0.551334		GM12974	0.653785	1.91722	0.799207		CCM2	9.35745	1.22737	2.38e-18		RNASET2A	1.33205	0.205016	0.996583		APOBEC3	5.40593	0.92977	2.85e-06		DLGAP1	0	0	1		GM16867	0.873097	3.49112	1		IL2RB	3.52157	1.40265	0.0127898
NTPCR	1.57879	0.35217	0.508569		SLC10A1	0.691436	2.10526	0.71924		CRYBB3	1.21012	2.13814	0.551334		LRRK2	0.653785	1.91722	0.799207		CAMK2D	9.35642	1.30165	2.44e-18		GM11707	1.33007	0.642078	0.996583		PSENEN	5.39974	0.758185	2.82e-06		GM44653	0	0	1		PRRT3	0.873097	3.49112	1		CETN3	3.52056	1.2434	0.0127898
RALGAPA1	1.57661	0.365143	0.509306		GM26902	0.691436	2.10526	0.71924		TBKBP1	1.21012	2.13814	0.551334		XYLB	0.653785	1.91722	0.799207		NDUFB10	9.35613	1.00237	2.2e-18		TACR1	1.33003	4.58612	0.996583		PSMB7	5.39966	1.24867	3.03e-06		ATP7B	0	0	1		OLFR1160	0.873097	3.49112	1		CD160	3.51239	3.27317	0.0142863
RAB5C	1.57441	0.155022	0.510955		SOGA1	0.691436	2.10526	0.71924		RNF24	1.21012	2.13814	0.551334		IQCJ	0.653785	1.91722	0.799207		GRB2	9.3517	1.18776	2.28e-18		EGR3	1.33003	4.58612	0.996583		IL1RL1	5.39665	2.73745	3.52e-06		OLFR156	0	0	1		TRAV7-6	0.873097	3.49112	1		B2M	3.51188	0.459621	0.0123542
LRP12	1.5739	1.85848	0.510975		NFE2	0.691436	2.10526	0.71924		CAPN5	1.21012	2.13814	0.551334		SMIM17	0.653785	1.91722	0.799207		AI467606	9.35157	1.20596	2.29e-18		GM26675	1.33003	4.58612	0.996583		RTFDC1	5.39616	1.19159	2.98e-06		RP23-433B2.6	0	0	1		4930544D05RIK	0.873097	3.49112	1		RAE1	3.51078	1.36054	0.0129885
GM16084	1.5739	1.85848	0.510975		SELE	0.691436	2.10526	0.71924		4933424G06RIK	1.21012	2.13814	0.551334		ERICH3	0.653785	1.91722	0.799207		TAF10	9.3483	1.05604	2.94e-18		PLEKHH1	1.33003	4.58612	0.996583		MS4A4B	5.38644	0.611258	3.01e-06		SEMA6B	0	0	1		I830134H01RIK	0.873097	3.49112	1		NDUFAF4	3.51002	1.90762	0.0135058
PER2	1.5739	1.85848	0.510975		GM2897	0.691436	2.10526	0.71924		FOXE1	1.21012	2.13814	0.551334		SPAG6	0.653785	1.91722	0.799207		DAZAP2	9.34372	1.26033	2.86e-18		CD70	1.33003	4.58612	0.996583		UBE2A	5.38616	1.37499	3.29e-06		TRAV6-6	0	0	1		LEKR1	0.873097	3.49112	1		CEBPZ	3.50887	1.15773	0.0127992
GM10130	1.5739	1.85848	0.510975		TOM1L1	0.691436	2.10526	0.71924		TIMP2	1.20995	0.249274	0.551334		MMP17	0.653785	1.91722	0.799207		SAFB2	9.34346	1.60731	3.26e-18		TTYH1	1.33003	4.58612	0.996583		BIN1	5.37841	1.07008	3.14e-06		GM26623	0	0	1		PLSCR2	0.873097	3.49112	1		DCAF13	3.5084	1.6055	0.0133204
NDUFB2	1.57338	0.233917	0.511006		STMN3	0.691436	2.10526	0.71924		2610301B20RIK	1.205	0.816215	0.554481		FBXO41	0.653785	1.91722	0.799207		GRK2	9.34186	1.29457	3e-18		ANKMY1	1.33003	4.58612	0.996583		KLHL6	5.37302	1.09301	3.28e-06		GM29455	0	0	1		APP	0.873097	3.49112	1		TSFM	3.50837	1.73616	0.0133382
PPP2R5A	1.57254	0.149974	0.511563		CLDN4	0.691436	2.10526	0.71924		DAB2IP	1.20455	1.19061	0.554832		BC022687	0.653785	1.91722	0.799207		UBXN4	9.34005	1.28245	2.74e-18		ANKRD61	1.33003	4.58612	0.996583		KLRG1	5.37296	2.79999	4.17e-06		COL6A1	0	0	1		GM9008	0.873097	3.49112	1		UTP20	3.50019	2.75234	0.0140254
CNN2	1.57245	0.097926	0.511563		RP23-395M5.7	0.691436	2.10526	0.71924		FAM98B	1.20061	0.287287	0.557438		GM26536	0.653785	1.91722	0.799207		LSM14A	9.33946	1.37597	2.48e-18		GM44148	1.3292	1.30601	0.996583		TPI1	5.37186	1.70625	3.81e-06		9530027J09RIK	0	0	1		EPB41L1	0.873097	3.49112	1		SDF4	3.49415	1.59636	0.015065
ST3GAL4	1.57204	0.32199	0.511658		GRIK4	0.691436	2.10526	0.71924		ADCY7	1.20055	0.185334	0.557438		PILRB2	0.653785	1.91722	0.799207		CHRAC1	9.32816	1.19024	2.71e-18		GM2800	1.32842	1.04555	0.996583		BC031181	5.37066	1.03178	3.29e-06		GM44205	0	0	1		GPAT2	0.873097	3.49112	1		ELAVL1	3.49213	1.1543	0.013476
TRAV13D-1	1.56911	2.91737	0.513612		DPF3	0.691436	2.10526	0.71924		CEP89	1.19961	0.745826	0.557861		H2-M5	0.653785	1.91722	0.799207		FAM189B	9.32773	1.11883	2.82e-18		GM3468	1.3263	1.02541	0.996583		FTL1	5.36909	0.569096	3.24e-06		1700074H08RIK	0	0	1		CCDC142	0.873097	3.49112	1		TMED5	3.49161	1.15053	0.0135936
ADAMTS17	1.56911	2.91737	0.513612		1700040D17RIK	0.691436	2.10526	0.71924		KPNA6	1.1993	0.421937	0.558009		SDC1	0.653785	1.91722	0.799207		PTPN7	9.32643	1.39625	2.96e-18		ESR1	1.32565	2.00116	0.996583		CRLF3	5.36871	0.852978	3.3e-06		4833422M21RIK	0	0	1		GM26888	0.873097	3.49112	1		DAZAP1	3.49074	1.21619	0.0136439
MARC2	1.56713	0.14256	0.514535		LRP1	0.691436	2.10526	0.71924		GPR137	1.1969	0.627182	0.559589		4921507P07RIK	0.653785	1.91722	0.799207		PSMB6	9.32637	1.0911	3e-18		SCAMP2	1.32388	0.316424	0.996583		DEK	5.36297	1.43181	4.34e-06		GM28872	0	0	1		RP24-282C4.4	0.873097	3.49112	1		TCERG1	3.48528	1.7712	0.0142436
EXOC8	1.56656	0.56302	0.514573		PPP1R9A	0.691436	2.10526	0.71924		ING5	1.19687	0.334013	0.559589		LANCL3	0.653785	1.91722	0.799207		TIMM13	9.32618	1.1217	3.14e-18		KLHDC2	1.32152	0.370466	0.996583		NCF4	5.36045	1.24158	3.64e-06		1700029J03RIK	0	0	1		1700025G04RIK	0.872769	0.692383	1		EXOSC5	3.48078	1.30832	0.01422
NCKAP5L	1.56641	0.560676	0.514573		RRH	0.691436	2.10526	0.71924		SLC18A2	1.19565	1.41568	0.560266		ADAM6B	0.653785	1.91722	0.799207		SRPK1	9.32297	1.03201	2.96e-18		FRMD8	1.32145	0.265312	0.996583		EWSR1	5.35645	1.08402	3.6e-06		GM45370	0	0	1		PROX2	0.872535	1.73624	1		TMEM208	3.47978	1.11239	0.0139133
NSUN2	1.56545	0.245224	0.514983		TDO2	0.691436	2.10526	0.71924		PPP1R16B	1.19525	0.197306	0.560444		HABP2	0.653785	1.91722	0.799207		RER1	9.32194	1.07886	2.82e-18		FAM132A	1.32106	0.828095	0.996583		TIMM13	5.355	0.848643	3.43e-06		1700030N03RIK	0	0	1		DSE	0.872535	1.73624	1		DCUN1D5	3.47859	1.08738	0.0138846
TTLL4	1.56497	0.691656	0.515404		GM45474	0.691436	2.10526	0.71924		SGSH	1.19426	0.586348	0.561236		POU4F1	0.653785	1.91722	0.799207		RASAL3	9.31813	1.32652	3.42e-18		RNF11	1.32097	0.482692	0.996583		DBNL	5.35453	1.07112	3.64e-06		IGKV6-17	0	0	1		TMEM106C	0.868105	0.930409	1		EIF4A3	3.47248	1.15977	0.0143137
SLC35E2	1.56288	0.45378	0.516621		GM1604B	0.691436	2.10526	0.71924		HSPA2	1.19197	0.827356	0.561959		MBOAT2	0.653785	1.91722	0.799207		2410015M20RIK	9.31554	1.17952	4.83e-18		DNAL4	1.32042	0.73107	0.996583		RACGAP1	5.35348	4.28127	5.05e-06		GM45099	0	0	1		GM10250	0.867687	0.26646	1		TMEM167	3.47244	0.916983	0.0139133
TCTEX1D4	1.56057	1.1804	0.517328		ATL1	0.691436	2.10526	0.71924		ITGA2	1.19133	0.805947	0.562204		RUBCNL	0.653785	1.91722	0.799207		SMDT1	9.31385	1.10074	3.12e-18		PRDX2	1.31858	0.189029	0.996583		SMAP1	5.35181	0.815636	3.52e-06		RP23-199N18.2	0	0	1		WDR44	0.86721	0.523692	1		GM10073	3.47157	0.549607	0.0139133
DRG2	1.55976	0.349864	0.517833		ZFP960	0.691436	2.10526	0.71924		RAB28	1.191	0.349309	0.5624		GM17300	0.653785	1.91722	0.799207		DCAF8	9.3081	1.45255	3.88e-18		ORMDL1	1.31858	0.402676	0.996583		SNRNP25	5.34678	1.72685	4.12e-06		OLFR1167	0	0	1		FASN	0.867138	0.658234	1		PSMC3	3.469	0.975961	0.0142436
FILIP1L	1.55831	0.271954	0.518754		STX19	0.691436	2.10526	0.71924		F2RL2	1.18751	1.4377	0.564849		FAM71D	0.653785	1.91722	0.799207		GPBP1L1	9.30771	1.49197	3.86e-18		FAM161B	1.31856	2.77877	0.996583		SRP14	5.34558	0.784683	3.66e-06		GM44204	0	0	1		OTUD1	0.865266	0.751585	1		DENR	3.46761	1.1857	0.0146271
TOMM70A	1.55595	0.259392	0.520181		CD55B	0.691436	2.10526	0.71924		MPRIP	1.18732	0.22392	0.564849		TMEM217	0.653785	1.91722	0.799207		CAPZA2	9.29612	1.06852	3.61e-18		UCP2	1.31791	0.166842	0.996583		ARL6IP1	5.32955	1.05235	4.86e-06		CARLR	0	0	1		PDE6H	0.865091	1.73624	1		MRPL2	3.46694	1.48755	0.0144842
COMMD8	1.5556	0.203124	0.520401		GM44036	0.691436	2.10526	0.71924		BARX2	1.18668	2.81622	0.565405		TRAV7N-4	0.653785	1.91722	0.799207		MDH1	9.28943	1.11433	4.11e-18		RASGEF1A	1.31644	0.979464	0.996583		CKLF	5.32499	1.20419	4.15e-06		LRP3	0	0	1		DCK	0.863723	0.626054	1		GPS1	3.46657	1.7171	0.0151955
EMP3	1.55309	0.09308	0.522414		SLC22A23	0.691436	2.10526	0.71924		TRAV3-3	1.17685	0.92869	0.571442		CELF4	0.653785	1.91722	0.799207		SESN1	9.28653	1.46628	4.76e-18		RUNDC1	1.31593	0.791706	0.996583		SMIM15	5.32393	1.38919	4.32e-06		GM553	0	0	1		CEP44	0.862558	0.618999	1		ALKBH1	3.46418	1.58867	0.0152322
CENPT	1.55195	0.639835	0.522991		CCDC106	0.691436	2.10526	0.71924		ISG15	1.17292	0.404789	0.572922		SLC46A1	0.653785	1.91722	0.799207		RPP21	9.28491	1.22623	3.78e-18		ZFP189	1.31535	1.4162	0.996583		CORO7	5.32191	1.66124	4.44e-06		GABRA2	0	0	1		SMARCD3	0.860645	3.1692	1		KHSRP	3.46303	1.56433	0.014817
WNK4	1.54809	2.59544	0.525807		GM44275	0.691436	2.10526	0.71924		SLC37A3	1.17102	0.473954	0.572922		FN3K	0.653785	1.91722	0.799207		IKBKB	9.272	1.36116	5.3e-18		ZBED3	1.31535	1.4162	0.996583		OST4	5.31696	0.868047	4.23e-06		1700020M21RIK	0	0	1		2310057M21RIK	0.86058	0.815559	1		RGS10	3.46243	0.767468	0.0142863
OASL2	1.54792	0.84698	0.525807		LONRF3	0.691436	2.10526	0.71924		WIZ	1.16978	0.348361	0.572922		TACR1	0.653785	1.91722	0.799207		NFKBIA	9.26603	1.18608	5.08e-18		USP33	1.31512	0.543053	0.996583		CDKN3	5.31386	7.4354	6.09e-06		RAB3B	0	0	1		RPH3AL	0.860548	1.26873	1		SFPQ	3.4618	0.90252	0.0145282
BASP1	1.54495	0.963173	0.527919		ABCC2	0.691436	2.10526	0.71924		TRBV16	1.16818	1.01713	0.572922		KCNF1	0.653785	1.91722	0.799207		SNRPE	9.26528	1.0174	5.89e-18		2410089E03RIK	1.31457	0.600061	0.996583		MRPS23	5.31155	1.23743	4.46e-06		GM29461	0	0	1		SNUPN	0.86046	0.946804	1		PSMD7	3.46165	1.23777	0.0149125
LSM7	1.54304	0.279414	0.529421		GM43003	0.691436	2.10526	0.71924		RIN2	1.16807	1.4377	0.572922		CCDC7A	0.653785	1.91722	0.799207		NONO	9.25463	1.11922	4.73e-18		NAGA	1.31387	0.557325	0.996583		CDC42EP3	5.3053	1.26292	4.52e-06		2310015D24RIK	0	0	1		ZFP235	0.859811	1.08173	1		ENY2	3.45488	1.20734	0.0149117
RRP1B	1.53886	0.356434	0.531721		EPHX3	0.691436	2.10526	0.71924		RP24-318O6.3	1.16691	1.41568	0.573487		H2AL1K	0.653785	1.91722	0.799207		NDUFA1	9.25167	1.16996	5.62e-18		C230024C17RIK	1.31307	1.13866	0.996583		COPE	5.30456	1.0521	4.58e-06		1700125G22RIK	0	0	1		ARFIP2	0.859599	0.689506	1		NELFE	3.45092	1.97473	0.0155878
PES1	1.53864	0.319547	0.531721		USHBP1	0.691436	2.10526	0.71924		HES1	1.16599	4.87511	0.574555		GM8994	0.653785	1.91722	0.799207		EMG1	9.25073	1.04759	6.03e-18		GM45123	1.31297	0.76796	0.996583		VCP	5.30358	0.961913	4.47e-06		GM29427	0	0	1		TFAP4	0.85822	0.751585	1		NEFH	3.44747	3.66158	0.0170895
PTGER3	1.53827	1.59544	0.531721		GPX3	0.691436	2.10526	0.71924		TRIM30D	1.16459	0.333868	0.574926		LIX1	0.653785	1.91722	0.799207		PEBP1	9.2401	1.10006	6.2e-18		ZFP523	1.31211	1.08362	0.996583		CDCA8	5.29782	5.15666	6.47e-06		GM29282	0	0	1		DEB1	0.857035	0.544106	1		UBA2	3.44691	1.18096	0.0151955
SGSM3	1.53827	1.59544	0.531721		GM26838	0.691436	2.10526	0.71924		IDE	1.15986	0.324362	0.578066		RIN1	0.653785	1.91722	0.799207		FRG1	9.23484	1.15471	5.71e-18		1700021A07RIK	1.31202	1.02319	0.996583		SNRPB	5.29486	0.827901	4.7e-06		EFNA2	0	0	1		DOCK9	0.856654	1.08173	1		ROMO1	3.44664	1.21392	0.0155103
PHPT1	1.5381	0.351515	0.531721		CPSF4L	0.691436	2.10526	0.71924		ECHDC2	1.15757	2.13814	0.579873		CLEC4N	0.653785	1.91722	0.799207		SBNO1	9.23452	1.32391	6.71e-18		TRP53INP1	1.30756	0.317775	0.996583		PAFAH1B1	5.29091	0.831991	4.72e-06		FAM81B	0	0	1		GM44696	0.855793	3.49112	1		NAA50	3.44415	1.70171	0.0160501
ATP6V0C	1.53612	1.04795	0.533136		AMOT	0.691436	2.10526	0.71924		GORAB	1.1537	0.473954	0.582		ZFAND4	0.653785	1.91722	0.799207		IL16	9.23225	1.16713	6.94e-18		FUZ	1.3066	0.566928	0.996583		ROMO1	5.28338	1.12224	5.01e-06		PLATR10	0	0	1		6430562O15RIK	0.855793	3.49112	1		PTPN1	3.43749	0.920702	0.0153992
DEGS2	1.53269	1.1804	0.534341		CADM4	0.691436	2.10526	0.71924		L3MBTL3	1.15324	0.318475	0.582352		TRAV8D-1	0.653785	1.91722	0.799207		BSG	9.23126	1.12216	5.54e-18		TIA1	1.30443	0.279778	0.996583		TBRG1	5.27979	0.871025	4.84e-06		4930593A02RIK	0	0	1		ORC5	0.855601	0.683769	1		MT-CO3	3.4359	0.556545	0.0153039
TRIM12A	1.53224	0.161596	0.534528		CCDC189	0.691436	2.10526	0.71924		GPNMB	1.15143	3.13814	0.583714		SRCIN1	0.653785	1.91722	0.799207		SELENOF	9.22773	1.06738	7.28e-18		CHCHD10	1.30383	0.248991	0.996583		VAMP5	5.27728	1.38094	5.25e-06		GM45000	0	0	1		CCDC53	0.855303	0.332695	1		GOT1	3.43434	1.64595	0.0156741
4930523C07RIK	1.53177	0.102205	0.534607		GM20449	0.691436	2.10526	0.71924		EPDR1	1.15143	3.13814	0.583714		TRAJ38	0.653785	1.91722	0.799207		UBE2L3	9.22117	1.09351	6.38e-18		MNAT1	1.30382	0.429342	0.996583		EIF6	5.27584	1.08671	5.39e-06		GM26614	0	0	1		B3GALT4	0.855072	0.566852	1		KPNB1	3.43202	1.52017	0.0162669
UBE2A	1.53093	0.190845	0.535049		TTC41	0.691436	2.10526	0.71924		STAB1	1.15143	3.13814	0.583714		CYP2D26	0.653785	1.91722	0.799207		RASSF5	9.21892	1.29045	7.83e-18		EGR1	1.30302	0.629903	0.996583		DERL1	5.27186	1.2355	5.25e-06		GM26797	0	0	1		PARP16	0.854547	1.04818	1		MANF	3.42766	1.28949	0.0168001
ZFP598	1.53058	0.394622	0.535127		GM27022	0.691436	2.10526	0.71924		GM10718	1.15143	3.13814	0.583714		FCGR2B	0.653785	1.91722	0.799207		D8ERTD738E	9.21513	0.978015	7.07e-18		ARHGEF5	1.30287	1.1938	0.996583		FLI1	5.26907	1.29932	5.53e-06		NID1	0	0	1		SIGMAR1	0.851579	0.644241	1		NUP43	3.42285	2.37795	0.017402
G430095P16RIK	1.52985	0.308918	0.535395		ARHGEF10L	0.691436	2.10526	0.71924		INTS6	1.14858	0.37985	0.585441		AQP7	0.653785	1.91722	0.799207		HNRNPC	9.21491	1.11908	7.06e-18		1110032A03RIK	1.30245	0.557325	0.996583		JUND	5.26867	0.590939	5.15e-06		GM26516	0	0	1		MFSD7B	0.851314	1.04818	1		DUS1L	3.42209	1.58315	0.0164288
GPD2	1.52736	0.547078	0.535395		RARRES2	0.691436	2.10526	0.71924		RLN3	1.14781	0.42829	0.586072		GM12589	0.653785	1.91722	0.799207		THY1	9.21408	1.12317	7.01e-18		CCDC73	1.30209	1.4162	0.996583		OTUB1	5.26818	1.35532	5.52e-06		GM36210	0	0	1		ZFP672	0.851311	0.610706	1		SUMO3	3.41683	1.34448	0.0168253
A930029G22RIK	1.52724	0.462547	0.535395		SLC27A6	0.691436	2.10526	0.71924		TACC2	1.14374	0.732151	0.589427		DLGAP3	0.653785	1.91722	0.799207		TCF7	9.21365	1.33915	1e-17		ARL3	1.30153	0.48782	0.996583		NDUFC2	5.26811	0.885457	5.18e-06		RP23-380A10.8	0	0	1		CCDC186	0.850243	0.576241	1		PAK1IP1	3.41559	1.09834	0.0165721
TAMM41	1.52691	0.451051	0.535395		DNAJB7	0.691436	2.10526	0.71924		SLC15A3	1.14336	1.11261	0.589506		BLK	0.653785	1.91722	0.799207		RNASEH2C	9.21176	1.15039	6.85e-18		SENP6	1.30144	0.192963	0.996583		CD28	5.25567	0.891703	5.57e-06		RP23-8O18.1	0	0	1		IMMP1L	0.850159	0.347697	1		CDC37	3.41529	0.813022	0.0163671
FAAP20	1.52492	0.200437	0.535395		FLRT1	0.691436	2.10526	0.71924		SRXN1	1.14114	1.55318	0.590914		HAAO	0.653785	1.91722	0.799207		BAX	9.20484	1.18192	8.86e-18		SPATA13	1.3003	0.329984	0.996583		RNF115	5.25521	1.30564	5.78e-06		GM29125	0	0	1		TRAV6-7-DV9	0.848834	2.84727	1		GLRX2	3.41406	1.25529	0.0167906
CD9	1.52256	0.19721	0.535395		BTBD18	0.691436	2.10526	0.71924		VAX2	1.14114	1.55318	0.590914		MMRN2	0.653785	1.91722	0.799207		DENND2D	9.20262	1.24451	7.59e-18		TMEM136	1.29954	1.88568	0.996583		TRAPPC4	5.25229	0.997153	5.59e-06		1700072G22RIK	0	0	1		CCDC71L	0.847825	0.515607	1		2410016O06RIK	3.41171	1.90287	0.0175446
RASL11B	1.52074	0.549147	0.536606		VIL1	0.691436	2.10526	0.71924		BSN	1.14114	1.55318	0.590914		SORT1	0.653785	1.91722	0.799207		BRD4	9.20119	1.30133	8.36e-18		TJP3	1.29897	0.820587	0.996583		PSTPIP1	5.24973	1.03533	5.54e-06		RP23-456L15.3	0	0	1		HHAT	0.847806	1.68377	1		SLC52A2	3.41071	2.11847	0.0176692
SPACA1	1.5175	0.639835	0.538327		CD33	0.691436	2.10526	0.71924		ICA1	1.1394	0.875109	0.59176		SLC22A1	0.653785	1.91722	0.799207		COX7A2	9.20112	0.986116	8.04e-18		MPI	1.2975	1.43928	0.996583		MTPN	5.24775	1.38473	6.1e-06		RAMP2	0	0	1		MTFMT	0.84434	0.728624	1		2310036O22RIK	3.41068	0.814737	0.0166986
ITK	1.51749	0.176756	0.538327		HSD3B2	0.691436	2.10526	0.71924		MB21D1	1.13551	0.635643	0.594415		NEO1	0.653785	1.91722	0.799207		IFI27L2A	9.19087	1.09597	8.45e-18		1190005I06RIK	1.29728	1.26419	0.996583		PTPN7	5.24562	1.25162	6.27e-06		1700003C15RIK	0	0	1		GLRX2	0.84394	0.341993	1		TUBB5	3.40727	1.28905	0.0180206
RNF166	1.51683	0.209383	0.538647		GM21750	0.691436	2.10526	0.71924		TOR4A	1.13133	0.431191	0.597611		ST6GALNAC6	0.653013	0.559672	0.799207		FAIM	9.18486	1.48372	9.31e-18		IGHM	1.29631	0.183259	0.996583		ROM1	5.24445	4.0173	7.95e-06		RP23-163N19.1	0	0	1		GM9958	0.843852	1.73624	1		ANP32E	3.40668	1.31652	0.0173312
UBE2CBP	1.51676	0.806945	0.538647		GRHL2	0.691436	2.10526	0.71924		AGRN	1.12473	1.33079	0.601999		NANOS1	0.652081	0.484264	0.799207		PHIP	9.18307	1.3633	1.09e-17		HACL1	1.29598	0.63395	0.996583		TBCA	5.24417	0.712352	5.73e-06		GM45536	0	0	1		TRDJ1	0.843721	1.84727	1		2310001H17RIK	3.40133	1.25971	0.0175446
APTX	1.5145	0.363815	0.540593		CTF2	0.691436	2.10526	0.71924		GM15232	1.12102	0.686448	0.603828		NHSL2	0.651378	0.595296	0.799207		DNAJC9	9.18218	1.33902	9.52e-18		TRIM68	1.29565	0.778767	0.996583		MRPL51	5.24361	1.20085	6.15e-06		GM5861	0	0	1		SMAD7	0.843651	0.264839	1		EXOSC4	3.40042	1.30077	0.017549
ZFP277	1.51112	0.294782	0.543319		NRIP2	0.691436	2.10526	0.71924		CHN2	1.12059	0.761768	0.603828		ADCY7	0.646536	0.109869	0.799207		PRR13	9.18107	1.15303	8.49e-18		1700027F09RIK	1.29451	2.58612	0.996583		PSME1	5.24066	0.676704	5.79e-06		AIF1L	0	0	1		SULT1A1	0.843242	3.1692	1		EXOSC8	3.39676	0.993296	0.017402
ADAR	1.50641	0.285757	0.546182		SLC22A21	0.691436	2.10526	0.71924		MCOLN2	1.11953	1.55318	0.604011		TIRAP	0.645328	0.494012	0.799207		RWDD1	9.1677	1.12151	9.69e-18		COMMD4	1.29273	0.24373	0.996583		0610007P14RIK	5.23834	1.28856	6.13e-06		GM28730	0	0	1		FABP3-PS1	0.843242	3.1692	1		SUDS3	3.39216	1.24525	0.0179081
ENPP4	1.50635	0.672062	0.546182		CCDC103	0.691436	2.10526	0.71924		ACOT11	1.11934	0.920913	0.604011		PPRC1	0.644861	0.362635	0.799207		EVL	9.16567	1.08131	1.14e-17		CRYZ	1.29247	1.15986	0.996583		MS4A6B	5.23817	0.610936	5.95e-06		GM42450	0	0	1		GM6169	0.843242	3.1692	1		NOP14	3.39198	1.61671	0.0184058
DZIP1	1.50415	0.486507	0.547689		4933430I17RIK	0.691436	2.10526	0.71924		KIF9	1.11674	1.29015	0.605639		CTU1	0.643414	0.422459	0.799207		GIMAP7	9.16184	1.15848	1.14e-17		HAUS5	1.2921	0.834801	0.996583		HIST1H1C	5.23782	1.56002	6.95e-06		GM4262	0	0	1		NEURL2	0.843242	3.1692	1		MPHOSPH10	3.39093	1.46629	0.0182915
SPIN2C	1.50401	0.481983	0.547689		1700019A02RIK	0.691436	2.10526	0.71924		TRPC1	1.11479	0.968219	0.607007		GM12474	0.641832	0.917224	0.799207		OSTC	9.15505	1.1534	1.13e-17		ZFAND1	1.2915	0.466383	0.996583		UBE2M	5.23779	1.13251	6.27e-06		RND2	0	0	1		SMIM22	0.843242	3.1692	1		COX6A1	3.39047	0.858805	0.0175833
SUPV3L1	1.50218	0.526728	0.548512		GM23925	0.691436	2.10526	0.71924		TFB1M	1.11463	0.631184	0.60701		GM3636	0.639928	0.40821	0.799207		RP9	9.1539	1.1723	1.39e-17		ECE1	1.29113	0.609838	0.996583		SNX20	5.23648	0.906785	5.95e-06		GM42754	0	0	1		4833413E03RIK	0.843242	3.1692	1		DDX24	3.38849	0.761212	0.0175446
SPRED1	1.50031	0.875549	0.550098		RAET1D	0.691436	2.10526	0.71924		SRGAP2	1.11085	0.289356	0.609465		ZFP459	0.639914	0.654189	0.799207		COX14	9.15209	1.14256	1.2e-17		DHRS3	1.29093	0.98126	0.996583		YIPF1	5.23589	1.27539	6.27e-06		GM43337	0	0	1		TAS1R3	0.843242	3.1692	1		RUVBL2	3.38708	1.90108	0.0187663
PCBP1	1.49895	0.126732	0.551035		AI849053	0.691436	2.10526	0.71924		SUSD3	1.11012	0.309727	0.609923		QTRTD1	0.634485	0.502186	0.799207		ANP32B	9.14984	1.01795	1.04e-17		PARP14	1.28935	0.255447	0.996583		SSR2	5.23557	1.33456	6.75e-06		TRGJ1	0	0	1		GM9797	0.843242	3.1692	1		ZNHIT1	3.38374	1.65556	0.0184058
KDM3A	1.49866	0.284401	0.551035		DNHD1	0.691436	2.10526	0.71924		CPD	1.10855	0.720291	0.610817		GDAP2	0.632109	0.310566	0.799207		ASH1L	9.14052	1.32001	1.44e-17		HLCS	1.28833	0.661849	0.996583		SKAP1	5.23276	0.704887	6.23e-06		AU023762	0	0	1		ZFP82	0.843242	3.1692	1		NAA20	3.38309	1.49669	0.0188125
WDR3	1.49851	0.332407	0.551035		ANKDD1A	0.691436	2.10526	0.71924		BC049352	1.10834	0.665656	0.610846		M1AP	0.628023	1.10987	0.799875		TWF2	9.13631	1.18824	1.33e-17		SMG6	1.28816	0.299179	0.996583		GRK2	5.22818	1.01361	6.35e-06		1700016F12RIK	0	0	1		SLC12A5	0.843242	3.1692	1		TOP1	3.38206	0.812359	0.0179578
BCL2L11	1.49757	0.293117	0.551464		PRR33	0.691436	2.10526	0.71924		1700027F09RIK	1.10638	1.55318	0.612007		PLEKHF1	0.628023	1.10987	0.799875		DUSP1	9.13535	1.44735	1.66e-17		CTDSP2	1.28675	0.387576	0.996583		MRPL57	5.2279	1.15853	6.76e-06		TEAD3	0	0	1		IRGC1	0.843242	3.1692	1		PDCD11	3.38114	1.79416	0.0188125
CLNS1A	1.49737	0.193925	0.551464		ZFP385A	0.691436	2.10526	0.71924		GPX7	1.10459	0.803159	0.613073		TRAV6N-5	0.628023	1.10987	0.799875		TNFAIP8	9.13423	1.41188	1.67e-17		BC003331	1.2837	0.535496	0.996583		PSPH	5.22614	1.5721	6.84e-06		PPFIA3	0	0	1		TMEM267	0.843242	3.1692	1		PRKCA	3.37738	1.1981	0.0189384
CYP51	1.49581	0.389412	0.552433		CALML4	0.691436	2.10526	0.71924		RXRA	1.10339	0.522154	0.613593		MAPKAPK5	0.628023	1.10987	0.799875		SNRPF	9.13192	0.947648	1.31e-17		ARHGAP20	1.28346	0.611213	0.996583		ATP5O	5.22009	0.844719	6.79e-06		ZP3	0	0	1		GM26869	0.843242	3.1692	1		MEA1	3.3765	1.33363	0.0186256
CAST	1.49493	0.158213	0.553217		NAALAD2	0.691436	2.10526	0.71924		PLK3	1.10238	0.45632	0.614118		PFKFB2	0.628023	1.10987	0.799875		DNAJA2	9.13182	1.1126	1.44e-17		GM26664	1.28267	1.58612	0.996583		IMPA1	5.21563	1.27697	6.72e-06		4930512P04RIK	0	0	1		TRAV13D-4	0.843242	3.1692	1		DNPH1	3.37564	4.23777	0.0204834
ATP6AP1	1.48976	0.275504	0.556888		NODAL	0.691436	2.10526	0.71924		RAB29	1.10224	0.447828	0.61416		TTYH2	0.628023	1.10987	0.799875		S100A13	9.13097	1.05422	1.26e-17		AB124611	1.28169	0.379868	0.996583		MYH9	5.21482	0.820276	6.58e-06		RP23-354I24.7	0	0	1		CDPF1	0.840326	0.542757	1		TRIM28	3.37336	1.817	0.0196933
MAP4K3	1.48963	0.732945	0.556922		SLC22A18	0.691436	2.10526	0.71924		TRAV6-7-DV9	1.09785	1.03381	0.614332		SLC3A1	0.628023	1.10987	0.799875		RABGAP1L	9.12584	1.20498	1.53e-17		ZFYVE19	1.28108	0.547987	0.996583		PLEKHB2	5.21363	1.8451	7.04e-06		GM43270	0	0	1		EMC1	0.840177	0.670945	1		PSMG2	3.37279	2.03816	0.0195854
SIDT1	1.48913	0.2992	0.557213		NUDT12	0.691436	2.10526	0.71924		SLC22A15	1.09768	0.383256	0.614332		TPBGL	0.628023	1.10987	0.799875		GTPBP2	9.12502	1.46113	1.6e-17		APOL7B	1.28062	2.36373	0.996583		SLA	5.21097	1.12496	6.76e-06		GM44591	0	0	1		GM6213	0.839793	2.82816	1		NDUFS5	3.37095	0.914612	0.0185454
MAPK11	1.48567	0.348281	0.558884		RP24-395P13.1	0.691436	2.10526	0.71924		DISC1	1.0961	1.81622	0.614332		2700012I20RIK	0.628023	1.10987	0.799875		IFT80	9.12129	1.33328	1.82e-17		ABCC3	1.28062	2.36373	0.996583		PUF60	5.204	1.01362	6.98e-06		GM43741	0	0	1		GM6410	0.839479	3.49112	1		MRPS34	3.3696	1.07763	0.018635
9430016H08RIK	1.48562	0.294107	0.558884		4933408J17RIK	0.691436	2.10526	0.71924		TMC3	1.0961	1.81622	0.614332		SLC7A14	0.628023	1.10987	0.799875		NDUFS7	9.11918	1.18	1.73e-17		BC051077	1.28062	2.36373	0.996583		TMEM30A	5.19894	1.32515	7.26e-06		GM21886	0	0	1		RND1	0.839141	2.90616	1		GPN1	3.36951	2.11786	0.0198558
ATF7	1.48493	0.277583	0.559058		GM21988	0.691436	2.10526	0.71924		RHBDF1	1.0961	1.81622	0.614332		GM26619	0.628023	1.10987	0.799875		GMFG	9.11553	1.02277	1.47e-17		NHSL1	1.28062	2.36373	0.996583		RAPH1	5.19559	2.29228	8.27e-06		BTBD8.1	0	0	1		ACADM	0.838784	0.533353	1		CSTB	3.36819	1.11394	0.0186256
CCDC85B	1.48449	0.253437	0.559378		MYLK	0.691436	2.10526	0.71924		PDE4C	1.0961	1.81622	0.614332		OLFR173	0.628023	1.10987	0.799875		SNRPG	9.11289	0.976243	1.44e-17		ZFP982	1.28062	2.36373	0.996583		CRMP1	5.1942	3.03717	8.94e-06		9130213A22RIK	0	0	1		ABHD6	0.838291	0.8976	1		LSM7	3.36797	1.87433	0.0198558
BFSP2	1.48353	1.33241	0.559718		TNNC1	0.691436	2.10526	0.71924		TMEM221	1.0961	1.81622	0.614332		GPR22	0.628023	1.10987	0.799875		SIPA1	9.09709	1.49329	2.19e-17		TIGD2	1.28037	0.236886	0.996583		ENO1	5.19255	1.00762	7.83e-06		GM43253	0	0	1		EMC9	0.837716	0.508131	1		PSMG3	3.3647	1.65945	0.0193068
SRP19	1.48289	0.148531	0.560249		A3GALT2	0.691436	2.10526	0.71924		4930509E16RIK	1.0961	1.81622	0.614332		BIK	0.62751	0.472439	0.800201		MRPL52	9.09388	1.04156	2.25e-17		FBXL8	1.27991	0.449364	0.996583		UBE2C	5.1925	7.24372	1.03e-05		GM44944	0	0	1		UCHL3	0.836702	0.357432	1		ERDR1	3.3639	1.35854	0.0195854
RANGRF	1.4826	0.30701	0.56041		GM13565	0.691436	2.10526	0.71924		ZFP287	1.09567	0.444657	0.614332		ZSWIM7	0.626162	0.289193	0.801072		DHX36	9.0937	1.25728	1.99e-17		SLC22A15	1.2799	0.622648	0.996583		SNX4	5.19192	1.37621	7.51e-06		EPHB3	0	0	1		ZNRF2	0.835957	0.314715	1		POLR2C	3.36061	1.15281	0.0193334
TADA3	1.48161	0.229077	0.561198		DAPL1	0.688591	0.231511	0.71924		DSEL	1.0915	0.775574	0.615332		NAIP2	0.625761	0.384729	0.80132		RASGRP1	9.09266	1.24709	1.95e-17		CAPRIN2	1.27631	1.22355	0.996583		MNDAL	5.18522	0.707924	7.3e-06		RASSF10	0	0	1		RUNDC1	0.835919	0.882315	1		PACSIN1	3.35573	1.48379	0.0200611
BRI3	1.47839	0.129969	0.563811		1110032F04RIK	0.687996	0.230791	0.71924		CEBPA	1.09054	1.27307	0.615825		ZFP513	0.617061	0.268935	0.808167		A630023P12RIK	9.08647	1.62581	2.29e-17		GM26538	1.27549	1.90805	0.996583		CENPE	5.18359	5.98978	1.06e-05		BTBD17	0	0	1		BRD1	0.835537	0.268474	1		NUDT21	3.35366	1.14964	0.0197654
ARL15	1.47715	0.439646	0.564572		CDKL5	0.685784	0.783332	0.71924		SAMD11	1.09054	1.27307	0.615825		APBB2	0.616714	0.747299	0.80836		ARPC5L	9.07838	1.05599	2.03e-17		TCF4	1.27241	1.05363	0.996583		MT-ATP6	5.18222	0.457957	7.57e-06		GM37027	0	0	1		MICALL1	0.835122	0.598733	1		SH2D2A	3.35349	1.37052	0.0203879
ATP5A1	1.47427	0.089801	0.566559		TMEM41A	0.683983	0.368294	0.71924		ST6GALNAC3	1.09052	0.260108	0.615825		ZBTB26	0.614601	0.393662	0.809633		MAPRE1	9.0751	1.24119	2.18e-17		STK17B	1.27217	0.172447	0.996583		NCOR1	5.17981	0.739215	7.68e-06		A230087F16RIK	0	0	1		G0S2	0.834378	1.03169	1		GTF2H5	3.35306	1.00511	0.0197124
FXYD4	1.47032	0.647908	0.568687		FBXO17	0.682214	0.227942	0.71924		CEND1	1.08532	2.55318	0.617144		LRRC20	0.612925	0.515125	0.810913		ADD3	9.07333	1.16401	1.95e-17		NFAT5	1.27193	0.32132	0.996583		SIRT7	5.16446	1.06431	8.76e-06		GM45035	0	0	1		ITFG2	0.833294	0.557012	1		E130012A19RIK	3.35225	3.51788	0.0213903
AATF	1.46936	0.241452	0.569067		MDK	0.679316	0.397441	0.720319		GM26857	1.08532	2.55318	0.617144		PKIG	0.609167	0.595296	0.813794		RORA	9.06659	1.85961	2.67e-17		PHLDA1	1.27143	0.381947	0.996583		SMIM7	5.16438	1.43876	8.69e-06		RP23-383B20.1	0	0	1		4930532G15RIK	0.831865	0.930409	1		CSK	3.3521	0.878486	0.0196693
SHFM1	1.46762	0.0890822	0.570499		1110020A21RIK	0.677329	0.339725	0.721749		REEP1	1.08532	2.55318	0.617144		6330403N20RIK	0.60817	1.04275	0.814142		ATP5G3	9.05779	1.13411	2.66e-17		FAM169B	1.26962	0.211459	0.996583		SPG21	5.16296	1.22161	8.83e-06		GM45261	0	0	1		ACOT2	0.831561	0.533353	1		XRCC6	3.35099	2.12306	0.0206693
GRK6	1.46741	0.146959	0.57052		ZFP2	0.671615	0.935335	0.726174		XKR5	1.08532	2.55318	0.617144		GM6213	0.605169	0.747299	0.815658		DDX39B	9.05735	1.10477	2.55e-17		TKFC	1.26882	0.977313	0.996583		SAE1	5.16118	1.50749	9.56e-06		RP23-98C9.3	0	0	1		RMND1	0.831157	0.540512	1		RNPS1	3.34964	1.3352	0.0198975
MAD2L2	1.46685	0.425516	0.570745		ZFP420	0.671224	0.389053	0.726369		VMN1R4	1.08532	2.55318	0.617144		CD59A	0.60289	1.5953	0.817535		SPN	9.05697	1.29706	2.39e-17		KLF9	1.2687	0.844655	0.996583		IL18R1	5.15974	1.79478	9.31e-06		RP24-246F10.3	0	0	1		IL6RA	0.830965	0.259645	1		RILPL2	3.34826	1.56247	0.0203781
MRI1	1.46534	0.197431	0.571284		CCR9	0.670548	0.337075	0.726789		CEACAM16	1.08532	2.55318	0.617144		NPNT	0.60289	1.5953	0.817535		MRFAP1	9.05478	1.06122	2.4e-17		SLC29A1	1.26826	0.511354	0.996583		CDIPT	5.15637	0.985695	8.67e-06		GM43720	0	0	1		VMAC	0.830513	0.894189	1		NSFL1C	3.34762	1.3005	0.0199999
ST6GALNAC2	1.46439	1.91737	0.571284		HEXIM2	0.667593	0.783332	0.728325		DMWD	1.08532	2.55318	0.617144		SHTN1	0.601352	1.10987	0.81872		CALR	9.05324	1.16855	2.89e-17		THOC5	1.26821	0.446332	0.996583		DHRS4	5.15112	2.16775	1.03e-05		GM40190	0	0	1		WRB	0.830039	1.21811	1		RNF7	3.34702	1.013	0.0199152
RABIF	1.4639	0.316906	0.571284		SMIM3	0.667593	0.783332	0.728325		TRAJ2	1.08532	2.55318	0.617144		GM26835	0.601352	1.10987	0.81872		TAP1	9.05179	1.18115	2.84e-17		MTG2	1.26743	0.370302	0.996583		TM9SF3	5.15112	1.04421	8.95e-06		RP24-93F20.9	0	0	1		ZDHHC8	0.830007	0.72105	1		PUF60	3.34609	1.08065	0.0201647
ANGPTL1	1.46376	3.1804	0.571284		TMEM38A	0.667593	0.783332	0.728325		NBEA	1.08532	2.55318	0.617144		ACP2	0.601258	0.270861	0.81872		CHIC2	9.05169	1.19105	2.62e-17		GRHL1	1.26458	1.4162	0.996583		RCSD1	5.14496	1.00186	9.19e-06		GM10721	0	0	1		EEFSEC	0.829702	0.479152	1		1500011K16RIK	3.3425	1.60795	0.0203961
EDA	1.46376	3.1804	0.571284		GM16861	0.667593	0.783332	0.728325		HRH4	1.08532	2.55318	0.617144		PATL2	0.600641	0.829761	0.819027		MKRN1	9.04364	1.28019	3.01e-17		EIF4ENIF1	1.26405	0.416197	0.996583		NDFIP1	5.14493	0.809758	8.8e-06		FMR1OS	0	0	1		EPB41	0.828373	0.451596	1		RCC1	3.34165	3.0622	0.0215384
C4B	1.46376	3.1804	0.571284		TSPAN9	0.667593	0.783332	0.728325		OLFR633	1.08532	2.55318	0.617144		HEXDC	0.599571	0.515125	0.819748		SLC25A5	9.03947	0.911898	2.37e-17		VPS52	1.2639	0.549285	0.996583		RBM38	5.14028	1.00053	9.36e-06		GM44854	0	0	1		CLN6	0.825617	0.716337	1		PSMC2	3.33864	1.02872	0.0203597
2700081O15RIK	1.46376	3.1804	0.571284		GM43062	0.667593	0.783332	0.728325		SLC2A13	1.08532	2.55318	0.617144		MIPEP	0.594502	0.349539	0.821568		TPRGL	9.03558	1.11041	3.37e-17		D930048G16RIK	1.26373	1.12669	0.996583		CGGBP1	5.13783	1.20544	9.7e-06		GM44662	0	0	1		TRMT61A	0.825108	0.8093	1		TFRC	3.33762	2.8704	0.0216566
STARD8	1.46376	3.1804	0.571284		GSTA3	0.667593	0.783332	0.728325		B230312C02RIK	1.08532	2.55318	0.617144		EAR1	0.594495	1.91722	0.821568		WAPL	9.0308	1.24852	3.26e-17		FAM81A	1.26283	1.90805	0.996583		THOC6	5.13462	2.04744	1.03e-05		D2BWG1423E	0	0	1		ZFP382	0.821479	1.21811	1		PET100	3.33749	1.23777	0.0203879
RP24-316B2.3	1.46376	3.1804	0.571284		GM26590	0.667593	0.783332	0.728325		ZAK	1.08532	2.55318	0.617144		GM29395	0.594495	1.91722	0.821568		PSMD8	9.03005	1.06899	3.26e-17		IDH3B	1.26206	0.247892	0.996583		TRIOBP	5.12699	1.64671	1.09e-05		GM10636	0	0	1		4930403P22RIK	0.821467	1.19344	1		LRRC58	3.3367	0.665154	0.0200191
PDZK1	1.46376	3.1804	0.571284		5730422E09RIK	0.667593	0.783332	0.728325		SERPINF1	1.08532	2.55318	0.617144		RYR1	0.594495	1.91722	0.821568		GLTSCR2	9.0287	0.899931	3.13e-17		AKR1E1	1.25782	0.73107	0.996583		COA3	5.12621	0.950301	9.8e-06		ITGAM.1	0	0	1		AI413582	0.82121	0.351573	1		SAR1B	3.3336	1.13008	0.0205594
SLC25A47	1.46376	3.1804	0.571284		MITF	0.667593	0.783332	0.728325		STC2	1.08532	2.55318	0.617144		GM20506	0.593053	0.77972	0.822012		FGFR1OP2	9.01187	1.25802	3.74e-17		GM26870	1.25763	1.63193	0.996583		HTATIP2	5.12201	1.52222	1.07e-05		GM26531	0	0	1		GM10131	0.820538	1.58423	1		ENO3	3.33162	2.65816	0.0223797
GM43951	1.46376	3.1804	0.571284		PDE4B	0.66413	0.134804	0.730976		DAPK2	1.08532	2.55318	0.617144		MAPK12	0.589894	0.431797	0.824115		KMT2C	9.01156	1.59666	4.19e-17		PDZD11	1.25726	0.39026	0.996583		DNAJA2	5.11263	0.851532	1.05e-05		TMEM151B	0	0	1		TMEM230	0.819977	0.417124	1		LARP1B	3.33145	1.58815	0.0210728
TEDDM3	1.46376	3.1804	0.571284		ARHGAP15	0.662317	0.0507036	0.732197		RBM24	1.08532	2.55318	0.617144		FAM222A	0.589821	0.801747	0.824115		ARPP19	9.01051	1.02281	3.74e-17		CHST2	1.2563	0.550498	0.996583		FUNDC2	5.11228	1.11476	1.08e-05		GM8890	0	0	1		ZSWIM1	0.819402	0.999271	1		RPP30	3.33113	1.87921	0.0212279
GM45168	1.46376	3.1804	0.571284		CCDC117	0.659958	0.213409	0.733693		CLCA3A1	1.08532	2.55318	0.617144		GZMM	0.589821	0.801747	0.824115		DCTN3	9.00177	1.22218	4.21e-17		CCNI	1.2561	0.26053	0.996583		CALR	5.11215	0.951007	1.09e-05		RP23-459B8.2	0	0	1		RNF7	0.818558	0.250966	1		HDAC2	3.3302	1.59717	0.0212371
2010109A12RIK	1.46241	0.534041	0.571962		TSACC	0.659184	0.377339	0.734276		KIF19A	1.08532	2.55318	0.617144		GM26765	0.589821	0.801747	0.824115		SPCS1	9.00116	1.16936	3.93e-17		TMEM154	1.2547	0.316661	0.996583		FAM32A	5.10865	0.923832	1.07e-05		GM16892	0	0	1		PTP4A3	0.814911	0.284527	1		ZFPM1	3.32924	1.95035	0.0218895
MYO19	1.46142	1.04795	0.572644		SAV1	0.655221	0.136213	0.737404		ACTN3	1.08532	2.55318	0.617144		GALC	0.589821	0.801747	0.824115		COA3	8.99895	1.24831	4.3e-17		GM9821	1.25436	2.4162	0.996583		CTLA4	5.10505	1.0273	1.08e-05		FKBP10	0	0	1		GM6225	0.814065	2.90616	1		YWHAB	3.32914	0.82846	0.0204834
TSGA10	1.46125	0.895001	0.572644		PTGER1	0.65111	0.435408	0.739803		PLS3	1.08532	2.55318	0.617144		C86187	0.589821	0.801747	0.824115		FAM104A	8.99663	1.06322	4e-17		CPQ	1.25424	1.22857	0.996583		DSTN	5.09772	2.25572	1.28e-05		GM43134	0	0	1		SGMS2	0.814065	2.90616	1		CHCHD3	3.32891	1.22415	0.021087
DDX19B	1.46004	0.491818	0.573218		ZFP65	0.650238	0.25977	0.740477		LBX2	1.08532	2.55318	0.617144		ZFP251	0.586133	0.317311	0.826799		ADGRE5	8.99539	1.28368	4.45e-17		ZFP808	1.25222	1.77877	0.996583		EHD1	5.09646	2.40021	1.31e-05		C030018K13RIK	0	0	1		GM43661	0.814065	2.90616	1		EFTUD2	3.32774	1.59263	0.0212279
GAPVD1	1.45894	0.212112	0.573684		ZCCHC24	0.648973	0.520297	0.741065		TRAJ52	1.08532	2.55318	0.617144		NFIA	0.585096	0.402651	0.827488		FAM49B	8.98596	1.09447	4.7e-17		GBF1	1.24858	0.382249	0.996583		HNRNPA2B1	5.09448	0.722606	1.18e-05		HSPB7	0	0	1		NAP1L5	0.814065	2.90616	1		NOB1	3.32543	1.70171	0.0212371
CIRH1A	1.45868	0.360536	0.57383		NEURL4	0.647168	0.237898	0.741065		A530083I20RIK	1.08532	2.55318	0.617144		NRARP	0.584183	0.54799	0.827972		CD4	8.98228	1.33389	5.25e-17		ADAM19	1.24839	0.384064	0.996583		TRABD	5.09327	1.1741	1.17e-05		GM45538	0	0	1		FOXE1	0.814065	2.90616	1		NUCKS1	3.32458	0.920657	0.0207134
SNAP23	1.45563	0.295502	0.574571		6330403N20RIK	0.644249	0.783332	0.742599		PIK3AP1	1.08532	2.55318	0.617144		FN3KRP	0.583392	0.669296	0.827972		KBTBD11	8.98187	1.16453	4.29e-17		GM10719	1.24814	4.17108	0.996583		CYB561D2	5.08907	1.54183	1.23e-05		GM20594	0	0	1		MEGF9	0.81371	1.58423	1		UTP14A	3.32329	1.45026	0.0214115
MTAP	1.4553	0.265839	0.57478		4430402I18RIK	0.644249	0.783332	0.742599		MROH2A	1.08532	2.55318	0.617144		GM38394	0.583392	0.669296	0.827972		POLR2E	8.97745	1.19036	4.82e-17		GM26594	1.24814	4.17108	0.996583		SUGT1	5.08754	1.03398	1.2e-05		GM45237	0	0	1		ATP6V1G1	0.812975	0.210486	1		VDAC2	3.31692	0.925177	0.0215384
RAP1GDS1	1.45288	0.209281	0.576136		1300017J02RIK	0.644249	0.783332	0.742599		HOXC9	1.08532	2.55318	0.617144		RASSF1	0.582438	0.114456	0.828668		1810037I17RIK	8.97536	1.13094	4.23e-17		ICAM5	1.24751	3.58612	0.996583		DAD1	5.08425	0.636079	1.16e-05		GM26704	0	0	1		PAK1	0.812951	1.19344	1		SFR1	3.31292	0.874551	0.0215384
CRELD1	1.45103	0.684708	0.576716		TRBV12-1	0.641844	0.590687	0.743962		WDR90	1.0832	1.03861	0.618339		DYNLT1A	0.58226	0.406262	0.828757		CERS4	8.97518	1.57146	5.72e-17		DMWD	1.24751	3.58612	0.996583		CARD19	5.08158	1.79935	1.34e-05		GM26679	0	0	1		TSC22D2	0.812584	0.470063	1		MORF4L1	3.31132	0.659617	0.0213903
FAM219B	1.45012	0.357281	0.576716		NUDT8	0.641045	0.350372	0.744624		IL18BP	1.0832	1.03861	0.618339		ICMT	0.580882	0.422459	0.829987		HNRNPL	8.97434	1.21203	4.64e-17		RP23-478L20.2	1.24751	3.58612	0.996583		UPF3B	5.08127	1.0838	1.23e-05		GM26711	0	0	1		DPM1	0.81049	0.286811	1		UBE2M	3.31047	1.09947	0.0219103
HYPK	1.45009	0.256417	0.576716		WFIKKN1	0.639115	0.882868	0.74528		NRN1	1.0831	0.458024	0.618339		TXNIP	0.580185	0.057011	0.830591		VCP	8.97134	1.19802	5.33e-17		4930595D18RIK	1.24751	3.58612	0.996583		SPCS1	5.07954	0.960311	1.24e-05		S100A5	0	0	1		SPAST	0.80892	0.61338	1		UNG	3.31007	3.37207	0.0237621
FAM118B	1.44829	0.375763	0.57786		C3AR1	0.639115	0.882868	0.74528		ATN1	1.08164	0.379533	0.6194		TRAV6-4	0.577814	1.10987	0.832567		PSEN2	8.97039	1.44939	5.72e-17		ZFP114	1.24751	3.58612	0.996583		BAK1	5.07921	1.84309	1.39e-05		GALNTL6	0	0	1		MIA3	0.808747	0.420362	1		BTF3L4	3.31	1.18909	0.0216162
CARD9	1.4465	0.843369	0.579023		MCMDC2	0.639115	0.882868	0.74528		WHSC1	1.081	0.330789	0.619682		EEPD1	0.573882	0.801747	0.835604		B4GALNT1	8.97003	1.13287	5.51e-17		DLEC1	1.24751	3.58612	0.996583		ZC3HAV1	5.07889	0.921962	1.22e-05		GM26824	0	0	1		ATM	0.808096	0.519139	1		DPY30	3.30728	1.40821	0.0227869
AFAP1	1.44513	0.500284	0.580198		GM45353	0.639115	0.882868	0.74528		SPIN2C	1.07798	0.458024	0.621977		ZFP493	0.573882	0.801747	0.835604		MKLN1	8.96712	1.35122	5.34e-17		TCEAL1	1.24751	3.58612	0.996583		PFDN1	5.07554	0.997094	1.23e-05		GM26656	0	0	1		APPL2	0.80705	1.58423	1		MRPL34	3.30539	1.28004	0.0227453
UBQLN4	1.4443	0.415532	0.580775		ZFP93	0.639115	0.882868	0.74528		TMEM29	1.07796	0.39091	0.621977		MT3	0.573882	0.801747	0.835604		LSM4	8.96619	1.05927	5.26e-17		4930555A03RIK	1.24751	3.58612	0.996583		NCBP2	5.07186	1.6472	1.32e-05		GM26837	0	0	1		GAS8	0.805852	0.98333	1		DFNA5	3.3046	2.66988	0.023166
IFI47	1.44301	0.151834	0.581495		FAM71F2	0.639115	0.882868	0.74528		PPARG	1.07764	1.27307	0.622318		CLDND1	0.572346	0.128728	0.836455		TESPA1	8.96582	1.35146	5.51e-17		LIPH	1.24751	3.58612	0.996583		BRI3	5.07071	0.9597	1.3e-05		OLFR344	0	0	1		KLHL18	0.805651	0.763204	1		TIMM17A	3.30455	1.20579	0.0222983
AMPD3	1.43713	0.574977	0.584344		GM14139	0.639115	0.882868	0.74528		SEMA6D	1.07461	1.55318	0.624281		ASPH	0.571819	0.669296	0.836455		VGLL4	8.96535	1.33076	5.25e-17		PIGR	1.24751	3.58612	0.996583		MRPL52	5.06725	0.742054	1.26e-05		TRGJ2	0	0	1		TSPYL2	0.805421	0.541165	1		P4HB	3.30429	1.56811	0.0227089
GFER	1.43075	0.217453	0.58902		CCNJL	0.639115	0.882868	0.74528		KDM2B	1.06611	0.238816	0.629109		EPHX4	0.571819	0.669296	0.836455		HUWE1	8.96359	1.26359	5.53e-17		AFAP1L1	1.24751	3.58612	0.996583		PTPN18	5.05553	0.480135	1.31e-05		GM26895	0	0	1		GM568	0.805052	1.63314	1		ERP29	3.30393	1.11256	0.0223521
AW011738	1.43052	0.400185	0.58902		1700028K03RIK	0.639115	0.882868	0.74528		MYNN	1.06544	0.288353	0.629381		CCDC17	0.571182	0.476651	0.836455		ZFAND6	8.96356	1.10581	5.05e-17		CCDC74A	1.24751	3.58612	0.996583		RAE1	5.05382	1.2248	1.39e-05		NKX2-1	0	0	1		CUL5	0.803812	0.411397	1		BCL2A1D	3.29862	1.94564	0.0231984
CCDC22	1.42946	0.31367	0.589655		ITGA10	0.639115	0.882868	0.74528		GPR137B-PS	1.06382	0.519234	0.630556		YBEY	0.571109	0.443293	0.836457		RNASET2A	8.96286	1.20625	5.68e-17		GM14321	1.24751	3.58612	0.996583		SASH3	5.05297	1.09985	1.4e-05		4732487G21RIK	0	0	1		SLC25A30	0.803526	1.53693	1		PNO1	3.29466	2.25591	0.0236238
NUDT3	1.42861	0.238506	0.590187		1700020D05RIK	0.639115	0.882868	0.74528		ARHGAP26	1.06203	0.441288	0.632068		SNX13	0.570084	0.268935	0.837198		TET3	8.95478	1.47198	5.9e-17		LAPTM4B	1.24622	1.12669	0.996583		ADSS	5.04972	0.999514	1.38e-05		IGKV10-94	0	0	1		ZBED3	0.803526	1.53693	1		ELP5	3.29096	2.01538	0.0234478
RRP8	1.42755	0.296597	0.591224		LRP5	0.639115	0.882868	0.74528		FASL	1.06167	0.660096	0.632257		ALDOC	0.56564	0.406262	0.840577		UBTF	8.95236	1.32054	5.72e-17		SLAIN1	1.2454	0.373128	0.996583		NAP1L1	5.04761	1.34482	1.63e-05		COL26A1	0	0	1		ACACA	0.803286	0.992873	1		IRAK1	3.29029	1.59391	0.023295
TSACC	1.42644	0.68855	0.591262		OLFR172	0.639115	0.882868	0.74528		GLA	1.06089	0.635643	0.632799		NCKAP1	0.564925	0.476651	0.84106		TAP2	8.94933	1.13891	5.83e-17		MTMR7	1.24402	0.953854	0.996583		MTDH	5.04004	0.8414	1.44e-05		GM43299	0	0	1		DFFA	0.803167	0.866633	1		NDFIP1	3.29004	0.82661	0.0226197
PLOD1	1.4264	0.674876	0.591262		TUSC1	0.636689	0.60276	0.747245		SLC25A28	1.05862	0.274205	0.634582		RAB26	0.564925	0.476651	0.84106		SUN2	8.94876	1.44273	6.64e-17		TPCN2	1.24398	1.09427	0.996583		HIKESHI	5.03855	1.29785	1.51e-05		GM37724	0	0	1		SMAP2	0.802968	0.299221	1		ETF1	3.28975	1.42778	0.0234258
SCRIB	1.42463	0.379123	0.591262		ART4	0.636689	0.60276	0.747245		TRIB1	1.0556	0.199737	0.636797		ZFP619	0.560908	0.669296	0.843303		TMED5	8.94802	1.32	6.19e-17		ARMC3	1.24353	0.551633	0.996583		CCT2	5.03845	0.857765	1.49e-05		GM45359	0	0	1		NIF3L1	0.800284	0.691149	1		FYN	3.28759	0.83723	0.0227089
TCF7L2	1.42447	0.895001	0.591262		HAP1	0.635288	1.10526	0.747245		RAP2A	1.05549	0.482792	0.636797		RFLNB	0.560689	0.16769	0.843303		UQCC3	8.94731	1.2063	6.43e-17		ACTG2	1.24341	1.23562	0.996583		TMPO	5.02361	1.87295	1.97e-05		GM26695	0	0	1		6030458C11RIK	0.799969	0.763204	1		TUBB4B	3.28738	1.3411	0.0228144
TIMM22	1.4243	0.237697	0.591262		FN1	0.635288	1.10526	0.747245		BMP2K	1.05504	0.267779	0.637004		LRRC56	0.559619	0.747299	0.843303		RRP1	8.9449	1.15063	5.62e-17		VPS18	1.24335	0.715757	0.996583		YIPF3	5.02326	1.14341	1.57e-05		GM42791	0	0	1		RAD51D	0.798908	0.598733	1		LRRC32	3.28593	1.58157	0.0236702
FRS3	1.42357	1.59544	0.591262		GM10767	0.635288	1.10526	0.747245		MIR155HG	1.0545	0.541208	0.63737		APH1B	0.559619	0.747299	0.843303		CASP8	8.94035	1.22517	6.18e-17		ZFP827	1.24317	0.700764	0.996583		EIF1AX	5.02309	1.19384	1.64e-05		GM44169	0	0	1		TRAV4-2	0.798544	2.90616	1		HNRNPM	3.2857	0.944986	0.0230969
GM14410	1.42357	1.59544	0.591262		TMEM184B	0.634485	0.248995	0.747679		KY	1.05085	1.38326	0.639925		HAUS2	0.5595	0.254259	0.843303		FAM32A	8.93515	1.1623	6.62e-17		GTDC1	1.24311	0.55536	0.996583		IDH3G	5.01679	1.12544	1.64e-05		CAR4	0	0	1		6430548M08RIK	0.798544	2.90616	1		NOA1	3.28332	2.33507	0.0245262
RIPK1	1.42057	0.275504	0.591262		FAM120B	0.63036	0.187722	0.750524		ZFP296	1.05085	1.38326	0.639925		CCT6B	0.559169	0.801747	0.843303		ITGAL	8.92949	1.43229	8.42e-17		HIST1H2BC	1.24163	0.444211	0.996583		BLMH	5.01484	1.50653	1.73e-05		GM26773	0	0	1		BTC	0.798544	2.90616	1		NCBP2	3.2831	1.83178	0.0242722
MRPL16	1.41968	0.246291	0.591262		LMBR1L	0.630154	0.133549	0.750547		JAK3	1.04937	0.315317	0.641005		ZEB2	0.558244	0.978624	0.843303		RB1CC1	8.92903	1.44415	7.5e-17		TCTN1	1.24035	1.82059	0.996583		EMG1	5.0133	0.743395	1.61e-05		4933436H12RIK	0	0	1		GM10644	0.798544	2.90616	1		MTX2	3.28019	1.70434	0.0241915
NUP62	1.41955	0.342834	0.591262		THADA	0.628358	0.159708	0.751882		ARAP3	1.04816	1.74583	0.642245		NTHL1	0.556954	0.414724	0.843303		CAPN1	8.92736	1.61448	7.69e-17		MORN2	1.23988	1.34908	0.996583		GTF3A	5.0125	1.21776	1.71e-05		NCAN	0	0	1		1700096K18RIK	0.797779	0.683769	1		NADK	3.27638	1.47723	0.0237065
GM27162	1.41927	1.05487	0.591262		GM20045	0.6282	0.574745	0.751952		RHOX8	1.04658	0.553181	0.642351		COG3	0.554266	0.279794	0.843303		DNAJC1	8.9268	1.39802	6.99e-17		RUNDC3A	1.2392	0.778767	0.996583		TMED7	5.0081	1.57391	1.78e-05		9430037G07RIK	0	0	1		BRDT	0.796894	1.53693	1		THYN1	3.27444	1.8704	0.0246016
GM12107	1.41793	0.684708	0.591262		2010300C02RIK	0.626131	0.726748	0.752188		CCDC146	1.04635	0.968219	0.642351		C1QTNF4	0.553927	0.294787	0.843303		STK24	8.92525	1.37016	7.1e-17		TNNT1	1.2389	1.22857	0.996583		PPM1G	5.00678	1.08009	1.71e-05		GM26694	0	0	1		SOX4	0.795694	0.959743	1		ADSL	3.27439	1.64458	0.024325
TXNL4B	1.41614	0.907385	0.591262		ZFP82	0.625722	1.10526	0.752188		GM26772	1.04543	1.55318	0.642351		GPM6B	0.553435	0.332261	0.843303		PRRC2B	8.90983	1.49767	8.83e-17		DTNB	1.2329	0.4029	0.996583		CKS2	5.00168	3.8351	2.28e-05		OLFR889	0	0	1		AU022252	0.793209	0.847268	1		ENO1	3.27374	1.0835	0.0246835
SND1	1.41598	0.267472	0.591262		TRAV6-2	0.625722	1.10526	0.752188		CSPRS	1.04431	1.05068	0.642506		GM13830	0.55072	1.33226	0.843303		DNM2	8.90971	1.31117	7.58e-17		BBS12	1.23218	1.3131	0.996583		NUDCD2	4.99665	1.43725	1.86e-05		DNAH2	0	0	1		SLAMF6	0.792383	0.255548	1		ACTG1	3.27299	0.683426	0.0234631
TMEM91	1.41566	0.543602	0.591262		ZFP69	0.625722	1.10526	0.752188		NR2F6	1.04416	0.517557	0.642521		SERPINB1A	0.548716	0.515125	0.843303		HNRNPUL1	8.90957	1.41087	7.9e-17		GSTK1	1.23184	0.794708	0.996583		NONO	4.99426	0.976721	1.88e-05		GM26774	0	0	1		MPPE1	0.791901	0.754159	1		PRDX6	3.27276	0.815442	0.0237621
PLA2G3	1.41492	20.9229	0.591262		CAMP	0.625722	1.10526	0.752188		KATNB1	1.04358	0.553181	0.642849		ZFP956	0.548066	0.315188	0.843303		SDHA	8.90792	1.26845	8.19e-17		OAZ2	1.23005	0.380653	0.996583		RNPEP	4.99372	1.56108	1.93e-05		GM7694	0	0	1		TMLHE	0.791662	1.14535	1		NDUFAF2	3.27216	1.98227	0.0249895
GM16181	1.41492	20.9229	0.591262		S100G	0.625722	1.10526	0.752188		SYT11	1.04277	0.198546	0.643464		CRKL	0.54471	0.406262	0.843303		LCP2	8.90084	1.28201	8.86e-17		RAB8B	1.22997	0.289182	0.996583		TAP1	4.99307	0.845911	1.75e-05		CD36	0	0	1		DNAJC3	0.79131	0.263107	1		CD3G	3.27014	0.549274	0.0237065
TFAP2E	1.41492	20.9229	0.591262		TEX14	0.625722	1.10526	0.752188		TSPYL3	1.04071	0.437704	0.644829		OLFML3	0.538542	0.917224	0.843303		CDC42EP3	8.89744	1.54961	9.89e-17		ZBTB12	1.22924	0.808514	0.996583		CALM2	4.99271	0.974286	2.03e-05		PCDHGB2	0	0	1		SAP18	0.791153	0.257505	1		SMDT1	3.26974	0.816521	0.0237342
GM26683	1.41492	20.9229	0.591262		MYZAP	0.625722	1.10526	0.752188		MAFG	1.04051	0.313993	0.644936		LRP11	0.538542	0.917224	0.843303		KRIT1	8.8925	1.20998	1.01e-16		THAP3	1.22626	0.2053	0.996583		MKI67	4.99223	5.39844	2.4e-05		ST6GALNAC2.1	0	0	1		UFSP1	0.790423	1.53693	1		KCNN4	3.26552	0.79754	0.0238927
ADCY5	1.41492	20.9229	0.591262		BC049762	0.625722	1.10526	0.752188		PGAP3	1.04014	0.660096	0.645263		ATRNL1	0.538542	0.917224	0.843303		CYLD	8.89015	1.3458	1.11e-16		LCK	1.22431	0.114253	0.996583		DPM2	4.98967	1.32079	1.92e-05		GM36669	0	0	1		2700038G22RIK	0.789593	0.967562	1		RER1	3.2613	0.801146	0.0242335
RP24-365B9.2	1.41492	20.9229	0.591262		ITGA9	0.625722	1.10526	0.752188		PTPN3	1.03987	1.17467	0.645382		PATE2	0.538542	0.917224	0.843303		SMC3	8.88811	1.25334	8.03e-17		MPHOSPH8	1.22405	0.251661	0.996583		PTPN1	4.98881	0.935275	1.88e-05		RP23-417K23.1	0	0	1		RBM17	0.788211	0.319818	1		MRPL35	3.26073	1.38613	0.0247818
2410080I02RIK	1.41492	20.9229	0.591262		A730061H03RIK	0.625722	1.10526	0.752188		GM9949	1.03987	1.17467	0.645382		GM5218	0.538542	0.917224	0.843303		DUSP11	8.88773	1.05668	9.48e-17		LMF1	1.2234	0.679231	0.996583		ACADL	4.98299	1.35466	1.99e-05		B230110C06RIK	0	0	1		ENO1B	0.786887	0.736237	1		SUPT16	3.25416	1.13259	0.0253416
GM28050	1.41492	20.9229	0.591262		GM26663	0.625722	1.10526	0.752188		EI24	1.03711	0.204148	0.647212		PRAM1	0.538542	0.917224	0.843303		GHITM	8.88361	1.3618	1.01e-16		SMPDL3B	1.22235	2.17108	0.996583		GM10076	4.98052	0.645602	1.92e-05		E030044B06RIK	0	0	1		ATG3	0.786837	0.280588	1		PAICS	3.25404	1.434	0.0255324
DLGAP2	1.41492	20.9229	0.591262		GM29609	0.625722	1.10526	0.752188		IL3RA	1.03696	0.327113	0.647267		MAP1A	0.538542	0.917224	0.843303		RTFDC1	8.8833	1.36896	9.63e-17		WDR35	1.22235	2.17108	0.996583		MFSD14A	4.97448	1.48342	1.99e-05		GM44612	0	0	1		GM26964	0.786668	1.49112	1		NDUFAF8	3.24941	1.13498	0.0254387
DAAM2	1.41492	20.9229	0.591262		COL7A1	0.625722	1.10526	0.752188		KATNAL1	1.0355	0.688111	0.648036		OLFR172	0.538542	0.917224	0.843303		PSMB5	8.87915	1.0745	9.48e-17		4930539E08RIK	1.22235	2.17108	0.996583		H2AFY	4.97293	0.701598	1.95e-05		RP23-12I4.4	0	0	1		B430218F22RIK	0.785534	2.68377	1		CRLF2	3.24638	1.17723	0.0259405
ANKRD60	1.41492	20.9229	0.591262		SKIDA1	0.625722	1.10526	0.752188		DNAJB5	1.03445	0.72721	0.648625		ITGA10	0.538542	0.917224	0.843303		MAN2B1	8.87656	1.35854	1.03e-16		CCDC112	1.22235	2.17108	0.996583		NMI	4.97194	1.1375	2.07e-05		EPHA2	0	0	1		ITPKA	0.785534	2.68377	1		GTF2F1	3.24254	1.54687	0.0264579
GM8909	1.41492	20.9229	0.591262		ZFP345	0.625722	1.10526	0.752188		BEND6	1.03382	0.968219	0.648903		ABCB4	0.538542	0.917224	0.843303		MSI2	8.87361	1.53736	1.29e-16		CTNNAL1	1.22235	2.17108	0.996583		CNIH4	4.97158	1.55481	2.21e-05		4930445N18RIK	0	0	1		CYP4X1	0.785534	2.68377	1		TBCA	3.23826	0.730205	0.0261438
GM9847	1.41492	20.9229	0.591262		ASPHD1	0.625722	1.10526	0.752188		HCST	1.03356	0.0906378	0.649009		STXBP4	0.538374	0.538712	0.843303		TES	8.87243	1.19001	1.03e-16		KDM4D	1.22235	2.17108	0.996583		CAB39	4.97097	0.967137	1.96e-05		RP23-186O3.13	0	0	1		GM1720	0.785534	2.68377	1		AP1S1	3.23801	1.40319	0.0262683
MDGA2	1.41492	20.9229	0.591262		OLFR482	0.625722	1.10526	0.752188		GABBR1	1.03173	0.27942	0.650325		H2-AB1	0.537585	1.14967	0.843303		TAPBP	8.87227	1.2086	1.14e-16		FAM124B	1.22162	0.831234	0.996583		ANP32E	4.96656	1.62166	2.41e-05		9530059O14RIK	0	0	1		TMEM221	0.785534	2.68377	1		AP2M1	3.23787	1.14466	0.0264505
GM6525	1.41492	20.9229	0.591262		GM5608	0.625722	1.10526	0.752188		CLDND1	1.03066	0.217432	0.650606		TRAV13N-3	0.536108	1.33226	0.843303		NDUFA11	8.86895	1.0131	9.05e-17		HSCB	1.2203	0.305238	0.996583		SUPT16	4.96147	1.24367	2.26e-05		RP23-152A3.2	0	0	1		EPAS1	0.785534	2.68377	1		TUSC3	3.23594	1.45854	0.0264579
FAM169A	1.41492	20.9229	0.591262		SCTR	0.625722	1.10526	0.752188		ACLY	1.03047	0.208169	0.6507		ERI2	0.534713	0.305789	0.843303		NDUFB8	8.86884	1.17545	9.93e-17		TRBV3	1.2202	1.1938	0.996583		MAZ	4.96038	1.06555	2.16e-05		TMEM25	0	0	1		PTCRA	0.785534	2.68377	1		METTL16	3.23555	1.83723	0.0272847
MROH5	1.41492	20.9229	0.591262		AA543186	0.625722	1.10526	0.752188		SWSAP1	1.02879	0.816216	0.651827		SNHG20	0.533997	0.136614	0.843303		SPOP	8.86834	1.30671	1.15e-16		1700037C18RIK	1.22011	0.586122	0.996583		ARL5A	4.9601	1.78592	2.27e-05		GM42851	0	0	1		FUT10	0.785534	2.68377	1		NARS	3.23381	1.47909	0.0276933
ASPRV1	1.41492	20.9229	0.591262		GRPEL2	0.625414	0.207139	0.752323		CSF1	1.02768	0.537584	0.651827		AKAP7	0.53191	0.354288	0.843303		HNRNPM	8.86732	1.19954	1.15e-16		SLC15A2	1.22009	1.02541	0.996583		PHB2	4.95463	0.849495	2.08e-05		KCNN3	0	0	1		MTFP1	0.785534	2.68377	1		MRPL57	3.23103	0.973982	0.0264589
OAS1E	1.41492	20.9229	0.591262		GM26551	0.62462	0.234895	0.752857		H2-M3	1.02742	0.15852	0.651827		NDST2	0.53076	0.258261	0.843303		EIF4H	8.8653	1.13479	9.74e-17		UBAC2	1.22005	0.240873	0.996583		TOP1	4.95463	0.806239	2.13e-05		IGSF5	0	0	1		GM16196	0.785534	2.68377	1		GPX1	3.23084	1.05786	0.0271218
CHRM3	1.41492	20.9229	0.591262		APOL9A	0.622862	0.60276	0.754261		TSHZ2	1.02561	0.761768	0.651827		KRT10	0.529524	0.273368	0.843303		TRPC4AP	8.86165	1.38429	1.3e-16		ZFP11	1.21878	1.44862	0.996583		ERP29	4.95376	1.04953	2.16e-05		KLKB1	0	0	1		BEAN1	0.785534	2.68377	1		RNASEH2C	3.22445	0.920329	0.0271218
TMEM72	1.41492	20.9229	0.591262		FASTKD5	0.622736	0.581698	0.754261		S1PR2	1.02464	0.47683	0.651827		THRA	0.526311	0.150321	0.843303		SLTM	8.86017	1.17951	1.21e-16		GM26720	1.21878	1.44862	0.996583		MPLKIP	4.95314	1.16846	2.16e-05		GM27194	0	0	1		FBXO47	0.785534	2.68377	1		AKT1	3.2244	1.1948	0.0269321
C130050O18RIK	1.41492	20.9229	0.591262		CSTAD	0.617094	0.520297	0.757219		D930048N14RIK	1.02411	1.74583	0.651827		POMC	0.5263	0.384729	0.843303		SIRT7	8.8528	1.24176	1.33e-16		NFIL3	1.21779	0.810828	0.996583		PCBP1	4.9483	0.865547	2.18e-05		GM38392	0	0	1		GM17315	0.785534	2.68377	1		EMC8	3.22262	1.53449	0.0277504
D130051D11RIK	1.41492	20.9229	0.591262		BTLA	0.615804	0.151599	0.758211		OPTN	1.02411	1.74583	0.651827		TSTD1	0.526084	0.595296	0.843303		AHNAK	8.84965	1.57249	1.34e-16		SMC4	1.21743	0.122699	0.996583		LSM10	4.94678	1.44078	2.28e-05		1700011D18RIK	0	0	1		GM1818	0.785534	2.68377	1		UBXN4	3.2209	1.00696	0.0275213
RP24-282C4.5	1.41492	20.9229	0.591262		PANK4	0.611663	0.257263	0.761251		QSOX2	1.01864	0.59625	0.651827		GLT8D1	0.521773	0.284956	0.843303		SASH3	8.84754	1.35672	1.34e-16		2900026A02RIK	1.21675	1.00116	0.996583		SNRPD1	4.945	1.27043	2.44e-05		CPHX2	0	0	1		CLDN12	0.785534	2.68377	1		FUNDC2	3.22089	1.10805	0.0276504
CCDC116	1.41492	20.9229	0.591262		SNX21	0.610158	0.334742	0.76218		MAGI1	1.01478	1.23125	0.651827		B3GNT9	0.521536	0.694832	0.843303		PSIP1	8.83942	1.10186	1.26e-16		ZFP612	1.2154	1.06256	0.996583		GNAI3	4.94346	1.1065	2.25e-05		4930432B10RIK	0	0	1		1700039M10RIK	0.785534	2.68377	1		CHD1	3.21974	1.12193	0.0275213
VMN1R58	1.41492	20.9229	0.591262		PRSS12	0.609281	0.619833	0.762525		VPS37D	1.0139	2.55318	0.651827		MACROD2	0.521536	0.694832	0.843303		DNAJC7	8.83937	1.17071	1.36e-16		NSMAF	1.21479	0.460591	0.996583		SNRPD2	4.94151	0.849848	2.3e-05		GM26706	0	0	1		SRSF2	0.78456	0.197433	1		ITM2A	3.21868	2.40652	0.0301557
GM13393	1.41492	20.9229	0.591262		PPP2R3A	0.608943	0.427188	0.762632		JCHAIN	1.00823	6.85086	0.651827		DUSP7	0.520889	0.155939	0.843303		RGS10	8.839	1.04116	1.71e-16		GALM	1.21445	0.523112	0.996583		CTSD	4.93987	0.929489	2.29e-05		GM36211	0	0	1		AAR2	0.78415	0.627626	1		YWHAG	3.21842	1.88539	0.0286418
SLFN1	1.41486	0.146197	0.591262		TPST1	0.608943	0.427188	0.762632		FAM188A	1.0068	0.252786	0.651827		S1PR4	0.51899	0.0780435	0.843303		MIR142HG	8.83752	1.37844	1.42e-16		MARCKSL1	1.21406	0.80322	0.996583		AP1S1	4.93187	1.47525	2.44e-05		4732463B04RIK	0	0	1		ACP2	0.783852	0.74517	1		PPM1G	3.21413	1.16362	0.0283802
ZFP652	1.41422	0.239782	0.591262		AI480526	0.600949	0.14443	0.769107		RAPGEF5	1.00405	0.852742	0.651827		RP24-175C20.18	0.5166	0.917224	0.843303		CHMP4B	8.83677	1.08413	1.41e-16		ZFYVE28	1.213	0.810828	0.996583		NDUFS2	4.9318	0.964964	2.34e-05		PLA2G4B	0	0	1		MRPL37	0.783852	0.74517	1		SMARCA5	3.21225	1.11609	0.0286418
SSU72	1.41387	0.104324	0.591262		SLC46A2	0.59599	0.590687	0.772768		DYNC2LI1	1.00244	1.13814	0.651827		GM1647	0.5166	0.917224	0.843303		BAG1	8.83657	1.1049	1.33e-16		LUC7L2	1.21271	0.154381	0.996583		SDF2L1	4.93055	2.2481	2.75e-05		GM27198	0	0	1		GPN1	0.78316	0.520103	1		DYNLL2	3.21076	1.5082	0.0287219
GLTSCR2	1.4133	0.0919917	0.591262		NAT14	0.592737	0.619833	0.775316		PAQR8	1.00224	0.668658	0.651827		TSPAN4	0.5166	0.917224	0.843303		PPDPF	8.83621	0.972224	1.21e-16		TPP2	1.21154	0.244883	0.996583		SMIM24	4.92744	3.48342	2.83e-05		GM42957	0	0	1		MBOAT1	0.782098	0.951966	1		MRPS7	3.21039	1.61046	0.0292637
PSMC5	1.41238	0.139643	0.591262		RFX3	0.587644	0.208019	0.77909		D430042O09RIK	1.00047	0.288209	0.651827		LAIR1	0.516465	0.515125	0.843303		HSPA4	8.83151	1.37716	1.33e-16		COQ6	1.21117	0.673585	0.996583		SLAIN2	4.91759	1.54439	2.6e-05		GM17619	0	0	1		DOPEY2	0.781667	0.683769	1		UBE2N	3.21034	0.963092	0.0277504
PACSIN1	1.41216	0.197921	0.591262		IL17RA	0.583785	0.103049	0.77909		TRAV6D-4	1	22.2802	0.651827		GM20219	0.515848	0.595296	0.843303		PDHA1	8.8313	1.26004	1.41e-16		GRK5	1.20962	1.26419	0.996583		RAB8A	4.9171	0.924356	2.52e-05		MYBPC3	0	0	1		FAM35A	0.780983	0.690224	1		ALYREF	3.2074	1.4346	0.0292669
AKAP11	1.41173	0.30138	0.591262		ORC1	0.583076	0.882868	0.77909		CAR1	1	23.0172	0.651827		1700041G16RIK	0.514894	0.595296	0.843303		PIK3R1	8.8282	1.30906	1.67e-16		ZFP276	1.20906	0.749621	0.996583		VMP1	4.91572	1.23621	2.58e-05		OLFR18	0	0	1		ZADH2	0.780726	0.824368	1		UBA52	3.20422	0.948559	0.0282523
FAM234B	1.41056	0.732945	0.591262		DNTT	0.581245	1.10526	0.77909		D330020A13RIK	1	20.6952	0.651827		RPUSD1	0.512616	0.300553	0.843303		EZR	8.82577	1.05987	1.34e-16		NUP35	1.20814	0.501588	0.996583		LYPLA2	4.91403	1.11685	2.5e-05		GM26707	0	0	1		ANAPC11	0.780717	0.298831	1		H13	3.20417	0.941718	0.0282523
DOLK	1.4088	0.495905	0.591946		NRAP	0.581245	1.10526	0.77909		CRABP1	1	20.6952	0.651827		SPIC	0.510066	1.33226	0.843303		PRDX5	8.8255	1.09428	1.74e-16		9530077C05RIK	1.20575	1.67923	0.996583		CUTA	4.90754	1.21471	2.82e-05		GM8705	0	0	1		CCDC15	0.780307	0.936535	1		MRPL32	3.20386	1.21322	0.0288358
TMEM222	1.40867	0.228824	0.591946		CDK5R1	0.577472	0.619833	0.77909		KANK2	1	20.6952	0.651827		GM26857	0.510066	1.33226	0.843303		CAB39	8.8212	1.28779	1.69e-16		TMLHE	1.2054	0.974687	0.996583		RPP21	4.90649	0.989788	2.67e-05		PLIN4	0	0	1		MTFR1L	0.780258	0.361841	1		SDHAF1	3.19887	0.999737	0.0289747
SMOX	1.40709	0.512025	0.592934		CRTAM	0.577472	0.619833	0.77909		VMN2R94	1	20.6952	0.651827		PHXR2	0.510066	1.33226	0.843303		POMP	8.81888	1.04914	1.59e-16		RAI1	1.20519	0.467727	0.996583		PSMB6	4.9061	0.862585	2.68e-05		5930435M05RIK	0	0	1		GM43625	0.780227	1.49112	1		PTP4A1	3.19681	1.39781	0.0293217
PRPS1	1.40701	0.253884	0.592934		MCOLN1	0.577036	0.245437	0.77909		ALOXE3	1	20.6952	0.651827		CAR8	0.510066	1.33226	0.843303		NDUFA3	8.81771	1.0186	1.57e-16		ARFRP1	1.20135	0.256926	0.996583		CDCA3	4.90503	6.28452	3.44e-05		GM45050	0	0	1		SEC22C	0.778412	0.813052	1		C1D	3.19642	1.2532	0.0292669
METTL21C	1.40682	1.01048	0.59305		GM37748	0.576599	1.36829	0.77909		WFDC21	1	20.6952	0.651827		CPA3	0.510066	1.33226	0.843303		SSH2	8.81121	1.3468	1.97e-16		RP23-181A8.7	1.19968	0.813532	0.996583		LSM8	4.89931	1.19828	2.85e-05		CDH1	0	0	1		LY6K	0.776429	0.914775	1		TIAM1	3.19598	1.56523	0.0300132
TRAJ23	1.40484	1.4028	0.594183		ZFP606	0.576112	0.308793	0.77909		5033428I22RIK	1	20.6952	0.651827		MROH2A	0.510066	1.33226	0.843303		ANKRD17	8.81111	1.50855	2.08e-16		HARS	1.19899	0.366308	0.996583		UBA2	4.89908	1.18963	2.83e-05		GM26613	0	0	1		GM10827	0.776412	0.856918	1		MRI1	3.19402	1.30118	0.0296166
AQP11	1.40484	1.4028	0.594183		IFIT2	0.575994	0.149203	0.77909		MYOM3	1	20.6952	0.651827		GM13218	0.510066	1.33226	0.843303		MIER1	8.80602	1.08373	1.64e-16		HIC1	1.19777	1.26419	0.996583		EMD	4.89741	1.18958	2.82e-05		GM4881	0	0	1		THEM4	0.776161	0.813052	1		MLF2	3.19333	1.1735	0.0292201
GM5113	1.40474	1.30593	0.594183		RAPGEF4	0.572817	0.263958	0.77909		RIPK4	1	20.6952	0.651827		B3GNT4	0.510066	1.33226	0.843303		HNRNPAB	8.8051	1.1177	1.37e-16		FHL3	1.19777	1.26419	0.996583		RBMS1	4.89466	1.0265	2.78e-05		GM37306	0	0	1		ST3GAL6	0.775816	1.14535	1		SDHD	3.19295	1.08694	0.0290564
TRBJ1-3	1.40474	1.30593	0.594183		CAR11	0.572614	0.461404	0.77909		BMP1	1	20.6952	0.651827		5330411O13RIK	0.510066	1.33226	0.843303		GPR174	8.80394	1.38222	1.81e-16		RNF220	1.19537	0.348746	0.996583		GM5547	4.89434	2.33142	3.09e-05		GM590	0	0	1		ATP2C1	0.775163	0.465589	1		ZMAT2	3.19163	0.994644	0.0292669
MORC3	1.40336	0.181013	0.594868		GPR146	0.571765	0.127286	0.77909		GBX1	1	20.6952	0.651827		ZFP970	0.510066	1.33226	0.843303		NUCKS1	8.79681	1.12161	1.57e-16		FAM213B	1.19429	1.23248	0.996583		GMNN	4.89371	2.69851	3.48e-05		GM44512	0	0	1		ELMO3	0.773942	1.49112	1		ESF1	3.18577	1.28357	0.0301754
LACTB	1.40248	0.242454	0.595561		ZFP866	0.570188	0.215443	0.77909		CORT	1	20.6952	0.651827		4930505N22RIK	0.510066	1.33226	0.843303		CDC37	8.79598	1.04895	2.02e-16		TNFRSF26	1.19148	0.638589	0.996583		H2-K1	4.89178	0.440127	2.71e-05		GM43153	0	0	1		SARDH	0.773942	1.49112	1		EIF3J1	3.18567	1.32913	0.0301574
ZEB1	1.4017	0.200186	0.596136		ZFP846	0.569542	0.17926	0.77909		ASIC1	1	20.6952	0.651827		REEP1	0.510066	1.33226	0.843303		LAPTM4A	8.79179	1.36813	2.08e-16		HDAC9	1.1914	1.1938	0.996583		PPP1R2	4.8866	1.40213	3.05e-05		MMP8	0	0	1		A830005F24RIK	0.772349	1.46138	1		TMA16	3.18407	2.3759	0.0315023
AVPR2	1.40068	1.85848	0.597233		BFSP2	0.567971	0.690222	0.77909		GM3020	1	20.6952	0.651827		BC034090	0.510066	1.33226	0.843303		PPP1CC	8.79124	1.08499	1.64e-16		GRAMD1C	1.1898	1.44862	0.996583		VAMP3	4.88139	1.71296	3.16e-05		NECTIN4	0	0	1		NUDT14	0.771897	0.484205	1		ARF4	3.18254	0.912845	0.0299123
GNL3	1.40019	0.244179	0.597387		ZDHHC20	0.566568	0.0680002	0.77909		CAV1	1	20.6952	0.651827		BAIAP2L2	0.510066	1.33226	0.843303		TGFB1	8.79091	1.22609	1.96e-16		CASP4	1.18972	0.553107	0.996583		TAOK3	4.88015	1.21787	3.01e-05		GM28196	0	0	1		PRKD3	0.771748	0.676427	1		HK2	3.1808	3.27959	0.0321763
DDX11	1.4	0.471113	0.597428		TRAJ31	0.564756	0.645828	0.77909		ACOD1	1	20.6952	0.651827		LIPH	0.510066	1.33226	0.843303		TNFAIP3	8.78997	1.71065	2.38e-16		TRAIP	1.18959	1.47064	0.996583		H13	4.87866	0.988423	2.95e-05		MAL	0	0	1		CDK5R1	0.771441	2.40366	1		LAS1L	3.18063	1.47997	0.0308865
THEM4	1.39928	0.479964	0.597428		GM10655	0.564756	0.645828	0.77909		ACKR4	1	20.6952	0.651827		GM9968	0.510066	1.33226	0.843303		TSN	8.7872	1.06516	1.96e-16		GIMAP8	1.188	0.232688	0.996583		ERH	4.87843	1.16548	3.06e-05		D630033O11RIK	0	0	1		HSD17B7	0.771134	1.12189	1		SRSF10	3.18034	0.966883	0.0304174
HDAC2	1.39856	0.231101	0.598076		CR2	0.564756	0.645828	0.77909		DPCR1	1	20.6952	0.651827		LRTM2	0.510066	1.33226	0.843303		REEP5	8.78687	1.07551	1.81e-16		NDST1	1.1873	0.691304	0.996583		SRSF7	4.8745	1.31533	3.34e-05		DTNA	0	0	1		WDR5B	0.771134	1.12189	1		WDR4	3.17764	2.76384	0.0322104
GM10840	1.39725	1.42552	0.598847		MRPL53	0.564756	0.645828	0.77909		GM42878	1	20.6952	0.651827		NAV1	0.510066	1.33226	0.843303		PUM2	8.78206	1.43895	2.44e-16		CCDC148	1.1869	1.67923	0.996583		HDGF	4.87443	1.09131	3.13e-05		GRM8	0	0	1		AP4B1	0.771134	1.12189	1		EIF3H	3.17659	0.544458	0.0301574
VAV3	1.39563	0.312134	0.600057		GM42743	0.564756	0.645828	0.77909		ACKR1	1	20.6952	0.651827		SLC2A13	0.510066	1.33226	0.843303		S100A10	8.78009	1.03356	1.54e-16		TCEANC	1.18603	0.977313	0.996583		CSTB	4.87081	1.10536	3.04e-05		CLNK	0	0	1		FANCD2	0.770837	2.68377	1		COTL1	3.17469	0.735962	0.0308156
GM5544	1.395	1.59544	0.600057		FBXL12	0.563868	0.0930851	0.77909		GM28048	1	20.6952	0.651827		DENND3	0.510066	1.33226	0.843303		TMEM258	8.77143	1.0094	2.14e-16		TRIM2	1.18549	2.44862	0.996583		MAP7D1	4.86769	1.94807	3.41e-05		ATF7IP2	0	0	1		RECQL4	0.770837	2.68377	1		MPC2	3.17383	0.979217	0.0311156
GTF2IRD1	1.39134	0.889172	0.602102		KREMEN1	0.561422	0.268759	0.77909		FBXO40	1	20.6952	0.651827		CYP4F17	0.510066	1.33226	0.843303		ZFP706	8.77134	1.08057	2.29e-16		MFSD11	1.18473	0.735265	0.996583		SYF2	4.86693	0.77045	3.1e-05		ZFP503	0	0	1		RBKS	0.77046	0.736237	1		TRMT1	3.17324	1.42454	0.0309233
STX1A	1.38802	0.485017	0.605052		GAN	0.560115	0.230791	0.77909		4931440F15RIK	1	20.6952	0.651827		RAB25	0.510066	1.33226	0.843303		CHMP1A	8.77065	1.4277	2.39e-16		EPS8L1	1.18239	0.740632	0.996583		SSBP4	4.85856	0.991571	3.24e-05		ECHDC3	0	0	1		GM12166	0.77037	1.09881	1		GNAS	3.17267	0.693929	0.0309552
ZFP619	1.38772	1.21693	0.605171		PRR5L	0.558309	0.520297	0.77909		GM11211	1	20.6952	0.651827		CD40	0.510066	1.33226	0.843303		HSPA5	8.76629	1.13497	2.25e-16		NF1	1.18204	0.90805	0.996583		NEBL	4.8544	3.20201	3.81e-05		ANPEP	0	0	1		GART	0.769964	0.443819	1		EMC10	3.17236	1.17853	0.0313167
CASC1	1.38772	1.21693	0.605171		ANKS3	0.552923	0.193316	0.77909		4931440J10RIK	1	20.6952	0.651827		IQSEC2	0.510066	1.33226	0.843303		AKR1A1	8.76533	1.13175	2.27e-16		TRAV10N	1.18146	2.58612	0.996583		HIGD2A	4.85406	0.948149	3.27e-05		AK5	0	0	1		ENDOG	0.769562	0.460245	1		PDCD1LG2	3.17203	2.01538	0.0321763
PRKRIP1	1.38642	0.285688	0.60639		SYP	0.552843	0.297905	0.77909		GM26599	1	20.6952	0.651827		HOXC9	0.510066	1.33226	0.843303		WAS	8.76103	1.18222	2.51e-16		AAMDC	1.18121	0.329213	0.996583		AKT1	4.85397	1.29404	3.37e-05		SIGLECF	0	0	1		CPT2	0.769333	0.801825	1		PRELID2	3.16967	3.4005	0.0342344
NOL12	1.3847	0.204373	0.607179		GM17552	0.550195	0.382794	0.77909		GSG1L	1	20.6952	0.651827		MYO5C	0.510066	1.33226	0.843303		LLPH	8.75053	1.09541	2.69e-16		GTF2A1	1.18002	0.478828	0.996583		UBE2S	4.85352	1.94575	4.12e-05		CFAP157	0	0	1		MOB4	0.769142	0.263786	1		UTP11L	3.16906	1.02706	0.0309552
DNAJB5	1.37994	0.765366	0.609984		TMTC2	0.549085	0.935335	0.77909		KLK12	1	20.6952	0.651827		LCAT	0.510066	1.33226	0.843303		SMCHD1	8.7468	1.13151	2.94e-16		NT5DC1	1.17967	0.303327	0.996583		CENPM	4.8533	5.07355	4.18e-05		CLDND2	0	0	1		TRAV8N-2	0.768758	2.58423	1		CSNK1A1	3.16455	0.76897	0.0313009
PLP1	1.3799	0.843369	0.609984		WDFY2	0.545671	0.645828	0.77909		GM43479	1	20.6952	0.651827		ACTN3	0.510066	1.33226	0.843303		BC031181	8.74503	1.23013	2.94e-16		EFEMP2	1.17959	1.38449	0.996583		TOMM5	4.85322	0.958788	3.31e-05		KLK1B16	0	0	1		RNF130	0.767381	0.541589	1		NDUFA3	3.16336	0.763041	0.0313009
SLC35A4	1.37939	0.289338	0.610181		ZC3H12B	0.545671	0.645828	0.77909		DRP2	1	20.6952	0.651827		4930448E22RIK	0.510066	1.33226	0.843303		IFI209	8.74485	1.26515	2.79e-16		MARCH3	1.17822	1.05561	0.996583		PHGDH	4.85306	1.37497	3.53e-05		BTNL2	0	0	1		RNF126	0.766591	0.388113	1		GADD45GIP1	3.16106	1.05488	0.0316647
PCYOX1	1.37873	0.973953	0.610271		TEFM	0.544228	0.210442	0.77909		PSMB11	1	20.6952	0.651827		GM26892	0.510066	1.33226	0.843303		THAP3	8.74039	1.24838	3.11e-16		GBP6	1.17723	0.347962	0.996583		NDUFA7	4.85103	0.670507	3.26e-05		HLX	0	0	1		CUTC	0.766483	0.695265	1		PTBP1	3.16098	1.16411	0.0321763
SPTSSA	1.37828	0.127076	0.610271		STON1	0.544158	0.453183	0.77909		CFAP61	1	20.6952	0.651827		EID3	0.510066	1.33226	0.843303		MAP4K4	8.73874	1.31733	3.39e-16		IGF1R	1.17717	0.318704	0.996583		VPS51	4.84935	2.38812	3.7e-05		MYBPC2	0	0	1		PQBP1	0.765858	0.405896	1		SIN3B	3.15916	0.882188	0.0319406
TMEM186	1.3781	0.692738	0.610271		9930022D16RIK	0.54111	0.253782	0.77909		PCDHGC3	1	20.6952	0.651827		CD209F	0.510066	1.33226	0.843303		MARK2	8.73442	1.30602	3.27e-16		CCR6	1.17614	0.728141	0.996583		PDCD5	4.84675	0.926176	3.37e-05		DGKI	0	0	1		FNTB	0.764267	0.727359	1		CD81	3.15464	1.56141	0.0344938
ILVBL	1.37673	0.22515	0.610772		SIPA1L1	0.540616	0.102467	0.77909		GM26702	1	21.6952	0.651827		SLC2A6	0.510066	1.33226	0.843303		NXF1	8.73425	1.28865	2.97e-16		SAMD15	1.17569	2.12669	0.996583		GNA13	4.83712	1.17442	3.56e-05		FOXQ1	0	0	1		HMGXB3	0.762735	0.801825	1		LRPPRC	3.15168	2.30545	0.0343427
POMGNT1	1.37662	0.401268	0.610772		RASIP1	0.539904	0.279289	0.77909		GHR	1	20.6952	0.651827		SNCB	0.510066	1.33226	0.843303		RALBP1	8.73195	1.14481	2.96e-16		ZKSCAN3	1.17519	0.304736	0.996583		GATAD1	4.83684	1.37938	3.69e-05		ZFP521	0	0	1		TSC22D3	0.761449	0.227553	1		XBP1	3.15086	1.59422	0.0334579
GSTO1	1.37634	0.292878	0.610781		REXO4	0.538744	0.10526	0.77909		DHH	1	20.6952	0.651827		PDE8B	0.510066	1.33226	0.843303		SLC3A2	8.72155	1.28944	3.41e-16		SLC12A2	1.17494	0.91627	0.996583		CLINT1	4.83355	0.871141	3.48e-05		LAMA3	0	0	1		BC031181	0.760753	0.24767	1		CDK2AP1	3.15013	1.33569	0.0324733
ATG3	1.37614	0.157134	0.610803		RAB4B	0.536215	0.33267	0.77909		TCHH	1	20.6952	0.651827		RBM24	0.510066	1.33226	0.843303		CWC15	8.72039	1.00878	3.09e-16		TMEM128	1.17466	0.227752	0.996583		ANAPC5	4.82862	1.29859	4.03e-05		SPRY4	0	0	1		ATP5O	0.760656	0.167719	1		CD200	3.14411	1.7742	0.0344938
BTBD7	1.37608	0.286113	0.610803		FAM65A	0.535322	0.198369	0.77909		GM11345	1	20.6952	0.651827		CRYBA1	0.510066	1.33226	0.843303		NDUFV3	8.71989	1.04238	3.2e-16		FBXO36	1.173	1.5355	0.996583		ATP2A3	4.82641	1.52754	3.88e-05		ASIC3	0	0	1		MIR142HG	0.760238	0.281671	1		TAF1D	3.14128	1.06096	0.0337476
NME2	1.37339	0.533157	0.612566		MYO7A	0.533739	0.882868	0.77909		GM12762	1	20.6952	0.651827		GM10717	0.510066	1.33226	0.843303		MAF	8.71972	1.57773	3.71e-16		B230303O12RIK	1.17238	1.10807	0.996583		PIM1	4.82146	0.734805	3.73e-05		AOX4	0	0	1		UAP1	0.759691	0.532282	1		MAK16	3.1408	1.32149	0.0341143
HSPD1	1.37292	0.172584	0.613025		TXNIP	0.531221	0.0414506	0.77909		FAM198A	1	20.6952	0.651827		ADCY10	0.510066	1.33226	0.843303		EMB	8.71959	1.3019	3.47e-16		ZFP456	1.17196	0.948692	0.996583		SSR3	4.82023	1.20736	3.88e-05		HRC	0	0	1		GM21887	0.758715	1.09881	1		MAGOH	3.1389	0.926616	0.0337219
GM15706	1.37225	0.776013	0.613588		GM33994	0.530441	0.33267	0.77909		TOPAZ1	1	20.6952	0.651827		GM26792	0.510066	1.33226	0.843303		MXD4	8.71532	1.38468	4.3e-16		KRT83	1.17122	1.66012	0.996583		NDUFA12	4.81984	1.0076	3.87e-05		4931409K22RIK	0	0	1		SUSD3	0.758615	0.513844	1		TMEM243	3.13577	1.27976	0.0348825
MAGT1	1.37054	0.231285	0.614638		TSPAN6	0.530441	0.33267	0.77909		GM17322	1	20.6952	0.651827		GM16225	0.510066	1.33226	0.843303		BIRC6	8.71121	1.19979	3.53e-16		DTX4	1.17048	0.885682	0.996583		ETS1	4.81278	0.554583	3.8e-05		RILP	0	0	1		TWNK	0.758057	0.8093	1		VCP	3.13573	0.987146	0.0344938
SLC16A1	1.36884	0.549637	0.615851		ZFP597	0.530038	0.204038	0.77909		GM10825	1	20.6952	0.651827		NUDT17	0.510066	1.33226	0.843303		GLS	8.70852	1.29728	3.6e-16		BAG3	1.16972	0.974687	0.996583		MAP2K3	4.81227	1.85964	4.2e-05		SYNPO2L	0	0	1		TRAJ22	0.75762	2.49112	1		COMTD1	3.13494	2.06784	0.0355441
ZC3HAV1L	1.36777	1.59544	0.616416		RIPK2	0.528838	0.165381	0.77909		PKIA	1	20.6952	0.651827		GM10097	0.510066	1.33226	0.843303		TNIK	8.7066	1.3173	4.27e-16		LIMD2	1.16924	0.104672	0.996583		RAB1B	4.81041	1.21885	3.98e-05		MREG	0	0	1		XRCC3	0.75762	2.49112	1		TRAPPC5	3.1285	1.31475	0.0351702
DHCR7	1.36741	0.324587	0.61648		SH3BGRL2	0.528689	0.297905	0.77909		GPR135	1	20.6952	0.651827		4930428O21RIK	0.510066	1.33226	0.843303		SPTBN1	8.70644	1.3332	3.93e-16		ZFP219	1.16889	0.595167	0.996583		PQLC3	4.80885	1.95396	4.18e-05		KCNH5	0	0	1		SARM1	0.75762	2.49112	1		PRPF19	3.1267	1.53416	0.0354317
COX16	1.3642	0.390621	0.618964		AW554918	0.527909	0.160755	0.77909		MLPH	1	20.6952	0.651827		IGHG3	0.510066	1.33226	0.843303		DDX46	8.70084	1.23591	3.96e-16		PAM	1.16865	0.904298	0.996583		FTH1	4.80858	0.488128	3.88e-05		TDRD6	0	0	1		JUP	0.75762	2.49112	1		JAGN1	3.12263	1.41354	0.0353404
FAM21	1.36307	0.216383	0.619432		TRAV14-2	0.527271	0.619833	0.77909		CD14	1	20.6952	0.651827		GM14230	0.510066	1.33226	0.843303		GOLGA4	8.69825	1.89833	5.33e-16		GM20379	1.16856	3.00116	0.996583		DPM3	4.80349	1.00809	4.07e-05		PTK7	0	0	1		TPBGL	0.75762	2.49112	1		ACBD6	3.12231	0.956428	0.0349103
METAP1D	1.35979	0.376431	0.622028		BCL7A	0.525842	0.16939	0.77909		NINL	1	20.6952	0.651827		TMEM30B	0.510066	1.33226	0.843303		GM9844	8.69758	1.00098	3.96e-16		4930452B06RIK	1.16856	3.00116	0.996583		HIST1H1D	4.80069	3.1543	5.03e-05		APOC1	0	0	1		SRD5A1	0.75762	2.49112	1		SLMO2	3.12183	1.32484	0.0350352
LBP	1.35946	1.27351	0.622118		CROCC	0.524568	0.40482	0.77909		DNAH10	1	20.6952	0.651827		LRP2BP	0.510066	1.33226	0.843303		ZFAND5	8.69481	1.49182	4.94e-16		TRBV23	1.16856	3.00116	0.996583		CD2	4.80053	0.561299	4e-05		MATN1	0	0	1		ARHGEF9	0.75762	2.49112	1		SLC9A8	3.12004	1.58089	0.0356213
TRIM30C	1.35946	1.27351	0.622118		NDC1	0.524568	0.40482	0.77909		TLX2	1	20.6952	0.651827		RP24-88B13.8	0.510066	1.33226	0.843303		MED1	8.69388	1.66433	4.75e-16		SEMA4C	1.16856	3.00116	0.996583		YBX3	4.79953	1.41143	4.21e-05		TREM2	0	0	1		FAM19A3	0.75762	2.49112	1		ANAPC15	3.11999	1.87643	0.0359883
PPAN	1.35765	0.279939	0.623261		BAP1	0.523149	0.173973	0.77909		ACSM3	1	21.6952	0.651827		PCX	0.510066	1.33226	0.843303		UPF3B	8.69359	1.27602	3.84e-16		GPAT2	1.16856	3.00116	0.996583		MPC2	4.79675	0.898462	4.18e-05		SPNS2	0	0	1		IFT122	0.75762	2.49112	1		CTBP1	3.11992	1.11752	0.0354478
FOCAD	1.35184	0.662555	0.626913		TMCC3	0.520937	0.520297	0.77909		SYNGR4	1	20.6952	0.651827		NBEA	0.510066	1.33226	0.843303		PSME2	8.68632	1.01143	4.47e-16		GOLIM4	1.16556	0.738125	0.996583		TIMP2	4.79629	1.66261	4.61e-05		ARHGAP28	0	0	1		FAM89B	0.75762	2.49112	1		CYB5B	3.11984	1.43521	0.035983
CEP152	1.35098	0.68855	0.627351		MFSD9	0.520937	0.520297	0.77909		TMEM98	1	20.6952	0.651827		RAB11FIP5	0.510066	1.33226	0.843303		PPP2CA	8.68602	1.06213	4.4e-16		CRYZL1	1.16524	0.395438	0.996583		DDIT4	4.7946	1.70401	4.72e-05		IL7	0	0	1		GM26887	0.75762	2.49112	1		SF3A3	3.11806	1.13881	0.0354372
DIS3	1.35022	0.485017	0.627707		ZC3H12A	0.520792	0.131571	0.77909		EVC	1	20.6952	0.651827		TRBV30	0.510066	1.33226	0.843303		YWHAE	8.6837	1.1793	4.27e-16		SUSD6	1.1652	0.342196	0.996583		DDX24	4.79002	0.696625	4.17e-05		MYOM1	0	0	1		MAPKAPK5	0.75762	2.49112	1		MAPRE1	3.11759	0.873554	0.0351702
GM12057	1.34755	2.01048	0.628023		NIM1K	0.51943	0.33267	0.77909		GM9918	1	20.6952	0.651827		PLS3	0.510066	1.33226	0.843303		TAOK3	8.68199	1.51253	4.98e-16		NR2C1	1.16508	0.831234	0.996583		2810428I15RIK	4.78629	0.977953	4.39e-05		ALX4	0	0	1		SMKR-PS	0.75762	2.49112	1		MCM3	3.11693	2.32837	0.0376149
MRVI1	1.34755	2.01048	0.628023		RHEBL1	0.518201	0.257263	0.77909		OLFR1438-PS1	1	20.6952	0.651827		TRBV21	0.510066	1.33226	0.843303		ELF2	8.67806	1.42831	5.2e-16		CEP112	1.16373	1.21689	0.996583		ARHGAP30	4.78513	0.860279	4.3e-05		EMILIN2	0	0	1		GM13293	0.75762	2.49112	1		AEN	3.11456	1.74853	0.0363952
6430550D23RIK	1.34755	2.01048	0.628023		ASB5	0.518114	0.690223	0.77909		PDE10A	1	20.6952	0.651827		CCDC96	0.510066	1.33226	0.843303		SDHAF1	8.67576	1.29019	5.34e-16		PHACTR4	1.16196	0.577948	0.996583		NDUFA3	4.782	0.770357	4.39e-05		RGL3	0	0	1		ENAH	0.75762	2.49112	1		TEX261	3.11294	1.02	0.03568
ZFP966	1.34755	2.01048	0.628023		GM26778	0.518114	0.690223	0.77909		RP23-477K6.1	1	20.6952	0.651827		WNT6	0.510066	1.33226	0.843303		MDM4	8.67401	1.41806	5.28e-16		PUM1	1.16157	0.254192	0.996583		GM17018	4.78118	1.2521	4.52e-05		CCDC67	0	0	1		SASS6	0.757014	0.918235	1		GM16286	3.11258	0.963845	0.0361299
PODXL2	1.34755	2.01048	0.628023		GM37068	0.518114	0.690223	0.77909		GM45036	1	20.6952	0.651827		GM13833	0.510066	1.33226	0.843303		SLC38A2	8.67029	1.13549	4.93e-16		ALDH5A1	1.16112	1.12669	0.996583		ELOF1	4.78023	1.22321	4.58e-05		CNTNAP2	0	0	1		DCTN1	0.755712	0.416983	1		EIF2A	3.11233	1.32913	0.0361299
TGM2	1.34755	2.01048	0.628023		B630019K06RIK	0.518114	0.690223	0.77909		C130060C02RIK	1	20.6952	0.651827		PIK3AP1	0.510066	1.33226	0.843303		MAU2	8.67025	1.57403	5.63e-16		ACP1	1.16109	0.243899	0.996583		GM10250	4.77644	1.03567	4.68e-05		STK32A	0	0	1		OSBP	0.75554	0.468756	1		SCRN2	3.11195	2.28357	0.0367389
ASTL	1.34755	2.01048	0.628023		HIST2H3C1	0.518114	0.690223	0.77909		RP23-106G8.4	1	20.6952	0.651827		CD5L	0.510066	1.33226	0.843303		HIVEP2	8.66859	1.17627	4.85e-16		KDELC2	1.16008	1.58612	0.996583		PPP1R35	4.77557	1.18201	4.5e-05		SLC39A5	0	0	1		SLC38A9	0.755341	0.709765	1		NDUFS3	3.10806	0.982627	0.0364707
GM17032	1.34755	2.01048	0.628023		HUS1B	0.518114	0.690223	0.77909		LRRC2	1	20.6952	0.651827		5430421F17RIK	0.510066	1.33226	0.843303		IFI27	8.66581	1.15279	5.34e-16		NAIP6	1.16008	1.58612	0.996583		LAMTOR3	4.7753	1.32877	4.67e-05		NRXN1	0	0	1		PUS3	0.755301	0.562539	1		SLC3A2	3.10702	0.912409	0.035983
MVK	1.34672	0.360976	0.628559		NHLRC1	0.518114	0.690223	0.77909		INSM1	1	20.6952	0.651827		COPRS	0.510066	1.33226	0.843303		TAF15	8.66148	1.26146	5.46e-16		STYX	1.16008	1.58612	0.996583		MYDGF	4.77359	1.20085	4.65e-05		CERCAM	0	0	1		1110065P20RIK	0.754621	0.532282	1		LAMTOR5	3.10571	0.907716	0.0361305
PCGF5	1.34611	0.256131	0.628589		WFS1	0.518114	0.690223	0.77909		GM14322	1	20.6952	0.651827		TCEAL1	0.510066	1.33226	0.843303		IKZF1	8.65902	1.26803	6.18e-16		ARHGAP24	1.16008	1.58612	0.996583		MFSD10	4.7721	1.71673	4.86e-05		FAM71F1	0	0	1		ITGB3	0.753891	0.72105	1		PPP1CA	3.1054	0.658485	0.036125
RRP15	1.346	0.283004	0.628589		1700028J19RIK	0.518114	0.690223	0.77909		TMEM82	1	20.6952	0.651827		ZFP941	0.510066	1.33226	0.843303		MLLT3	8.65794	1.33113	5.72e-16		NFKB1	1.1597	0.19872	0.996583		NCKAP1L	4.76972	1.39761	4.81e-05		RALYL	0	0	1		ZSCAN26	0.75322	0.403661	1		FUS	3.10353	0.693597	0.0363787
DUS4L	1.34598	0.623455	0.628589		SEC31B	0.518114	0.690223	0.77909		TTLL10	1	21.6952	0.651827		GM14762	0.510066	1.33226	0.843303		KXD1	8.65253	1.2254	5.59e-16		FARSB	1.15899	0.355617	0.996583		ANXA7	4.76384	1.78202	5.11e-05		LDB2	0	0	1		HAUS2	0.752637	0.72105	1		UBE2S	3.10333	0.95782	0.0363433
DET1	1.34581	0.340444	0.628589		JAG2	0.518114	0.690223	0.77909		RDH9	1	20.6952	0.651827		FNBP1L	0.510066	1.33226	0.843303		EPSTI1	8.64132	1.20234	6.43e-16		WHRN	1.15881	0.863656	0.996583		RASGRP2	4.76356	1.24686	5.2e-05		STRIP2	0	0	1		RCHY1	0.752423	0.267561	1		SMARCC1	3.10265	1.38026	0.0369683
NMT2	1.34474	0.329547	0.628589		GM4787	0.518114	0.690223	0.77909		OLFR12	1	20.6952	0.651827		KIF19A	0.510066	1.33226	0.843303		HCLS1	8.63921	1.15404	6.38e-16		SLC31A1	1.15881	0.863656	0.996583		TCEB3	4.76131	1.60601	5.15e-05		TMEM204	0	0	1		TUBGCP6	0.752275	1.08173	1		IPO5	3.10137	1.90335	0.0376877
NOCT	1.34356	0.51005	0.628589		GM16084	0.518114	0.690223	0.77909		GM12498	1	20.6952	0.651827		DUSP13	0.510066	1.33226	0.843303		4932438A13RIK	8.63578	1.49317	7.43e-16		EPHB6	1.15856	0.640162	0.996583		UBE2K	4.75817	0.917594	4.81e-05		NRTN	0	0	1		ZFP7	0.751866	0.891211	1		CUTA	3.10039	0.960658	0.0364786
DCUN1D2	1.34332	0.411016	0.628589		TGTP1	0.51795	0.327652	0.77909		FOXP2	1	20.6952	0.651827		HENMT1	0.510066	1.33226	0.843303		YME1L1	8.6345	1.40185	6.68e-16		MBNL1	1.15774	0.110756	0.996583		MRPL43	4.75797	0.935848	4.86e-05		PPL	0	0	1		MRPL12	0.751825	0.289067	1		FCF1	3.09818	1.16595	0.0370467
ZFP467	1.3423	0.215374	0.628589		H60B	0.516022	0.40482	0.77909		NMUR1	1	20.6952	0.651827		RASSF8	0.510066	1.33226	0.843303		PLEC	8.63012	1.40736	7.36e-16		GM45599	1.15736	0.753232	0.996583		PCBP2	4.75695	0.7333	4.89e-05		JAKMIP2	0	0	1		DNAJC15	0.751233	0.293823	1		SPINT2	3.09768	1.14591	0.0373633
AKR1C18	1.34218	21.5079	0.628589		HSPB6	0.515102	0.453183	0.77909		GM29362	1	20.6952	0.651827		GM37083	0.510066	1.33226	0.843303		FIP1L1	8.62823	1.39579	7.04e-16		IRF9	1.15642	0.265543	0.996583		VDAC3	4.7546	1.18018	4.95e-05		ENPP6	0	0	1		0610007P14RIK	0.751231	0.305258	1		KDELR2	3.09481	1.30861	0.0379086
PDGFA	1.34218	21.5079	0.628589		GM26809	0.50564	0.27237	0.77909		TTC34	1	20.6952	0.651827		TPPP	0.510066	1.33226	0.843303		KMT5B	8.62489	1.52848	7.48e-16		TBC1D30	1.15613	0.616495	0.996583		CCR10	4.75446	5.62757	6.16e-05		DBIL5	0	0	1		TMEM71	0.750895	0.319985	1		ABHD14A	3.09411	2.58107	0.0392063
TSPO2	1.34218	21.5079	0.628589		CHPT1	0.5053	0.204795	0.77909		AFM	1	20.6952	0.651827		GM10605	0.510066	1.33226	0.843303		TMEM167	8.62443	1.19528	7.8e-16		HIST1H4I	1.1548	0.505951	0.996583		VSIR	4.7525	0.939104	4.88e-05		NEK11	0	0	1		RPP30	0.750527	0.52534	1		SNRPC	3.09404	0.976934	0.0376877
GPD1	1.34218	21.5079	0.628589		CDC42EP4	0.50382	0.453183	0.77909		GM42742	1	20.6952	0.651827		ZFP629	0.510066	1.33226	0.843303		MINOS1	8.62229	1.06959	7.32e-16		PIP5K1A	1.15467	0.347891	0.996583		LLPH	4.75077	0.820731	4.99e-05		HRASLS5	0	0	1		HIST1H2AK	0.750235	1.14535	1		MCTS1	3.0918	1.08648	0.0381167
TRIM45	1.34202	0.932476	0.628589		ZC3H12C	0.50382	0.453183	0.77909		LRRC3	1	20.6952	0.651827		VASN	0.510066	1.33226	0.843303		CHORDC1	8.62226	1.39704	6.53e-16		LRRC45	1.15402	0.622648	0.996583		KREMEN2	4.74833	2.86787	5.95e-05		PCDH17	0	0	1		B130006D01RIK	0.750107	1.07609	1		ZPR1	3.09042	1.48838	0.0385729
ANGEL1	1.34202	0.932476	0.628589		MOB3B	0.502981	0.244663	0.77909		NOS1	1	20.6952	0.651827		CHD5	0.510066	1.33226	0.843303		KLF3	8.62146	1.17118	7.19e-16		CLK3	1.15299	0.330361	0.996583		VDAC1	4.74806	1.1741	5.22e-05		RBP4	0	0	1		TLCD1	0.750107	1.07609	1		SMS	3.0893	1.03948	0.0379223
MACROD1	1.34162	0.4379	0.628589		ITGA5	0.502783	0.520297	0.77909		CD209G	1	21.6952	0.651827		PLSCR4	0.510066	1.33226	0.843303		EIF3I	8.61369	0.969434	7.66e-16		RIDA	1.15237	0.470645	0.996583		LMNA	4.74751	4.55948	6.32e-05		PLCE1	0	0	1		EIF4A2	0.749281	0.189469	1		PCNA	3.0861	1.80672	0.0403497
BIN2	1.34034	0.101436	0.629462		KLHL24	0.498771	0.118516	0.77909		GM7598	1	20.6952	0.651827		ENTPD6	0.509711	0.172084	0.84347		GM10260	8.61369	0.972099	7.82e-16		ANKS3	1.15188	0.577133	0.996583		TMED10	4.74389	0.89918	5.17e-05		TNNI3	0	0	1		TRAV7-3	0.749161	2.40366	1		IPO4	3.0807	3.05274	0.0413066
A130010J15RIK	1.33964	0.360976	0.629825		POLR1B	0.497712	0.224841	0.77909		IRS3	1	20.6952	0.651827		TMPPE	0.507711	0.393662	0.844353		LSM12	8.61092	1.16181	7.07e-16		GM28557	1.15115	1.07155	0.996583		KIF5B	4.74336	0.908675	5.26e-05		ABCA17	0	0	1		GM26615	0.748608	1.09881	1		MRPL3	3.07996	1.49504	0.0390541
AGER	1.3393	0.903563	0.630112		GFPT2	0.494921	0.690223	0.77909		ABHD3	1	20.6952	0.651827		MAGED1	0.506188	0.595296	0.844353		STAG2	8.61089	1.43018	8.31e-16		SMIM10L1	1.14979	0.325999	0.996583		LSM6	4.73558	1.0293	5.54e-05		SSTR1	0	0	1		USO1	0.748344	0.528491	1		EIF4E	3.07816	1.43385	0.0402798
GM17018	1.33696	0.181706	0.63148		SLC30A7	0.493148	0.134173	0.77909		MRAP2	1	20.6952	0.651827		CNRIP1	0.504458	0.284956	0.844997		NEURL3	8.60548	1.2419	7.27e-16		SLAMF1	1.14838	0.299818	0.996583		APBB1IP	4.73412	0.687075	5.33e-05		MSR1	0	0	1		FHL3	0.747333	1.40366	1		TPM3	3.07777	0.641899	0.0388179
SP100	1.33684	0.0907358	0.63148		GM19684	0.492379	0.442295	0.77909		ARHGEF16	1	20.6952	0.651827		SMAP1	0.50322	0.0541056	0.845695		CAP1	8.60387	1.06713	7.49e-16		DHDDS	1.1467	0.594735	0.996583		DUT	4.73389	2.16352	6.44e-05		ABI3BP	0	0	1		GGCX	0.747333	1.40366	1		CHCHD7	3.07759	1.46454	0.0402163
VEZT	1.33589	0.44959	0.631969		GM36445	0.492379	0.442295	0.77909		MUC20	1	20.6952	0.651827		ZFP28	0.503028	0.393662	0.845805		SPTAN1	8.60143	1.444	8.3e-16		MDH2	1.14663	0.154548	0.996583		AEBP2	4.73306	1.25328	5.53e-05		KCNE3	0	0	1		RSAD1	0.747333	1.40366	1		CYB5A	3.07751	0.662292	0.0385742
MRPS15	1.33542	0.144211	0.631969		TMIE	0.489345	0.313846	0.77909		EPB41L3	1	20.6952	0.651827		GM36888	0.502044	0.669296	0.846335		MRPS21	8.59977	1.10438	7.67e-16		PIN4	1.14648	0.228843	0.996583		LSM1	4.7329	1.14821	5.52e-05		DCBLD2	0	0	1		ANKRD26	0.746394	0.782779	1		SNHG6	3.07637	1.47497	0.0395821
NUDT2	1.33501	0.33994	0.631969		9930111J21RIK1	0.489305	0.230791	0.77909		SLC38A5	1	20.6952	0.651827		OIP5	0.502044	0.669296	0.846335		EIF5B	8.59092	1.12581	7.87e-16		GM11454	1.14631	2.17108	0.996583		CMAS	4.73253	1.34847	5.57e-05		EPGN	0	0	1		KLHL17	0.746363	0.891211	1		MRPS5	3.07616	1.42638	0.0404108
B4GALT3	1.33109	0.422604	0.634846		CLN5	0.489075	0.145902	0.77909		BOK	1	20.6952	0.651827		TRAV9N-4	0.497195	1.10987	0.84979		PSMB10	8.59071	1.05412	9.29e-16		GRIK5	1.14539	0.706976	0.996583		SELENOS	4.73129	1.00666	5.55e-05		SNX24	0	0	1		TADA2A	0.746361	1.07609	1		ABCE1	3.07038	1.62704	0.0408984
SEMA4A	1.32839	0.443438	0.636787		NADK2	0.488703	0.18387	0.77909		GM44739	1	20.6952	0.651827		KCNK12	0.497138	0.917224	0.84979		TIGD2	8.58614	1.2776	9.4e-16		ZFP638	1.14512	0.224831	0.996583		CCR4	4.73057	2.84188	6.32e-05		PARM1	0	0	1		COMMD8	0.745167	0.297645	1		MORF4L2	3.0699	1.45583	0.0404107
MFSD4A	1.32774	0.242652	0.637148		EYA3	0.488417	0.13513	0.77909		GM12353	1	20.6952	0.651827		GNB1L	0.496484	0.386709	0.85022		CCNL1	8.58488	1.19258	1.02e-15		MOSPD3	1.14511	0.428908	0.996583		CD82	4.73041	1.04068	5.56e-05		LOXL4	0	0	1		CHORDC1	0.744618	0.285449	1		THUMPD1	3.06937	1.41402	0.0404509
RRS1	1.32526	0.271243	0.637988		IGF1R	0.487079	0.0841982	0.77909		MAPK13	1	20.6952	0.651827		HSPA1B	0.495742	0.263549	0.850648		COPA	8.58478	1.41973	9.58e-16		KLF4	1.1445	0.545965	0.996583		H2AFJ	4.72949	0.774931	5.54e-05		CNNM1	0	0	1		ZNRF3	0.744608	0.639375	1		ERGIC1	3.06766	1.96276	0.0405406
NUDT6	1.32469	0.333949	0.638503		KCNMB4	0.487067	0.214489	0.77909		PRR15L	1	20.6952	0.651827		LYL1	0.490541	0.457792	0.854859		FNBP1	8.58458	1.29194	9.43e-16		DTX3	1.14423	0.412195	0.996583		CHURC1	4.7294	0.800124	5.41e-05		CYP2C44	0	0	1		E2F5	0.744533	0.894189	1		SRSF11	3.06741	0.689642	0.0395821
GTF2H4	1.32085	0.343523	0.640578		2810474O19RIK	0.482503	0.0420056	0.77909		RAB7B	1	20.6952	0.651827		PPARG	0.488391	0.595296	0.854909		SMAD7	8.58456	1.14441	8.98e-16		IKBKE	1.1433	0.302162	0.996583		SLA2	4.72934	1.58269	5.87e-05		SCD3	0	0	1		SLCO3A1	0.744377	0.432231	1		GM10260	3.06565	0.649903	0.0397404
ZSCAN29	1.32081	0.294487	0.640578		MTAP7D3	0.482126	1.10526	0.77909		CKM	1	20.6952	0.651827		MTUS2	0.485229	0.595296	0.856863		GM10036	8.58164	0.910556	9.47e-16		PDLIM7	1.14183	1.07155	0.996583		ATP2B4	4.72516	2.20304	6.05e-05		GLIS1	0	0	1		A730071L15RIK	0.743705	2.49112	1		AHCYL1	3.06452	1.54423	0.0405406
PRR5L	1.32027	1.11001	0.640611		GM12524	0.482126	1.10526	0.77909		1700027J19RIK	1	20.6952	0.651827		CCR6	0.485139	0.207303	0.856863		UNC50	8.57766	1.41627	9.78e-16		CSF1	1.14103	0.834801	0.996583		MTHFSL	4.72457	1.24242	5.61e-05		SEMA4G	0	0	1		GM44067	0.743705	2.49112	1		GFER	3.0642	1.42139	0.041016
CARD11	1.32018	0.209974	0.640611		1500035N22RIK	0.482126	1.10526	0.77909		SPON2	1	20.6952	0.651827		GM10814	0.483642	1.10987	0.857054		LUC7L3	8.57374	1.2843	1.01e-15		FAM71E1	1.141	1.17108	0.996583		CDK9	4.72363	1.06797	5.59e-05		SEMA3F	0	0	1		D1ERTD622E	0.743522	0.605767	1		NOP2	3.06006	2.35641	0.0422982
ZFP446	1.31826	0.62715	0.641875		GM26664	0.481681	0.442295	0.779241		GM3248	1	20.6952	0.651827		IKBIP	0.482937	0.313883	0.857054		UTP3	8.57212	1.18912	9.64e-16		DSCAM	1.14037	2.00116	0.996583		SPTLC2	4.71947	1.40595	5.89e-05		DBN1	0	0	1		GIN1	0.742876	0.44673	1		SRP9	3.05922	0.630249	0.0404108
PMPCB	1.31783	0.19924	0.641875		CYP2R1	0.481681	0.442295	0.779241		GM44647	1	20.6952	0.651827		MYO19	0.481401	0.484265	0.857054		MKNK2	8.57135	1.22826	1.08e-15		B3GALT2	1.14037	2.00116	0.996583		RAB1A	4.71883	1.44974	5.95e-05		SLC41A2	0	0	1		MRPS27	0.742747	0.779629	1		TXNDC9	3.05774	0.934277	0.0406122
PRCC	1.31771	0.299392	0.641875		ATP5SL	0.480694	0.10526	0.779983		COL16A1	1	20.6952	0.651827		ADK	0.480364	0.0978963	0.857054		UBAP2L	8.56987	1.17479	9.51e-16		TMEM191C	1.13992	0.384488	0.996583		SFT2D1	4.71695	1.38201	5.99e-05		SCARA3	0	0	1		OSBPL8	0.742556	0.468756	1		PLGRKT	3.05712	0.881514	0.0410497
PDSS2	1.31761	0.380052	0.641875		VIPR1	0.480081	0.339725	0.780402		METTL24	1	20.6952	0.651827		MRM1	0.479455	0.259012	0.857054		SETD5	8.56425	1.44412	1.16e-15		DTL	1.13974	0.609838	0.996583		SNRPG	4.71637	0.817348	5.95e-05		KCNC2	0	0	1		CSNK2A1	0.741663	0.294727	1		COPG1	3.05537	1.45767	0.0412745
NDUFB10	1.31581	0.0959747	0.64282		DNAJB4	0.47693	0.113977	0.782867		FAM217B	1	20.6952	0.651827		CAMK2B	0.478672	0.249799	0.857054		MT-ATP8	8.56273	1.1702	1.08e-15		TBCK	1.13927	0.416197	0.996583		SF3B5	4.71549	0.853887	5.93e-05		KRT20	0	0	1		FTH1	0.739663	0.0977414	1		PLAGL2	3.05449	1.98984	0.0422982
PRUNE1	1.31405	0.568969	0.643868		SLC26A6	0.472652	0.389053	0.785353		ADORA3	1	20.6952	0.651827		CD74	0.478521	0.461026	0.857054		SLFN1	8.56139	1.27778	1.2e-15		HSPB9	1.13713	2.00116	0.996583		TAF12	4.71203	1.13223	5.92e-05		PLEKHS1	0	0	1		BRIX1	0.739085	0.343071	1		BYSL	3.05387	2.35806	0.0429822
NCOA5	1.31383	0.373049	0.643936		GM17334	0.472652	0.389053	0.785353		TSPAN18	1	20.6952	0.651827		6720427I07RIK	0.476979	0.312362	0.857054		1110008F13RIK	8.55871	1.16273	1.08e-15		CCDC181	1.13637	1.00116	0.996583		TXNL1	4.7116	1.04792	6.13e-05		MISP	0	0	1		TIMMDC1	0.738784	0.701047	1		WDR36	3.05354	1.94079	0.0421996
TIMM17A	1.3135	0.155322	0.643936		AMPD1	0.471651	0.442295	0.785353		SPIRE1	1	20.6952	0.651827		CSF2RA	0.474813	0.362635	0.857054		ATPIF1	8.55774	1.20935	1.03e-15		TCTEX1D2	1.13636	1.48659	0.996583		RBM17	4.71051	1.25631	6.08e-05		FAM188B	0	0	1		HIST2H2AB	0.737917	2.1692	1		ARGLU1	3.05332	0.74356	0.041016
MYB	1.31011	0.528946	0.646595		SYT14	0.471534	0.783332	0.785353		CES2G	1	20.6952	0.651827		ZFP61	0.474125	0.259012	0.857054		RBM42	8.55639	1.18876	1.12e-15		LCOR	1.13503	0.429617	0.996583		BLVRA	4.71021	1.36081	6.05e-05		VASH2	0	0	1		KIDINS220	0.737801	0.462429	1		DNAJC15	3.05212	0.914466	0.041016
DGKA	1.30968	0.103588	0.646797		FBLN1	0.471534	0.783332	0.785353		GM10135	1	20.6952	0.651827		RDH11	0.471464	0.234414	0.857054		MRPS33	8.55379	1.17532	1.26e-15		ZER1	1.13488	0.357629	0.996583		PIGX	4.71	1.00667	5.95e-05		SLC18B1	0	0	1		F2RL3	0.736992	1.36184	1		ZCRB1	3.05159	0.884633	0.0410902
LIPE	1.30827	0.435784	0.648147		RP24-275P22.1	0.471534	0.783332	0.785353		RHOX7B	1	20.6952	0.651827		ZFP229	0.471141	1.10987	0.857054		SEMA4D	8.55061	1.42755	1.23e-15		AREL1	1.13463	0.541728	0.996583		CCR3	4.70831	3.71789	6.98e-05		FADS3	0	0	1		GPR180	0.736581	0.547307	1		TMEM158	3.05132	2.23039	0.0436036
ETS2	1.30814	0.409028	0.648164		GM26768	0.471534	0.783332	0.785353		SIX4	1	20.6952	0.651827		HCK	0.471141	1.10987	0.857054		ING1	8.54882	1.28239	1.23e-15		TNIP1	1.1324	0.239165	0.996583		ARL1	4.7081	1.10356	6e-05		FADS2	0	0	1		C530050E15RIK	0.735942	0.768658	1		PSMC6	3.04989	1.0713	0.0419131
PUS3	1.3075	0.296783	0.648749		GM6225	0.471534	0.783332	0.785353		F12	1	20.6952	0.651827		GM973	0.471141	1.10987	0.857054		TM9SF3	8.54564	1.22177	1.21e-15		SLF1	1.13195	0.405056	0.996583		SERP2	4.70686	2.84488	6.75e-05		WEE2	0	0	1		NCDN	0.735701	0.626054	1		SENP6	3.04869	0.764484	0.0413367
A430106G13RIK	1.30683	1.01048	0.649139		OSBPL6	0.471534	0.783332	0.785353		GM45151	1	20.6952	0.651827		GNAL	0.469954	0.524907	0.857054		NRIP1	8.53849	1.25451	1.31e-15		AKAP8L	1.13185	0.251642	0.996583		IGBP1	4.7052	0.984854	6e-05		LRG1	0	0	1		1110019D14RIK	0.735619	1.40366	1		RBM28	3.0473	1.33553	0.0428933
NLGN2	1.30683	1.01048	0.649139		SLC26A10	0.471534	0.783332	0.785353		NMRK2	1	20.6952	0.651827		ZFP874B	0.468076	0.211967	0.857054		ATP5G1	8.5295	0.982866	1.17e-15		IRF1	1.13113	0.21333	0.996583		RDM1	4.70427	1.86131	6.71e-05		PRKCDBP	0	0	1		ACAD12	0.735619	1.40366	1		UBL5	3.04636	0.643411	0.0415447
ZFP775	1.30652	0.45185	0.649189		GDPD3	0.471534	0.783332	0.785353		GAD2	1	20.6952	0.651827		GRK3	0.467658	1.33226	0.857054		1110004F10RIK	8.52372	1.12484	1.45e-15		CYTH3	1.13006	0.311812	0.996583		ALYREF	4.70407	1.4629	6.65e-05		ZP1	0	0	1		VWA8	0.734439	1.04818	1		CCNH	3.04253	1.34441	0.0427725
TPM3-RS7	1.306	0.248342	0.649256		WDR49	0.471534	0.783332	0.785353		GM26593	1	20.6952	0.651827		GM14862	0.467658	1.33226	0.857054		IFT20	8.52326	1.24454	1.45e-15		EPDR1	1.12745	3.00116	0.996583		RTN4	4.70393	1.02222	6.13e-05		ASAP3	0	0	1		GM26735	0.732902	2.07609	1		TUFM	3.04148	1.61303	0.0433253
RAMP1	1.30597	0.16311	0.649256		ALPK3	0.471534	0.783332	0.785353		CDH10	1	20.6952	0.651827		MEI4	0.467658	1.33226	0.857054		PSMB2	8.52281	1.04578	1.45e-15		SLC39A4	1.12727	0.91627	0.996583		DUSP11	4.70373	0.745075	5.95e-05		SMAD6	0	0	1		CPTP	0.732775	1.03169	1		PUS7	3.04128	3.14016	0.0459307
CYC1	1.3054	0.142929	0.649262		RNF24	0.471534	0.783332	0.785353		GRIN3A	1	20.6952	0.651827		CCL6	0.467658	1.33226	0.857054		CORO2A	8.51932	1.51478	1.82e-15		PDDC1	1.12725	0.247154	0.996583		HMGB3	4.70292	2.56177	6.96e-05		PLCH1	0	0	1		CYP2D22	0.7311	1.36184	1		IPO7	3.04124	2.0572	0.0437613
HSD17B12	1.30302	0.260051	0.649262		4933424G06RIK	0.471534	0.783332	0.785353		TRDV5	1	20.6952	0.651827		MORN4	0.467658	1.33226	0.857054		DDX42	8.5183	1.40735	1.6e-15		DAB2IP	1.12634	1.58612	0.996583		KNSTRN	4.70191	3.80993	7.35e-05		LPAR3	0	0	1		GM28187	0.730297	2.3212	1		PSMD8	3.03736	0.741646	0.0425801
TIMM13	1.30061	0.102897	0.649262		TM4SF20	0.471534	0.783332	0.785353		PODN	1	20.6952	0.651827		DHRS3	0.461925	0.312362	0.857054		IL27RA	8.51397	1.18626	1.63e-15		ARMC9	1.12629	1.17108	0.996583		B3GAT3	4.69993	1.44741	6.32e-05		TMEM184A	0	0	1		GM17638	0.730297	2.3212	1		TGFB1	3.0326	0.920386	0.0433253
AMIGO2	1.30042	0.817834	0.649262		COX7A1	0.471534	0.783332	0.785353		CTHRC1	1	20.6952	0.651827		NMNAT1	0.461249	0.332261	0.857054		AAMP	8.51383	1.22561	1.73e-15		CDK5RAP2	1.1247	0.508879	0.996583		FERMT3	4.69642	0.89784	6.24e-05		HTR7	0	0	1		MAP1A	0.730297	2.3212	1		EIF2B5	3.02335	1.68757	0.0455483
LRP11	1.299	1.59544	0.649262		GM26808	0.471534	0.783332	0.785353		SLC18A1	1	20.6952	0.651827		POLR3E	0.457712	0.20673	0.857054		FAAH	8.51178	1.42615	1.63e-15		ETFBKMT	1.12464	0.370302	0.996583		HNRNPA1	4.69611	0.883519	6.48e-05		MAG	0	0	1		PLD2	0.730297	2.3212	1		DCPS	3.0221	1.22859	0.0452874
GM17638	1.299	1.59544	0.649262		PDZD9	0.471534	0.783332	0.785353		E130116L18RIK	1	20.6952	0.651827		NCF2	0.455994	0.457792	0.857054		PLEKHJ1	8.51088	1.11916	1.68e-15		ZMAT1	1.12399	0.634377	0.996583		MRPL4	4.6931	1.22832	6.41e-05		WTIP	0	0	1		APOL7B	0.730297	2.3212	1		SCO2	3.02206	1.82587	0.0458028
CFAP53	1.299	1.59544	0.649262		GM30292	0.471534	0.783332	0.785353		CHRNA1	1	20.6952	0.651827		LHFPL1	0.455182	0.595296	0.857054		COX5A	8.51046	0.94551	1.45e-15		2610037D02RIK	1.12351	0.411984	0.996583		EEF2	4.68875	0.543996	6.32e-05		P2RY13	0	0	1		BDKRB1	0.730297	2.3212	1		HNRNPR	3.02126	0.903416	0.0444452
OLFML3	1.299	1.59544	0.649262		GM3854	0.471534	0.783332	0.785353		AMPH	1	20.6952	0.651827		INTS6L	0.45503	0.227925	0.857054		STAT3	8.50791	1.43374	1.75e-15		ICE1	1.12281	0.357303	0.996583		PTPRA	4.6868	1.18225	6.49e-05		FSTL4	0	0	1		KCTD21	0.730297	2.3212	1		MCM6	3.01938	2.1417	0.0477278
TNF	1.29868	0.360063	0.649262		HIST1H2AO	0.471534	0.783332	0.785353		1700018B08RIK	1	20.6952	0.651827		RPP40	0.454716	0.229168	0.857054		DNTTIP2	8.50611	1.36695	1.81e-15		EPB41L4A	1.12025	1.36373	0.996583		FAM177A	4.68517	1.34927	6.67e-05		FRMD7	0	0	1		TRBJ1-5	0.730297	2.3212	1		HDDC2	3.01862	1.3627	0.0459646
KLHDC1	1.29754	0.311345	0.649262		SLC23A1	0.471534	0.783332	0.785353		SPATA33	1	20.6952	0.651827		CHD3OS	0.453867	0.362635	0.857054		ATP6V1D	8.50479	1.24467	1.78e-15		MTERF4	1.1202	0.483028	0.996583		TPRGL	4.68382	0.801928	6.54e-05		ADAMTSL2	0	0	1		C3AR1	0.730297	2.3212	1		CHCHD4	3.01794	1.93351	0.0463658
MAP2K2	1.29586	0.11987	0.649262		MANEAL	0.471534	0.783332	0.785353		MEGF8	1	20.6952	0.651827		TRAJ21	0.453098	0.747299	0.857054		CD69	8.5045	1.09022	1.58e-15		FAHD2A	1.1198	0.507465	0.996583		ABCF1	4.68207	1.08128	6.77e-05		RUSC2	0	0	1		RCOR2	0.730297	2.3212	1		ATM	3.01772	1.69253	0.0460221
ILF3	1.29518	0.259838	0.649262		CDO1	0.471534	0.783332	0.785353		GM6313	1	20.6952	0.651827		STAC3	0.453098	0.747299	0.857054		YWHAH	8.50363	1.11414	1.41e-15		SERPINB6A	1.11979	0.343872	0.996583		BSCL2	4.68177	1.45789	6.77e-05		CD276	0	0	1		ZFP947	0.730297	2.3212	1		MRRF	3.01682	2.14941	0.0464349
TTC3	1.29463	0.19319	0.649262		CCNO	0.471534	0.783332	0.785353		DMC1	1	20.6952	0.651827		HIST1H4J	0.453098	0.747299	0.857054		CTNNB1	8.50221	1.52021	1.94e-15		ATAD2	1.11908	0.387628	0.996583		SPPL2A	4.68131	1.28179	6.77e-05		BACE2	0	0	1		GM10638	0.730297	2.3212	1		TOMM70A	3.01537	1.43631	0.0460221
TRAV2	1.29432	2.59544	0.649262		TMEM150A	0.471534	0.783332	0.785353		RANBP3L	1	20.6952	0.651827		B630019K06RIK	0.453098	0.747299	0.857054		UBE2Q1	8.49953	1.38847	1.8e-15		NEK7	1.11777	0.224856	0.996583		ZMAT2	4.68075	0.985174	6.64e-05		CLIC5	0	0	1		CCDC39	0.730297	2.3212	1		BTBD1	3.01008	1.26551	0.0464349
ETF1	1.29313	0.184197	0.649262		ITGB1BP2	0.471534	0.783332	0.785353		ENHO	1	20.6952	0.651827		GM42757	0.453098	0.747299	0.857054		CFLAR	8.49874	1.34149	1.82e-15		SLC48A1	1.11769	0.443942	0.996583		RAB7	4.67577	0.969905	6.81e-05		KAZN	0	0	1		RPAIN	0.729828	0.484205	1		API5	3.00991	1.31938	0.0464349
SARNP	1.29302	0.127223	0.649262		TPCN1	0.470909	0.101693	0.785836		GM17087	1	20.6952	0.651827		GM43464	0.453098	0.747299	0.857054		TTC39B	8.49507	1.50575	1.85e-15		AY036118	1.11663	0.112972	0.996583		AK2	4.67394	1.11071	7.02e-05		NECTIN3	0	0	1		CNOT9	0.729699	0.683769	1		2310015A10RIK	3.00947	2.22528	0.0475059
SEC24A	1.29195	0.242234	0.649262		PATJ	0.470411	0.140364	0.78609		TBC1D9	1	20.6952	0.651827		STOM	0.453098	0.747299	0.857054		UQCR10	8.49337	1.00246	1.68e-15		USP40	1.11626	0.483028	0.996583		PDCD2	4.67244	1.02656	6.77e-05		OLFR543	0	0	1		ANAPC5	0.728212	0.250983	1		UQCRC2	3.00572	0.787502	0.046263
TIMM9	1.29079	0.289054	0.649262		FBXL22	0.468922	0.201936	0.787339		MSI1	1	20.6952	0.651827		TMEM141	0.453098	0.747299	0.857054		ARF6	8.49201	1.20226	1.88e-15		DUSP23	1.11565	0.698597	0.996583		HNRNPD	4.67137	0.934315	7.19e-05		KLK14	0	0	1		AR	0.726673	0.701047	1		PANX1	3.00501	1.61588	0.0476822
INO80	1.29045	0.230337	0.649262		GM5141	0.468241	0.297905	0.787815		TRPM6	1	20.6952	0.651827		SEMA6C	0.453098	0.747299	0.857054		AIMP1	8.49187	1.10573	1.9e-15		TMEM256	1.11546	0.288173	0.996583		BATF	4.6701	1.29605	6.77e-05		DOK7	0	0	1		PSME4	0.726456	0.480758	1		TMEM160	3.00434	0.811771	0.0463531
SLFN5	1.2903	0.176424	0.649262		ABHD14B	0.467168	0.17926	0.788638		FAM83F	1	20.6952	0.651827		TRAJ24	0.453098	0.747299	0.857054		SUPT20	8.48966	1.34675	2.14e-15		TSSK4	1.1152	1.49866	0.996583		PFKP	4.66924	1.25692	6.91e-05		FZD1	0	0	1		ADI1	0.726153	0.691149	1		NONO	3.0043	0.859828	0.0467248
SYNCRIP	1.29025	0.162171	0.649262		PADI1	0.465671	0.520298	0.789589		GM4779	1	20.6952	0.651827		GM10130	0.453098	0.747299	0.857054		TAF6L	8.48639	1.32647	1.93e-15		UPRT	1.1152	1.49866	0.996583		GNPDA1	4.66562	2.21396	7.68e-05		B530045E10RIK	0	0	1		VPRBP	0.725714	0.48295	1		SAC3D1	3.00382	2.28406	0.0482408
GPATCH2L	1.28965	0.445198	0.649262		FAM3B	0.465671	0.520298	0.789589		ATP2B2	1	20.6952	0.651827		PIANP	0.453098	0.747299	0.857054		SRSF1	8.48567	1.47685	2.07e-15		REM2	1.1152	1.49866	0.996583		VPS36	4.66533	1.15562	7.19e-05		ACKR2	0	0	1		LRRC8A	0.725451	0.541589	1		NDUFS4	3.00375	0.783719	0.0463658
TXNL4A	1.28856	0.167891	0.649262		GM29650	0.465671	0.520298	0.789589		COX4I2	1	20.6952	0.651827		TOR4A	0.452599	0.198406	0.857054		ATOX1	8.48552	0.982622	1.68e-15		KLHDC8B	1.1152	1.49866	0.996583		TMCO1	4.66268	1.28824	7.37e-05		SHISA2	0	0	1		TMEM88	0.72444	1.40366	1		TCEA1	3.00356	0.992159	0.0464966
TANC1	1.28757	0.467117	0.649262		D130017N08RIK	0.465671	0.520298	0.789589		RSPH6A	1	20.6952	0.651827		SPAG1	0.452507	0.524907	0.857054		POLD4	8.48526	1.32663	2.31e-15		H2-Q2	1.1152	1.49866	0.996583		ZBTB8OS	4.66171	1.076	7.16e-05		CAMSAP3	0	0	1		D6WSU163E	0.721848	1.03169	1		NUBP2	3.00066	1.47772	0.0476434
UBE2D3	1.28744	0.0761606	0.649262		GZMM	0.465671	0.520298	0.789589		GM11992	1	20.6952	0.651827		TRAT1	0.450028	0.188296	0.857054		NRD1	8.48216	1.29385	2.11e-15		NT5M	1.11495	0.512873	0.996583		ITGB2	4.65918	0.912962	7.16e-05		ADIG	0	0	1		SMARCAL1	0.720869	0.847268	1		CFAP20	2.99989	1.65281	0.0480467
ZNHIT6	1.2851	0.234851	0.650594		SEZ6L2	0.465671	0.520298	0.789589		SATB2	1	20.6952	0.651827		RASGEF1A	0.448771	0.310566	0.857054		HERC1	8.48205	1.43841	2e-15		POT1A	1.1139	0.466823	0.996583		SDF2	4.65895	1.22039	7.22e-05		RETNLB	0	0	1		EXTL2	0.720723	1.3212	1		RHEB	2.99636	0.992461	0.0475827
MSS51	1.28405	0.595441	0.651137		ZFP637	0.465369	0.140364	0.789792		RIMKLB	1	20.6952	0.651827		DPY19L3	0.447744	0.180258	0.857054		EP400	8.48116	1.43866	2.15e-15		ZFP429	1.11192	0.535496	0.996583		TEX261	4.65647	1.03099	7.26e-05		RETNLG	0	0	1		CAMSAP1	0.719797	0.683769	1		CUEDC2	2.99626	1.43527	0.0479787
SLTM	1.28189	0.117445	0.652647		CCDC64	0.462407	0.10526	0.792217		CPLX1	1	20.6952	0.651827		POLG2	0.446053	0.123227	0.857054		RSF1	8.46915	1.29167	2.13e-15		PFKFB4	1.11154	1.03592	0.996583		GPSM3	4.65586	0.708097	7.14e-05		ACKR3	0	0	1		WSCD2	0.719729	1.36184	1		CCDC107	2.9957	1.154	0.0476568
UBE2V2	1.28154	0.1887	0.652784		TRAV13N-4	0.460878	1.10526	0.793401		CTNND2	1	20.6952	0.651827		ASNS	0.443508	0.595296	0.857054		IRF2BPL	8.46584	1.44156	2.53e-15		IP6K2	1.1109	0.594735	0.996583		NAXD	4.65099	1.20589	7.43e-05		RBM20	0	0	1		MTMR4	0.719006	0.75777	1		DAP3	2.99566	1.08985	0.0481458
PAG1	1.28118	0.197382	0.652785		SIPA1L2	0.458705	0.282138	0.794992		SLC35G2	1	20.6952	0.651827		CXXC5	0.440226	0.54799	0.857054		DYNLRB1	8.46583	1.0776	2.17e-15		BLOC1S5	1.11058	0.651217	0.996583		AXIN2	4.6509	1.86049	7.83e-05		NRN1L	0	0	1		IL4	0.71803	2.49112	1		CCDC58	2.99488	2.11224	0.0492191
LIPT2	1.27997	1.37305	0.653429		EFCAB9	0.45827	0.520297	0.795319		SLC32A1	1	20.6952	0.651827		NUDT15	0.440088	0.431797	0.857054		NDUFA5	8.46182	1.12464	2.3e-15		VMN2R29.1	1.11017	1.84916	0.996583		DCUN1D5	4.65066	1.00162	7.46e-05		AQP5	0	0	1		SNRPD3	0.718029	0.188074	1		PPIF	2.99471	1.85926	0.0485728
CDH24	1.27997	1.37305	0.653429		CHD6	0.456317	0.0623975	0.796294		SPINT1	1	20.6952	0.651827		DNASE1L2	0.440088	0.431797	0.857054		TNFRSF4	8.45885	1.22469	2.22e-15		SSH3	1.11017	1.84916	0.996583		ARL6IP4	4.64969	1.05794	7.45e-05		PROCA1	0	0	1		CNOT8	0.717707	0.398015	1		NLE1	2.99375	2.0572	0.0487179
GM26601	1.27997	1.37305	0.653429		FAS	0.45483	0.0788621	0.797359		SERPIND1	1	20.6952	0.651827		2010300F17RIK	0.440088	0.431797	0.857054		SMC1A	8.45823	1.26997	2.31e-15		ACOT10	1.11017	1.84916	0.996583		NAA10	4.64594	1.07509	7.68e-05		LMOD3	0	0	1		RAVER2	0.717124	2.3212	1		PAPOLA	2.98833	0.960749	0.0485728
RASA3	1.27902	0.166968	0.653506		FAM193B	0.454642	0.145006	0.797401		KCNA4	1	20.6952	0.651827		ZFP41	0.439766	0.484265	0.857054		FAM105A	8.4575	1.08397	2.29e-15		RP23-312B17.3	1.11017	1.84916	0.996583		SYTL2	4.64474	1.83311	8.13e-05		OLFR178	0	0	1		EHMT1	0.717004	0.357509	1		SMIM11	2.98815	0.911474	0.0481799
SHPK	1.27896	0.858475	0.653506		9530082P21RIK	0.45118	0.350372	0.799628		GM15323	1	20.6952	0.651827		RHOX8	0.439543	0.260112	0.857054		NTAN1	8.44777	1.23646	2.77e-15		PLEKHA4	1.11017	1.84916	0.996583		HPF1	4.64392	1.52872	8.5e-05		GPR75	0	0	1		MFHAS1	0.715553	0.452989	1		CD52	2.98591	0.60151	0.0483855
NDUFS2	1.27738	0.12468	0.654175		STX3	0.450446	0.520298	0.799628		OLFR1233	1	20.6952	0.651827		RDH13	0.439355	0.367027	0.857054		ARL4A	8.44687	1.46534	2.63e-15		FAM161A	1.11017	1.84916	0.996583		EMC8	4.64327	1.42766	7.83e-05		WDFY3	0	0	1		RGMB	0.715007	1.3212	1		MECR	2.98411	2.78359	0.0514613
HYAL1	1.27691	0.402796	0.654175		GM9938	0.450446	0.520298	0.799628		GM11682	1	20.6952	0.651827		GM4924	0.43925	0.273368	0.857054		AKR1B3	8.44461	1.08222	2.53e-15		FRAT1	1.10926	0.563754	0.996583		TUBB4B	4.64247	2.12289	9.25e-05		A530064D06RIK	0	0	1		SARS2	0.714829	1.03169	1		POLR2I	2.9833	1.09735	0.0485728
CISD2	1.27668	0.130984	0.654175		TMEM161B	0.450186	0.17926	0.799628		GM44514	1	20.6952	0.651827		BC028528	0.43674	0.917224	0.857054		SSBP4	8.44287	1.20778	2.61e-15		PARP3	1.10806	0.338194	0.996583		RPA1	4.64237	1.47351	8.04e-05		ADAMTSL5	0	0	1		ZRANB1	0.714379	0.394756	1		THUMPD3	2.98291	1.38766	0.049428
RASA4	1.27634	1.23287	0.65437		ZFP58	0.450055	0.230791	0.799628		IGLV1	1	21.6952	0.651827		IFT81	0.436532	0.386709	0.857054		RAB8A	8.44243	1.09426	2.53e-15		RUFY1	1.10709	0.508119	0.996583		SWI5	4.64138	0.870729	7.83e-05		VWCE	0	0	1		GPR146	0.713518	0.509272	1		NFKBIA	2.98227	0.789168	0.0485728
RABGGTB	1.27503	0.243139	0.655256		PLAGL1	0.449461	0.385368	0.799628		CCDC8	1	20.6952	0.651827		GM5134	0.435356	0.747299	0.857054		BIRC2	8.4282	1.1194	2.84e-15		CCDC77	1.10689	0.596175	0.996583		FKBP5	4.64004	2.28076	8.64e-05		CCDC64B	0	0	1		APMAP	0.713475	0.669123	1		BORCS7	2.98187	1.93034	0.0501097
EMILIN1	1.27351	0.932476	0.656525		TDRP	0.44386	0.186397	0.799628		OLFR1238	1	20.6952	0.651827		AVPR2	0.435356	0.747299	0.857054		DGKZ	8.42805	1.24142	3.09e-15		PIGC	1.10548	0.5682	0.996583		PSMD12	4.63897	0.998952	7.83e-05		SSTR3	0	0	1		CRTAP	0.713197	1.01	1		ORAI1	2.98113	1.24424	0.0501097
EMC1	1.27278	0.337643	0.656796		ZFP28	0.4436	0.297905	0.799628		IGLV3	1	20.6952	0.651827		CDC42BPB	0.435356	0.747299	0.857054		ITGB2	8.42601	1.20697	3.21e-15		GGT7	1.10273	1.26419	0.996583		GMPS	4.63645	1.28414	8.13e-05		MYLK4	0	0	1		EFTUD2	0.712976	0.393712	1		GM10036	2.98091	0.681951	0.0489844
HNRNPA3	1.27276	0.0870548	0.656796		ASB1	0.443255	0.247279	0.799628		GM37552	1	20.6952	0.651827		CDNF	0.435356	0.747299	0.857054		PSMA5	8.42492	1.1177	2.89e-15		PRELID2	1.10186	0.65414	0.996583		MOCS2	4.63358	1.43189	8.23e-05		APOD	0	0	1		ZFP386	0.712171	0.39239	1		PAK2	2.97686	0.696908	0.0492715
RNLS	1.27239	1.59544	0.656974		GFOD2	0.442747	0.282138	0.799628		TRAV6N-7	1	20.6952	0.651827		TBC1D2	0.433848	0.917224	0.857054		PPP1R11	8.42245	1.18774	3.33e-15		LYRM5	1.10185	0.478318	0.996583		UFM1	4.62991	1.29771	8.28e-05		SEPT12	0	0	1		CNOT6L	0.71171	0.230373	1		DHX15	2.97663	1.2089	0.0501097
BC147527	1.27204	0.24516	0.656974		GLYCTK	0.442747	0.282138	0.799628		CLDN13	1	20.6952	0.651827		CEP83OS	0.431435	0.248845	0.857054		SRSF3	8.42167	0.877247	2.59e-15		PPCS	1.1015	0.308668	0.996583		RNF125	4.62731	1.78239	8.69e-05		FOXC2	0	0	1		USF3	0.711378	0.611979	1		CAPZB	2.97614	0.702401	0.0492191
SUCLG2	1.27173	0.252553	0.657157		GM5532	0.442211	1.10526	0.799628		4931422A03RIK	1	20.6952	0.651827		RNF125	0.431421	0.127147	0.857054		TAB2	8.41745	1.55065	3.56e-15		PIGN	1.09948	0.655384	0.996583		BORCS8	4.62728	1.08194	8.16e-05		TAS2R143	0	0	1		PHF20L1	0.711286	0.239749	1		LARS	2.97517	1.48775	0.0510986
MRPL20	1.27071	0.128624	0.658198		LCN6	0.442211	1.10526	0.799628		D330045A20RIK	1	20.6952	0.651827		FAM43A	0.430542	0.367027	0.857054		H13	8.41418	1.2066	3.16e-15		ZDHHC21	1.09894	0.450607	0.996583		SPC24	4.62551	5.5099	0.000100826		OLFR1440	0	0	1		DIS3	0.708326	0.746963	1		THOP1	2.97223	3.64543	0.0537417
TMEM147	1.26965	0.164807	0.658576		4933406I18RIK	0.442211	1.10526	0.799628		6030468B19RIK	1	20.6952	0.651827		ACAT2	0.427766	0.189303	0.857054		NDUFB3	8.41351	1.00337	3.19e-15		AKT3	1.09862	0.531674	0.996583		CD79B	4.6247	1.87489	8.44e-05		OLFML2A	0	0	1		ZFP511	0.708058	0.364012	1		ECM1	2.96999	1.28926	0.0514424
KMT5A	1.266	0.191719	0.66083		CATIP	0.442211	1.10526	0.799628		GM9742	1	20.6952	0.651827		COQ8A	0.427358	0.183035	0.857054		IER2	8.41235	1.00807	3.11e-15		WDR60	1.0983	1.49866	0.996583		SAP18	4.62254	0.939914	8.28e-05		DCSTAMP	0	0	1		NME2	0.708035	0.832913	1		ISCU	2.9693	1.00571	0.0501097
AP2A2	1.26528	0.242262	0.661203		CDKN2B	0.442211	1.10526	0.799628		KCNQ4	1	20.6952	0.651827		UFSP1	0.427183	0.431797	0.857054		PHF20L1	8.41227	1.28832	3.37e-15		SENP8	1.09817	0.820587	0.996583		COMMD6	4.62207	1.01183	8.25e-05		CYM	0	0	1		TM9SF1	0.707439	0.8093	1		SELENOW	2.96866	0.547896	0.0501097
TMEM242	1.26467	0.321079	0.661502		GM11464	0.442211	1.10526	0.799628		RANBP17	1	20.6952	0.651827		FITM2	0.427183	0.431797	0.857054		WAC	8.40889	1.2297	3.45e-15		URB2	1.09669	1.12669	0.996583		COMMD2	4.62095	1.14534	8.32e-05		PIK3R6	0	0	1		LRRC41	0.707391	0.666696	1		PSMD4	2.96785	0.717167	0.0504451
MT-ND1	1.26191	0.0637586	0.663157		TRIM34B	0.442211	1.10526	0.799628		D630045J12RIK	1	20.6952	0.651827		ILDR1	0.423658	0.244799	0.857054		PPP2R5A	8.40709	1.12762	3.34e-15		SCAI	1.09532	0.416197	0.996583		SF3B2	4.61756	0.764649	8.75e-05		4930550L24RIK	0	0	1		ARRDC2	0.706519	0.72559	1		FH1	2.96689	1.447	0.0509345
BICD2	1.25981	0.337643	0.664819		GM44214	0.442211	1.10526	0.799628		DBNDD1	1	20.6952	0.651827		ANK	0.422104	0.186041	0.857054		ZRANB2	8.40569	1.258	3.34e-15		1110051M20RIK	1.09483	0.873404	0.996583		MKNK2	4.61595	0.959317	8.62e-05		HPCAL4	0	0	1		TBL1X	0.706162	0.317997	1		MRPL16	2.96424	1.42014	0.0514273
GNPNAT1	1.25762	0.210451	0.666201		C1QTNF9	0.442211	1.10526	0.799628		BCL6B	1	20.6952	0.651827		BC048403	0.421239	0.372903	0.857054		SMIM14	8.40524	1.30664	3.79e-15		ZFP976	1.09478	2.84916	0.996583		NRP1	4.61281	0.909517	8.54e-05		CLEC9A	0	0	1		GALNS	0.704507	0.988624	1		NR2C2AP	2.96318	1.31869	0.0514273
GM7160	1.25744	0.73746	0.666222		PCDHGB5	0.442211	1.10526	0.799628		CLCN1	1	20.6952	0.651827		EID2B	0.415952	0.248845	0.857054		ARL4C	8.40271	1.12859	3.28e-15		DLG5	1.0929	2.58612	0.996583		IKZF3	4.61222	1.29244	8.96e-05		4933440M02RIK	0	0	1		PPWD1	0.704382	0.400835	1		PPIH	2.96303	1.50713	0.0518537
GK5	1.25605	0.836449	0.667036		SLC1A4	0.442211	1.10526	0.799628		2310016D23RIK	1	20.6952	0.651827		COL27A1	0.41535	0.431797	0.857054		IRF1	8.39969	1.28478	3.68e-15		OSCP1	1.0929	2.58612	0.996583		PLGRKT	4.61007	0.79283	8.57e-05		OLFR984	0	0	1		SPEF2	0.703969	1.3212	1		TMED10	2.96138	0.824986	0.0511512
CALU	1.25582	0.292049	0.667138		FN3K	0.442211	1.10526	0.799628		SPINK2	1	20.6952	0.651827		2010107G23RIK	0.412781	0.305789	0.857054		NDUFB5	8.3966	0.99263	4.09e-15		YPEL4	1.0929	2.58612	0.996583		PCMT1	4.60923	1.17308	9.06e-05		SPRN	0	0	1		TRAJ24	0.703538	2.1692	1		SLC1A5	2.96035	1.14236	0.051569
CAMSAP2	1.25531	0.531311	0.667232		TRAJ44	0.442211	1.10526	0.799628		4930540M05RIK	1	20.6952	0.651827		1700086O06RIK	0.412588	0.524907	0.857054		SFR1	8.39302	1.0102	3.6e-15		ANGPTL7	1.0929	2.58612	0.996583		UBASH3B	4.60786	1.28538	8.86e-05		MTUS1	0	0	1		GM27253	0.703538	2.1692	1		JTB	2.95825	0.962311	0.0514273
SFN	1.25528	0.315333	0.667232		TMEM89	0.442211	1.10526	0.799628		IGHA	0.996316	8.09234	0.654808		GPR45	0.412588	0.524907	0.857054		PLA2G16	8.38355	1.0116	3.68e-15		OAF	1.0929	2.58612	0.996583		RGS19	4.60369	1.10371	9.12e-05		A930002H24RIK	0	0	1		WFS1	0.703538	2.1692	1		SRPR	2.95805	1.14274	0.0519077
TOP3B	1.25504	0.22807	0.667363		TRAJ35	0.442211	1.10526	0.799628		4930503L19RIK	0.995164	0.333133	0.6553		SMCR8	0.411427	0.229168	0.857054		SMG1	8.38237	1.3808	4.19e-15		RAB34	1.0929	2.58612	0.996583		CASP3	4.60164	1.83691	9.6e-05		ADRA2C	0	0	1		SEC31B	0.703538	2.1692	1		SSR1	2.95147	1.0765	0.052721
SLC25A15	1.25303	0.858476	0.668775		FAM217A	0.442211	1.10526	0.799628		TRAJ12	0.995001	0.375263	0.6553		TIGIT	0.411024	0.372903	0.857054		ITGB1	8.37905	1.46839	4.07e-15		TSX	1.0929	2.58612	0.996583		PRKAG1	4.59937	1.27197	9.53e-05		SOWAHB	0	0	1		NHLRC1	0.703538	2.1692	1		EEF1AKMT1	2.94912	1.1406	0.0536322
AMPD1	1.2522	1.01048	0.66933		TRAV1	0.442211	1.10526	0.799628		PAQR3	0.994805	0.909325	0.655365		GM26910	0.409203	0.268131	0.857054		DENR	8.37647	1.25699	4.49e-15		GM14327	1.0929	2.58612	0.996583		CSNK1G2	4.59478	0.994399	9.25e-05		LCA5L	0	0	1		GM14124	0.703538	2.1692	1		TIMM8B	2.94736	1.06261	0.0532907
REL	1.25168	0.176488	0.669597		PCDHGA7	0.442211	1.10526	0.799628		ANGPTL4	0.994805	0.909325	0.655365		CCHCR1	0.409203	0.268131	0.857054		CNTRL	8.37465	1.40387	4.85e-15		P2RX7	1.09286	0.281068	0.996583		EXOSC3	4.58748	1.15578	9.92e-05		S1PR5	0	0	1		MTSS1	0.702981	0.563017	1		ACOT7	2.94552	1.58242	0.0547614
TARS2	1.2516	0.234042	0.669597		SCARF1	0.442211	1.10526	0.799628		MTHFS	0.993696	0.225061	0.655947		ARID3A	0.40687	0.205729	0.857054		RBMS1	8.36829	1.23852	4.66e-15		PTPRS	1.0925	0.586122	0.996583		PSMA6	4.58663	0.875473	9.53e-05		GM9796	0	0	1		TCP1	0.702739	0.218355	1		AGPAT5	2.94479	1.44422	0.0537234
PAK1	1.25101	0.630207	0.670155		ERICH3	0.442211	1.10526	0.799628		NFKBIE	0.993313	0.243992	0.656107		TRAV14-1	0.406695	0.829761	0.857054		ITGA6	8.36768	1.3626	5.26e-15		PFDN1	1.09183	0.196483	0.996583		MRPS26	4.58371	0.954838	9.78e-05		CLDN1	0	0	1		PUS1	0.702428	0.437392	1		TXNDC17	2.94202	0.884475	0.0539594
CELSR2	1.2499	0.96741	0.6711		SMOC1	0.442211	1.10526	0.799628		UBXN2A	0.991851	0.225254	0.657136		SPON1	0.406478	0.524907	0.857054		NCOA3	8.36766	1.32178	4.66e-15		ZFP87	1.09179	0.517227	0.996583		PSMC2	4.58307	0.958051	9.89e-05		ZC2HC1C	0	0	1		CYP2R1	0.701083	1.96756	1		TRAPPC4	2.94192	0.878928	0.0537819
QK	1.24884	0.201663	0.67195		GM35911	0.442211	1.10526	0.799628		3830406C13RIK	0.991142	0.205043	0.657567		B9D1	0.406478	0.524907	0.857054		ACAP1	8.36129	1.17633	4.64e-15		CLIP2	1.0902	1.00116	0.996583		TMEM71	4.58062	1.15	9.97e-05		ACER1	0	0	1		SETD6	0.699793	0.598039	1		SLC25A4	2.93829	0.949546	0.0544115
EIF3J1	1.24852	0.178123	0.67195		DACT3	0.442211	1.10526	0.799628		RSAD2	0.990258	0.943128	0.658299		GCAT	0.406118	0.167875	0.857054		HSP90B1	8.35769	1.09406	4.54e-15		RP24-286J21.7	1.08961	0.808514	0.996583		RBL2	4.57957	1.32948	0.000102045		DMRTA1	0	0	1		SWSAP1	0.699049	1.28167	1		HDLBP	2.93566	1.28668	0.054978
GRASP	1.2475	0.408563	0.672285		CEACAM15	0.442211	1.10526	0.799628		1700061F12RIK	0.988526	3.55318	0.659477		DUBR	0.404661	0.242624	0.857054		SRP72	8.35753	1.26231	5.06e-15		SIK3	1.08879	0.389085	0.996583		UBE2J2	4.57742	1.11326	0.000100824		ECM2	0	0	1		FGFBP3	0.699049	1.28167	1		GLOD4	2.93382	1.18317	0.054978
LIMD2	1.24721	0.0617566	0.672319		BAIAP2L1	0.442211	1.10526	0.799628		GM32250	0.987557	1.55318	0.659477		2610008E11RIK	0.4035	0.168763	0.857054		BCAP31	8.35595	1.0819	4.75e-15		ZFP825	1.08715	0.586122	0.996583		1810058I24RIK	4.57015	0.822651	0.000101665		AICDA	0	0	1		SMYD5	0.697742	0.736237	1		RPN2	2.93307	0.976706	0.054978
PRDX5	1.24684	0.098154	0.672561		CAR5A	0.442211	1.10526	0.799628		ZCCHC12	0.987557	1.55318	0.659477		PCGF2	0.396312	0.332261	0.857054		CHD1	8.35527	1.35507	5.23e-15		HSD17B14	1.08668	1.84916	0.996583		ATP6V1D	4.57001	0.920191	0.000102045		MAP6D1	0	0	1		CFAP43	0.696687	0.72559	1		DBNL	2.92796	0.913677	0.0560488
GGNBP1	1.24647	1.13601	0.672873		PCDHGA9	0.442211	1.10526	0.799628		MTMR11	0.987557	1.55318	0.659477		MPP5	0.395502	0.188296	0.857054		PCNP	8.34951	1.21225	5.12e-15		KIF1B	1.08609	0.278857	0.996583		ZMIZ1	4.56968	1.24497	0.000104592		KRT7	0	0	1		TECPR1	0.696412	0.20156	1		NTMT1	2.92766	1.90833	0.0577107
DCTD	1.24186	0.659571	0.676462		CYP2D26	0.442211	1.10526	0.799628		9030624G23RIK	0.987557	1.55318	0.659477		SLC12A3	0.390642	0.502187	0.857054		COQ10B	8.34669	1.28147	5.42e-15		QARS	1.08606	0.273592	0.996583		STK4	4.56745	0.839568	0.000102654		TMEM45B	0	0	1		GFOD2	0.69589	1.26873	1		PDCD6	2.92707	0.840117	0.0557747
EPS8L1	1.24164	0.46114	0.676462		MPP4	0.442211	1.10526	0.799628		GPRC5A	0.987557	1.55318	0.659477		KLHL32	0.390642	0.502187	0.857054		MARC2	8.34623	1.08706	5.11e-15		E130311K13RIK	1.08587	0.576138	0.996583		RBM42	4.56697	0.915949	0.000103748		TRPC5	0	0	1		PPARD	0.695433	0.824368	1		PRPF4B	2.92659	0.852505	0.0558148
SP4	1.24162	0.229647	0.676462		FABP12	0.442211	1.10526	0.799628		MLKL	0.987557	1.55318	0.659477		GM7334	0.390642	0.502187	0.857054		GLG1	8.3446	1.56649	5.91e-15		BAZ2B	1.08519	0.338194	0.996583		KCNN4	4.56692	0.773625	0.000102654		LRRC18	0	0	1		4930562F07RIK	0.694203	0.988624	1		SRP14	2.92575	0.645369	0.0558148
SLC2A1	1.23645	0.298666	0.681131		GM11342	0.442211	1.10526	0.799628		DDX25	0.987557	1.55318	0.659477		DCAKD	0.38885	0.192331	0.857054		EVA1B	8.34387	1.16071	5.31e-15		B230307C23RIK	1.08416	0.4029	0.996583		NFKBIB	4.56663	1.38185	0.000106608		NPPA	0	0	1		FBXO7	0.692991	0.584234	1		PGP	2.92414	1.25942	0.0568708
FRMD4A	1.2358	1.23287	0.681414		SNRPN	0.442211	1.10526	0.799628		CHSY1	0.987482	0.502555	0.659477		FAM89A	0.387991	0.158779	0.857054		PSTPIP1	8.3404	1.33437	6.18e-15		LY9	1.08362	0.249694	0.996583		CD7	4.56612	1.53552	0.000107154		LRRC69	0	0	1		HVCN1	0.692919	0.299654	1		FBXL6	2.92408	1.37081	0.0576949
TMEM168	1.23523	0.233465	0.68175		AMY1	0.442211	1.10526	0.799628		LRBA	0.984074	0.245753	0.661523		SLC5A6	0.386302	0.381171	0.857054		HECTD1	8.33924	1.23299	5.97e-15		XKR6	1.08358	1.73812	0.996583		HBS1L	4.56526	2.12013	0.00011579		NUTM1	0	0	1		TAPT1	0.691609	0.640268	1		TBRG4	2.92309	2.24681	0.0582664
RCE1	1.2345	0.250054	0.682461		GM35507	0.442211	1.10526	0.799628		TRDC	0.98278	1.14438	0.662534		CCDC137	0.381418	0.202978	0.857054		AUP1	8.33235	1.27083	5.97e-15		ATXN10	1.08316	0.209152	0.996583		HNRNPC	4.56227	0.876694	0.000108538		EPB42	0	0	1		RAB40C	0.691315	0.59112	1		SLC16A1	2.92259	2.90258	0.0591544
LDHA	1.23376	0.0896144	0.683107		PTPRN	0.442211	1.10526	0.799628		TRIM21	0.981438	0.280163	0.663367		ERBB3	0.380888	0.273368	0.857054		RAB5C	8.33062	1.18267	6.03e-15		WDR47	1.08158	0.778767	0.996583		D1ERTD622E	4.56019	2.18737	0.000116435		INHBA	0	0	1		ZFP174	0.691072	2.1692	1		KHDRBS1	2.92174	0.75739	0.0563208
UBA3	1.23268	0.283272	0.683748		GM12589	0.442211	1.10526	0.799628		OGFRL1	0.979607	0.915751	0.664659		BC035044	0.380872	0.502187	0.857054		HSP90AA1	8.33009	0.992614	5.06e-15		DCUN1D4	1.07846	0.761693	0.996583		GPX4	4.55975	0.646227	0.000108119		NKX6-2	0	0	1		PAICS	0.691014	0.324688	1		TRPM1	2.92154	3.08165	0.0592918
GM16337	1.22996	0.884948	0.684796		GM15234	0.442211	1.10526	0.799628		METTL7A1	0.978838	0.577429	0.665223		S100A8	0.380872	0.502187	0.857054		NSMCE4A	8.32957	1.09418	5.91e-15		TMEM229B	1.07829	0.535496	0.996583		CSRP2	4.55819	2.60795	0.000121111		DMXL2	0	0	1		TRIM32	0.688908	0.967562	1		NUFIP1	2.91751	1.67868	0.0586936
CCNYL1	1.22996	0.884948	0.684796		MUC4	0.442211	1.10526	0.799628		SLC35E3	0.978003	0.76891	0.665459		MICAL2	0.380671	0.595296	0.857054		ISCU	8.32787	1.36159	6.04e-15		MAP3K12	1.07777	0.686649	0.996583		EBPL	4.55488	1.23235	0.000110992		NACAD	0	0	1		PITPNA	0.688806	0.197817	1		ALAD	2.91703	1.67073	0.058349
DNAH17	1.22996	0.884948	0.684796		AK9	0.442211	1.10526	0.799628		ATP8A2	0.977688	0.968219	0.665556		GM18025	0.380469	0.917224	0.857054		SETD1B	8.32772	1.55259	6.73e-15		ADORA2A	1.07693	0.396297	0.996583		TBCC	4.55452	1.27894	0.000109927		RAB9B	0	0	1		TMEM185B	0.688164	0.584234	1		PARP1	2.91639	1.60824	0.0587215
SCMH1	1.22969	0.414869	0.684796		PELI3	0.442211	1.10526	0.799628		HPGDS	0.975501	0.469117	0.667413		ZFP473	0.380469	0.917224	0.857054		NDUFS3	8.32685	1.1222	5.93e-15		RNH1	1.07567	0.200318	0.996583		CENPB	4.54801	1.31993	0.000113739		ARHGEF38	0	0	1		NGLY1	0.687719	0.291879	1		TIMM22	2.91529	1.3757	0.0582499
USP2	1.22727	0.817834	0.684796		BHMT2	0.442211	1.10526	0.799628		PDZD4	0.973318	2.13814	0.668832		HAS3	0.380469	0.917224	0.857054		CD6	8.32671	1.13021	6.4e-15		ZAP70	1.07366	0.20662	0.996583		UBE2F	4.54599	1.26472	0.000114252		MGL2	0	0	1		4933427D14RIK	0.6865	0.967562	1		PSMB10	2.91475	0.737922	0.0576069
NOP2	1.226	0.365959	0.684796		AMOTL2	0.442211	1.10526	0.799628		KLK9	0.973318	2.13814	0.668832		HMGA1-RS1	0.380469	0.917224	0.857054		RNH1	8.32386	1.27642	6.61e-15		TYW5	1.07223	0.566222	0.996583		CPM	4.54247	1.96615	0.000119004		SLC16A11	0	0	1		APPL1	0.685824	0.304597	1		FIS1	2.9119	0.65986	0.0577107
MGST3	1.22484	0.490088	0.684796		D930007P13RIK	0.442211	1.10526	0.799628		1500026H17RIK	0.973318	2.13814	0.668832		TMEM231	0.380469	0.917224	0.857054		KAT6A	8.32157	1.51931	6.71e-15		ZFP146	1.07181	0.449749	0.996583		SNRPA	4.54139	1.41747	0.000119004		PARK2	0	0	1		UTP3	0.685248	0.222427	1		MRPS10	2.91086	1.40769	0.058349
DAG1	1.22462	0.402796	0.684796		PLEK2	0.442211	1.10526	0.799628		SMIM10L2A	0.97069	0.678712	0.670673		2810425M01RIK	0.380469	0.917224	0.857054		CYFIP2	8.31474	1.40188	7.38e-15		NR6A1	1.07108	1.4162	0.996583		RWDD1	4.54047	0.854535	0.000116567		REPS2	0	0	1		MRPS28	0.685161	0.408975	1		CBX1	2.9102	1.04475	0.0587215
NR4A3	1.22456	0.523291	0.684796		GM26581	0.442211	1.10526	0.799628		HPS1	0.969931	0.301118	0.670895		CSF3R	0.380469	0.917224	0.857054		RALY	8.31168	0.962528	6.35e-15		USP49	1.0702	1.44862	0.996583		UQCRC2	4.53889	0.775258	0.000114252		GM11639	0	0	1		KLHL9	0.684952	0.44673	1		OCIAD1	2.90971	1.0667	0.0587215
POLR3D	1.22374	0.295881	0.684796		OLFR107	0.442211	1.10526	0.799628		4930532G15RIK	0.968464	0.508787	0.672214		CABYR	0.380469	0.917224	0.857054		FAM134B	8.30822	1.30433	7.37e-15		GNB5	1.06867	0.799525	0.996583		DPYSL2	4.5383	1.27119	0.000119518		ZSCAN10	0	0	1		C87436	0.68386	0.359782	1		NOC3L	2.90773	1.9398	0.0591279
GM18025	1.2229	2.1804	0.684796		H2AL1K	0.442211	1.10526	0.799628		INAFM2	0.967913	0.533282	0.672591		SCN11A	0.380469	0.917224	0.857054		ARL2BP	8.30818	1.3444	7e-15		1110008L16RIK	1.06867	0.799525	0.996583		GALK2	4.53715	1.52312	0.000120043		SH3PXD2B	0	0	1		CTU1	0.683574	0.946804	1		ARPC1B	2.90738	0.583554	0.0582664
SCN11A	1.2229	2.1804	0.684796		TCP11	0.442211	1.10526	0.799628		ACOT7	0.966692	0.220892	0.672795		2310043M15RIK	0.380469	0.917224	0.857054		ACTN4	8.30814	1.34518	6.9e-15		GM26835	1.06753	2.58612	0.996583		IL3RA	4.53699	2.056	0.00012589		AGMAT	0	0	1		PCBP3	0.683226	1.2432	1		TECR	2.90541	0.728977	0.0585059
GM16519	1.2229	2.1804	0.684796		NXF2	0.442211	1.10526	0.799628		MFSD13A	0.965781	0.901104	0.672795		CTRL	0.380469	0.917224	0.857054		CITED2	8.30078	1.26928	7.54e-15		ACAD10	1.0668	1.12669	0.996583		2810417H13RIK	4.5338	7.12514	0.000144688		TNFRSF21	0	0	1		PPP1R3E	0.683226	1.2432	1		OFD1	2.90475	2.13038	0.0608215
RNF225	1.2229	2.1804	0.684796		RP24-541B4.5	0.442211	1.10526	0.799628		IGLC1	0.965434	4.7884	0.672795		4930598F16RIK	0.380469	0.917224	0.857054		FLNA	8.29758	1.30749	7.43e-15		MKL2	1.06576	0.519008	0.996583		SDF4	4.53151	0.710394	0.000116567		SH3BGR	0	0	1		YRDC	0.682682	0.3459	1		H2AFJ	2.90388	0.687743	0.0587215
DNAAF3	1.2229	2.1804	0.684796		TMPRSS11D	0.442211	1.10526	0.799628		GM28942	0.964949	1.06775	0.672795		LZTS3	0.380469	0.917224	0.857054		ADCY7	8.29713	1.32668	7.49e-15		TRIM45	1.06504	1.20761	0.996583		SSR1	4.52785	1.14681	0.00012397		OOSP1	0	0	1		GTF2H3	0.682443	0.531122	1		YTHDF2	2.9016	1.32047	0.0596332
GM12976	1.2229	2.1804	0.684796		D10WSU102E	0.442211	1.10526	0.799628		SLC12A3	0.964949	1.06775	0.672795		AWAT2	0.380469	0.917224	0.857054		GIMAP8	8.29627	1.34176	8.67e-15		SNX12	1.06415	0.374618	0.996583		GZMB	4.52446	4.13961	0.000145148		MACC1	0	0	1		ANGPTL6	0.682239	0.967562	1		LAMP1	2.9014	0.820533	0.0589789
NLRP10	1.2229	2.1804	0.684796		BLK	0.442211	1.10526	0.799628		NUPR1L	0.963558	1.23125	0.672795		MAB21L2	0.380469	0.917224	0.857054		SVBP	8.29322	1.33367	8.03e-15		TRIM30C	1.06149	1.77877	0.996583		ARF4	4.52417	0.886555	0.000122798		SVOP	0	0	1		XPO5	0.681545	0.951966	1		SNRNP27	2.90122	1.05871	0.0589789
CD8A	1.2229	2.1804	0.684796		ZFP457	0.442211	1.10526	0.799628		1810012K16RIK	0.963558	1.23125	0.672795		OLFR46	0.380469	0.917224	0.857054		SLA	8.29287	1.3624	8.72e-15		GM26981	1.06149	1.77877	0.996583		RHOC	4.52153	2.27397	0.000134146		KLHL23	0	0	1		COPS8	0.681375	0.278984	1		IRF2BP2	2.8996	0.872854	0.0591788
PSD3	1.2229	2.1804	0.684796		4930451G09RIK	0.442211	1.10526	0.799628		THNSL2	0.963558	1.23125	0.672795		LTBP4	0.380469	0.917224	0.857054		MAZ	8.28985	1.1958	8.22e-15		METTL21A	1.06143	0.567263	0.996583		LSM2	4.52074	1.47438	0.000136185		OLFR267	0	0	1		CYP4F13	0.680864	0.633143	1		ENDOG	2.89807	1.63159	0.0608215
9430098F02RIK	1.2229	2.1804	0.684796		GM17300	0.442211	1.10526	0.799628		4930558J18RIK	0.963558	1.23125	0.672795		CEBPD	0.380469	0.917224	0.857054		UQCRQ	8.28888	0.964374	7.77e-15		RAPGEF1	1.05956	0.301347	0.996583		NSMCE1	4.52072	0.973967	0.000127952		OLFR131	0	0	1		CDKN2D	0.680625	0.235772	1		POLE3	2.89577	1.73103	0.0610004
HEY1	1.2229	2.1804	0.684796		GM16619	0.442211	1.10526	0.799628		CEP290	0.962345	0.678712	0.67312		NT5DC2	0.380469	0.917224	0.857054		SENP7	8.28596	1.39256	8.59e-15		CHM	1.05939	0.382838	0.996583		VTA1	4.52019	1.12155	0.000124717		B3GALNT1	0	0	1		PAOX	0.680427	0.804624	1		BCAP31	2.89525	0.897956	0.0606725
FAM228B	1.2229	2.1804	0.684796		GM29340	0.442211	1.10526	0.799628		PDE2A	0.961573	0.388436	0.673651		1700031P21RIK	0.380469	0.917224	0.857054		UBN1	8.28537	1.34809	9.42e-15		ZC3H6	1.05931	0.341933	0.996583		LBH	4.51954	0.76997	0.000123805		SMCO3	0	0	1		FBL	0.67937	0.201919	1		NDUFB3	2.89487	0.76832	0.0602744
OLFR259	1.2229	2.1804	0.684796		FAM57B	0.442211	1.10526	0.799628		KRT83	0.959685	0.968219	0.674724		ACVR2B	0.380469	0.917224	0.857054		ASXL1	8.28294	1.55853	8.94e-15		1700029J07RIK	1.05736	1.12669	0.996583		SH2D2A	4.51766	0.965162	0.000124268		HOXA6	0	0	1		PDZD2	0.67732	2.03169	1		EIF1A	2.89406	1.394	0.061079
GM11579	1.22073	0.512979	0.684796		GM26536	0.442211	1.10526	0.799628		HPSE	0.959685	0.968219	0.674724		RNF225	0.380469	0.917224	0.857054		SMEK2	8.28188	1.3639	9.02e-15		ESPN	1.05714	0.416197	0.996583		EIF3L	4.51512	1.0534	0.000130286		D830039M14RIK	0	0	1		FAM131A	0.67732	2.03169	1		CNDP2	2.89389	1.47223	0.0608215
PRKCI	1.22026	0.75894	0.684993		4930562C15RIK	0.442211	1.10526	0.799628		CACNA1S	0.959685	0.968219	0.674724		G530012D18RIK	0.380469	0.917224	0.857054		CAST	8.27732	1.21127	8.58e-15		WDR19	1.05611	1.71165	0.996583		MRFAP1	4.51198	0.770014	0.000128432		IL17RE	0	0	1		FCGR3	0.67732	2.03169	1		MRPL13	2.89361	1.24344	0.0612318
SUGP2	1.21708	0.328926	0.68657		TRPV4	0.442211	1.10526	0.799628		NCKAP1	0.958012	0.745826	0.675995		EPB41L1	0.380469	0.917224	0.857054		NOP10	8.27643	0.949377	8.47e-15		GM26590	1.05611	1.71165	0.996583		CYTIP	4.51189	0.585518	0.000126354		RASEF	0	0	1		TMEM116	0.67732	2.03169	1		MDH1	2.89226	0.781411	0.0606725
TWF2	1.21705	0.111519	0.68657		P2RY1	0.442211	1.10526	0.799628		TSHZ3	0.957587	1.13814	0.676269		PDE1C	0.380469	0.917224	0.857054		MIEN1	8.27617	1.06847	8.8e-15		GM12319	1.05576	2.58612	0.996583		LIN37	4.51015	1.51563	0.000135268		UPK3B	0	0	1		CPNE7	0.67732	2.03169	1		PMPCB	2.89077	1.29192	0.0611641
PRPF19	1.21669	0.204358	0.686723		GM5431	0.442211	1.10526	0.799628		CORO2A	0.956759	0.152054	0.676789		TMEM144	0.380469	0.917224	0.857054		VSIR	8.27277	1.3226	1.04e-14		AIMP1	1.05408	0.162962	0.996583		CETN2	4.50918	1.0262	0.000130702		FSTL1	0	0	1		FGF2	0.67732	2.03169	1		HMGB1	2.89025	0.665953	0.0606276
MEMO1	1.21639	0.264796	0.686755		TEX22	0.442211	1.10526	0.799628		TMEM170	0.953729	0.655061	0.679255		TMEM150B	0.380469	0.917224	0.857054		AKAP9	8.26572	1.35883	1.05e-14		3300002I08RIK	1.05274	1.20761	0.996583		YIPF4	4.50767	1.08973	0.000132285		D930007J09RIK	0	0	1		PKIB	0.67732	2.03169	1		LARP7	2.88957	1.39436	0.0611252
CHID1	1.21598	0.302659	0.686755		NLGN3	0.442211	1.10526	0.799628		GTPBP2	0.951854	0.145893	0.680364		CFAP57	0.380469	0.917224	0.857054		PTPN1	8.26062	1.10133	1.08e-14		TRPT1	1.05274	1.20761	0.996583		AZIN1	4.50706	1.57742	0.000135585		PDIA5	0	0	1		GM3411	0.67732	2.03169	1		MCM7	2.88888	1.98912	0.0632454
FPGS	1.21492	0.522685	0.686755		NFE2L3	0.442211	1.10526	0.799628		APOL7E	0.951664	0.605649	0.680414		MCC	0.380469	0.917224	0.857054		KDM2A	8.25865	1.42881	1.2e-14		ALG10B	1.05173	0.967212	0.996583		DNM2	4.50665	1.00552	0.000133341		FOXF1	0	0	1		MORN1	0.67732	2.03169	1		CIAPIN1	2.88828	1.31407	0.0612555
RASAL3	1.21438	0.123079	0.686755		FHDC1	0.442211	1.10526	0.799628		ZBTB38	0.950112	0.154503	0.681094		AMN	0.380469	0.917224	0.857054		ACBD6	8.25718	1.22776	1.03e-14		PRNP	1.05159	0.527228	0.996583		RBMXL1	4.50548	1.36109	0.000138662		DNALI1	0	0	1		GM14410	0.67732	2.03169	1		THOC5	2.88595	1.68887	0.0624872
PARD6G	1.21314	0.332407	0.687811		4921507P07RIK	0.442211	1.10526	0.799628		CEP72	0.949847	0.798294	0.681212		TRAV7-6	0.380469	0.917224	0.857054		PSMA4	8.25615	1.00721	9.79e-15		SPATA24	1.05137	1.00116	0.996583		MRPL9	4.50306	1.15878	0.000134146		AHSG	0	0	1		GM26901	0.67732	2.03169	1		COPS4	2.88529	1.0572	0.0613716
CCS	1.21295	0.114886	0.687897		6030445D17RIK	0.442211	1.10526	0.799628		ALG9	0.942915	0.494287	0.686323		KCTD4	0.380469	0.917224	0.857054		AVL9	8.25485	1.19336	9.95e-15		SFXN2	1.05067	0.586122	0.996583		SELENOT	4.50196	1.22769	0.000135684		NPL	0	0	1		RGL1	0.67732	2.03169	1		LAD1	2.88526	3.59007	0.0656726
MRPS30	1.21226	0.20354	0.68803		CELF4	0.442211	1.10526	0.799628		ALS2	0.942373	0.614582	0.686323		SLC7A11	0.380469	0.917224	0.857054		RBM4B	8.25235	1.23246	9.69e-15		TMED4	1.04938	0.401697	0.996583		WTAP	4.5009	1.04071	0.000135117		RGS8	0	0	1		2810429I04RIK	0.67732	2.03169	1		UBE2T	2.88524	2.62424	0.0640577
MKLN1	1.21191	0.131898	0.688317		4921508M14RIK	0.442211	1.10526	0.799628		ZBTB6	0.940956	0.44215	0.686323		OLFR374	0.380469	0.917224	0.857054		PGLS	8.2497	1.02409	1.04e-14		WDYHV1	1.04815	0.382838	0.996583		NGDN	4.50023	0.999966	0.000135597		FAM227A	0	0	1		RCE1	0.677308	0.480758	1		PRKRIR	2.885	1.62002	0.0624653
GTF2I	1.21001	0.152643	0.689793		GM10778	0.442211	1.10526	0.799628		FAM83H	0.940242	1.96822	0.686323		OLFR1160	0.380469	0.917224	0.857054		PRRC2A	8.24828	1.3386	1.17e-14		ZFP608	1.0474	0.913696	0.996583		IL9R	4.49735	2.8393	0.000152768		KLHL14	0	0	1		RFTN2	0.676858	0.946804	1		ID3	2.88224	0.973004	0.0622705
MRPL49	1.20996	0.229313	0.689793		ZMYND12	0.442211	1.10526	0.799628		GM21738	0.940242	1.96822	0.686323		LRRC8E	0.380469	0.917224	0.857054		2310001H17RIK	8.2468	1.36742	1.15e-14		PPM1K	1.04732	0.492146	0.996583		LARP7	4.49387	1.43529	0.000140412		TEX13	0	0	1		TNFRSF12A	0.676858	0.946804	1		RP23-220F20.2	2.8814	2.35024	0.0640038
OSGEP	1.20959	0.173821	0.689879		RIN1	0.442211	1.10526	0.799628		TDGF1	0.940242	1.96822	0.686323		CD59B	0.380469	0.917224	0.857054		PHAX	8.24584	1.25728	1.12e-14		RFXANK	1.0464	0.416197	0.996583		LPXN	4.49016	1.19802	0.000141915		ESM1	0	0	1		GALNT4	0.676858	0.946804	1		DIABLO	2.88109	1.09735	0.0622705
GM26549	1.20956	0.529352	0.689879		SCN2B	0.442211	1.10526	0.799628		RAI14	0.940242	1.96822	0.686323		TSPEAR	0.380469	0.917224	0.857054		UQCRFS1	8.24565	1.12897	1.11e-14		FBXL4	1.04607	0.841961	0.996583		CDK1	4.4872	5.56328	0.000173251		S100A14	0	0	1		ARHGAP5	0.676092	0.366429	1		ORMDL2	2.88107	1.40087	0.0623645
TRAV9-1	1.20925	1.21693	0.690232		SPRY2	0.442211	1.10526	0.799628		SLC7A11	0.940242	1.96822	0.686323		TDGF1	0.380469	0.917224	0.857054		SMAP2	8.24028	1.29073	1.14e-14		MR1	1.04588	0.643607	0.996583		FAM134B	4.47946	0.956565	0.000145267		WNT10B	0	0	1		MT-ND2	0.675958	0.0861243	1		ARHGDIA	2.88083	0.672378	0.061591
PYCRL	1.20834	0.299985	0.690492		JAM3	0.442211	1.10526	0.799628		GM21814	0.940242	1.96822	0.686323		GM11168	0.380469	0.917224	0.857054		ADSS	8.24014	1.18771	1.09e-14		MED23	1.04566	0.498659	0.996583		MED8	4.47885	1.13673	0.000150975		MYO15B	0	0	1		ING5	0.675848	0.495229	1		OTUB1	2.88064	1.1735	0.0624536
CSRP1	1.20785	0.199088	0.690564		4932416K20RIK	0.442211	1.10526	0.799628		2310043M15RIK	0.940242	1.96822	0.686323		RNF152	0.380469	0.917224	0.857054		VAPA	8.23558	1.03206	1.21e-14		TTC8	1.04541	1.66012	0.996583		SNW1	4.47676	0.853896	0.000147467		BARHL2	0	0	1		EEF1E1	0.674989	0.371573	1		SIGMAR1	2.87981	1.84762	0.062888
NDUFA3	1.20759	0.0944987	0.690564		CLMP	0.442211	1.10526	0.799628		TRAJ45	0.940242	1.96822	0.686323		IL1RL2	0.380469	0.917224	0.857054		1810058I24RIK	8.23281	1.0936	1.27e-14		PIGP	1.04538	0.233333	0.996583		PGD	4.47674	1.56736	0.000152768		RBM31Y	0	0	1		PUS10	0.6743	0.694111	1		SLC9B2	2.87924	3.35324	0.0656726
ME2	1.20488	0.180404	0.692109		LIX1	0.442211	1.10526	0.799628		RNF152	0.940242	1.96822	0.686323		GSTO2	0.380469	0.917224	0.857054		RBM8A	8.23239	1.06199	1.12e-14		CLK4	1.04533	0.245199	0.996583		ROCK1	4.47511	0.820071	0.000148743		4921504E06RIK	0	0	1		LIMS1	0.673581	0.313206	1		POLR1B	2.87914	2.89132	0.0653694
YJEFN3	1.20441	1.06493	0.692109		RP24-274B19.1	0.442211	1.10526	0.799628		ZFP979	0.940242	1.96822	0.686323		GM9008	0.380469	0.917224	0.857054		CCT4	8.23058	0.944066	1.13e-14		MS4A6D	1.04515	0.671852	0.996583		CHMP5	4.474	1.02327	0.000151964		DLX6	0	0	1		GRAMD1C	0.673569	1.84727	1		LARP1	2.87887	1.1503	0.0624872
PIDD1	1.20441	1.06493	0.692109		SIX1	0.442211	1.10526	0.799628		TJP1	0.940242	1.96822	0.686323		PP2D1	0.380469	0.917224	0.857054		CKLF	8.23007	1.30851	1.2e-14		TPK1	1.04512	0.778767	0.996583		TUBB5	4.47188	1.42929	0.000177955		MEIG1	0	0	1		1300002E11RIK	0.672657	0.354011	1		SRRM2	2.87492	0.502712	0.062386
CD8B1	1.20329	0.304392	0.692985		GLS2	0.442211	1.10526	0.799628		ITGA1	0.940242	1.96822	0.686323		PRRT4	0.380469	0.917224	0.857054		SOD2	8.22706	1.23342	1.32e-14		MED7	1.04479	0.402122	0.996583		PMM2	4.47125	1.24519	0.000152626		RPH3A	0	0	1		BANF1	0.672044	0.20449	1		VDAC1	2.87258	1.0572	0.0632454
RCCD1	1.20308	0.404757	0.692985		TNFSF4	0.442211	1.10526	0.799628		PCDHGB4	0.940242	1.96822	0.686323		2810414N06RIK	0.380469	0.917224	0.857054		EIF5A	8.22568	0.859076	1.09e-14		PPP1R16A	1.04463	0.741773	0.996583		ACADS	4.47004	1.12353	0.000152768		SDSL	0	0	1		AP1G2	0.672001	0.415021	1		HMGN3	2.86847	2.31577	0.0656726
KCTD6	1.20194	0.520153	0.69351		SORT1	0.442211	1.10526	0.799628		OAZ3	0.940242	1.96822	0.686323		GM26785	0.380469	0.917224	0.857054		SUPT16	8.22496	1.21294	1.19e-14		UFL1	1.04369	0.353461	0.996583		REEP4	4.46549	2.18534	0.000172322		FSCN1	0	0	1		SLC38A2	0.671521	0.194422	1		GGCT	2.867	1.63617	0.0644917
SET	1.20158	0.08224	0.69351		AI182371	0.442211	1.10526	0.799628		PLSCR2	0.940242	1.96822	0.686323		RP23-265B15.1	0.380469	0.917224	0.857054		H2-M3	8.2233	1.37484	1.4e-14		HIP1R	1.04325	0.406514	0.996583		SNRPD3	4.45831	0.779521	0.000159113		4930519G04RIK	0	0	1		MYB	0.671449	0.772306	1		2410002F23RIK	2.86386	1.72849	0.0663779
PSMB5	1.19923	0.0996101	0.695317		1700001P01RIK	0.442211	1.10526	0.799628		CLDN34C1	0.940242	1.96822	0.686323		AC168977.1	0.380469	0.917224	0.857054		IFNAR1	8.22272	1.32297	1.43e-14		2700060E02RIK	1.04322	0.136896	0.996583		CD247	4.45708	0.794008	0.000160423		TFEC	0	0	1		LMAN2L	0.669764	0.49564	1		COMMD3	2.8632	0.974733	0.0649152
PRDX3	1.19547	0.156255	0.698302		KCNF1	0.442211	1.10526	0.799628		MAB21L2	0.940242	1.96822	0.686323		GM42555	0.380469	0.917224	0.857054		GPBP1	8.22138	1.13727	1.38e-14		WDR45	1.04304	0.426576	0.996583		ZFP207	4.45492	1.01154	0.00016122		PLA2G1B	0	0	1		FIBP	0.669378	0.302821	1		IFI47	2.86184	0.928465	0.0648021
CWC27	1.19469	0.253405	0.698803		ADGRA2	0.442211	1.10526	0.799628		2210418O10RIK	0.940242	1.96822	0.686323		GM15821	0.380469	0.917224	0.857054		ARHGAP31	8.21518	1.28674	1.56e-14		SNAPC2	1.04146	0.519008	0.996583		DPP3	4.452	1.40082	0.000169188		TNN	0	0	1		CERS6	0.668121	0.790685	1		EEA1	2.8606	1.7067	0.0670263
FUBP1	1.19453	0.103348	0.698825		FSBP	0.442211	1.10526	0.799628		GSTM5	0.940242	1.96822	0.686323		TRBD2	0.380469	0.917224	0.857054		CCT5	8.21287	0.992983	1.34e-14		PLK2	1.04128	0.885682	0.996583		GLTP	4.44557	0.854418	0.000169988		MFSD7A	0	0	1		G3BP1	0.667843	0.176061	1		1810032O08RIK	2.85753	1.76174	0.0665827
TFDP1	1.18919	0.276373	0.70312		CLDN7	0.442211	1.10526	0.799628		PLD1	0.940242	1.96822	0.686323		TAF6	0.38036	0.137993	0.857054		GPS2	8.21253	1.23578	1.47e-14		ATP6V1G3	1.04049	1.21689	0.996583		MRPS36	4.44295	1.09591	0.000173251		ANXA3	0	0	1		ZFP770	0.667454	0.570559	1		XPNPEP1	2.85247	1.65739	0.0667534
HEATR5A	1.18791	0.595441	0.704243		GM9873	0.442211	1.10526	0.799628		FAM183B	0.940242	1.96822	0.686323		AVPI1	0.380274	0.216784	0.857054		STAP1	8.21224	1.25878	1.3e-14		SNX20	1.03953	0.163838	0.996583		CSRP1	4.44139	1.48939	0.000180284		GM996	0	0	1		SNAP29	0.666992	0.566312	1		UBA1	2.85247	1.11197	0.0663535
GM11707	1.18698	0.338533	0.704659		EXOC3L	0.442211	1.10526	0.799628		KLHDC3	0.938603	0.326112	0.687255		XPO5	0.379104	0.225346	0.857054		IL2RB	8.21041	1.49801	1.75e-14		HDDC3	1.03785	1.07155	0.996583		TMPRSS13	4.44072	3.998	0.000198794		PLXNA4	0	0	1		DPY19L1	0.665805	0.790685	1		TWNK	2.85198	2.38977	0.0686097
FABP5	1.18536	0.233767	0.705658		RP23-396C4.2	0.442211	1.10526	0.799628		1700020I14RIK	0.93763	0.142305	0.687976		SDCBP2	0.37827	0.0931418	0.857054		MRPL57	8.20606	1.17469	1.46e-14		SLC35A1	1.03762	0.487632	0.996583		HAUS4	4.4394	2.26221	0.000192731		ITGA8	0	0	1		MAP1LC3A	0.665549	0.491124	1		KAT2A	2.84922	2.08721	0.0687832
EPS15L1	1.18385	0.24011	0.706881		PTK6	0.442211	1.10526	0.799628		BCL2A1C	0.936637	0.836974	0.688756		PTPN5	0.377531	0.367027	0.857054		SRA1	8.20559	1.17633	1.49e-14		BCL6	1.03722	0.721051	0.996583		0610012G03RIK	4.43627	1.0742	0.000177609		BMP3	0	0	1		TBC1D24	0.665526	2.03169	1		RRP12	2.84903	3.66158	0.0708774
1500011K16RIK	1.1795	0.206702	0.710032		MOAP1	0.442211	1.10526	0.799628		BLOC1S3	0.935526	0.333503	0.689085		LAMB2	0.3771	0.595296	0.857054		ABCF1	8.20524	1.21361	1.41e-14		UBE4B	1.03446	0.347051	0.996583		MRPL40	4.4334	1.2238	0.000181793		PRKG2	0	0	1		ZFP3	0.664868	0.92634	1		EWSR1	2.84454	0.983778	0.0685629
LRRC58	1.17829	0.0810735	0.710551		ENG	0.442211	1.10526	0.799628		IFI47	0.935391	0.133313	0.689133		ZFP763	0.376632	0.247372	0.857054		RRBP1	8.20511	1.45576	1.68e-14		HIST1H4B	1.03422	1.71165	0.996583		G3BP2	4.43052	0.965506	0.000183041		CDS1	0	0	1		TRAPPC10	0.663245	0.317388	1		NDUFA9	2.84429	0.995295	0.0676217
RASA2	1.17708	0.165509	0.711552		9530052C20RIK	0.442211	1.10526	0.799628		NUDT7	0.935141	0.378407	0.689139		IPO11	0.37376	0.138782	0.857054		IL6RA	8.20486	1.14605	1.49e-14		PBX4	1.03364	0.701599	0.996583		EHD4	4.4257	2.70438	0.000204495		SPARCL1	0	0	1		A630033H20RIK	0.663066	0.790685	1		RRP7A	2.83954	1.31794	0.0692991
TRBV20	1.17482	1.01048	0.713672		MGST3	0.442042	0.207139	0.799628		ABI2	0.935113	0.388794	0.689139		MPV17L	0.373498	0.332261	0.857054		USE1	8.20448	0.987367	1.48e-14		PGGHG	1.03353	0.453672	0.996583		TIPRL	4.42444	1.13055	0.000186167		IBSP	0	0	1		HDHD2	0.662601	0.459906	1		PRELID1	2.83924	0.79767	0.0681416
AEN	1.1735	0.238506	0.714496		STAR	0.44185	0.320989	0.799628		ZBTB3	0.928349	1.05068	0.689841		CAMK2A	0.373498	0.332261	0.857054		CHMP2A	8.20428	0.951275	1.44e-14		COPA	1.03226	0.221164	0.996583		POLR2K	4.42395	1.03017	0.000187104		EPHA5	0	0	1		NT5C3	0.661915	0.327541	1		POLR2G	2.83771	0.944168	0.0691605
EXOSC5	1.17168	0.137124	0.714496		LTBP1	0.440238	0.783332	0.800182		BID	0.927807	0.275953	0.689841		TNFSF14	0.371984	0.302514	0.857054		KLK8	8.20138	1.0206	1.49e-14		HPS4	1.03208	0.502353	0.996583		ASNA1	4.42089	1.50958	0.000190255		GABRB1	0	0	1		NFE2L2	0.658631	0.421962	1		LARP4	2.83501	1.73727	0.0713423
TIMM50	1.17101	0.206876	0.714496		GM37986	0.440238	0.783332	0.800182		SLC15A2	0.926573	0.579176	0.689841		GUCA1B	0.371799	0.502187	0.857054		PPM1G	8.19859	1.24433	1.52e-14		SUOX	1.032	0.498659	0.996583		EIF4EBP1	4.41955	1.8144	0.000196911		SEL1L3	0	0	1		CDR2	0.658461	1.1692	1		9530068E07RIK	2.83171	1.58066	0.0708774
FAS	1.17087	0.175958	0.714496		LOXL2	0.440238	0.783332	0.800182		PDE6D	0.925771	0.209697	0.689841		CTTN	0.371313	0.595296	0.857054		POLR2J	8.19546	1.048	1.46e-14		SAMD4B	1.03166	0.432316	0.996583		INCENP	4.41948	3.13697	0.00021844		SLC30A3	0	0	1		PHYKPL	0.658363	0.557012	1		EEF2	2.82814	0.541075	0.07048
ZHX3	1.17047	0.439322	0.714496		GM10644	0.440238	0.783332	0.800182		BTBD19	0.924862	0.318276	0.689841		KCNB1	0.371313	0.595296	0.857054		PUF60	8.1927	1.17047	1.65e-14		DENND1A	1.03039	0.389725	0.996583		PGLS	4.41655	0.793391	0.000189166		LCN2	0	0	1		CHEK2	0.657026	1.1692	1		PECR	2.82774	3.59286	0.0743953
TOMM22	1.1692	0.0899234	0.714496		1700029J07RIK	0.440223	0.368294	0.800182		ACSF2	0.923157	0.646291	0.689841		FAM131A	0.371313	0.595296	0.857054		TNIP1	8.19174	1.37146	1.74e-14		TMEM185B	1.02973	0.509771	0.996583		PAK2	4.41628	0.666304	0.000186846		AKR1B8	0	0	1		SLC28A2	0.655979	0.33604	1		FARSA	2.82751	1.25094	0.0706586
TMCO4	1.16904	0.338533	0.714496		LPP	0.436153	0.184694	0.803309		ANGPTL2	0.922226	0.836974	0.689894		CIITA	0.371313	0.595296	0.857054		PHF21A	8.18963	1.52079	1.81e-14		MRPL2	1.02815	0.284626	0.996583		POLR2F	4.41312	0.879562	0.000191328		NPY	0	0	1		BSCL2	0.655898	0.348166	1		ILF2	2.82667	1.10757	0.0710075
GM21887	1.16812	0.595441	0.714496		OLFR373	0.435847	0.690223	0.803533		HHAT	0.922226	0.836974	0.689894		MORN1	0.371313	0.595296	0.857054		ATP5O	8.1891	0.865488	1.57e-14		MAPK8IP1	1.02782	1.15316	0.996583		IMPA2	4.41274	2.17459	0.000212017		EVPL	0	0	1		ASF1A	0.655888	0.41368	1		NMI	2.82524	1.00681	0.0713423
SLC19A2	1.16789	1.01048	0.714496		PTBP2	0.433116	0.115456	0.805489		SH3BGRL	0.922002	0.162426	0.689894		GM26901	0.371313	0.595296	0.857054		NDUFC2	8.18692	0.994376	1.53e-14		ADARB1	1.02768	1.33819	0.996583		MVD	4.40951	1.98708	0.000204807		KLRA5	0	0	1		MAP3K12	0.655223	0.763204	1		MTDH	2.82398	0.72545	0.0708348
SELP	1.16276	0.903563	0.714496		GM43660	0.42917	0.350372	0.807974		DYNLT3	0.92188	0.221223	0.689931		ZC3H12D	0.37096	0.118482	0.857054		IMP3	8.18689	1.00536	1.62e-14		SCLY	1.0271	0.394696	0.996583		ANAPC15	4.4061	1.89846	0.00020924		ZFP108	0	0	1		PJA1	0.655163	0.391589	1		ALDH18A1	2.82398	1.89473	0.0724874
H2-DMA	1.16228	0.196376	0.714496		GK5	0.42917	0.350372	0.807974		GM4070	0.920158	0.341677	0.691084		STMN2	0.370078	0.747299	0.857054		U2SURP	8.18242	1.1332	1.73e-14		C2CD5	1.02518	0.29002	0.996583		HNRNPA0	4.40546	0.552581	0.000197325		LILRA6	0	0	1		PCF11	0.654454	0.278555	1		ZCCHC17	2.82367	1.05	0.0709202
PDE7B	1.16137	1.59544	0.714496		ADH1	0.429038	0.520297	0.808038		TRBJ2-5	0.91938	1.17467	0.691704		LRIG1	0.369923	0.12541	0.857054		ZBTB20	8.17949	1.52294	1.9e-14		MOSPD2	1.02516	0.608842	0.996583		AGFG2	4.40301	1.97899	0.000216859		NOVA2	0	0	1		TRAJ5	0.654328	2.03169	1		ECE2	2.81928	2.46016	0.0743526
ITPKA	1.16137	1.59544	0.714496		GM26698	0.428398	0.212175	0.808279		FYCO1	0.918697	0.227511	0.692042		BORA	0.363781	0.273368	0.857054		BUB3	8.17229	1.15012	1.76e-14		ETFB	1.0247	0.247515	0.996583		MAT2B	4.40207	0.770357	0.00019777		GIPR	0	0	1		PFDN4	0.653882	0.357509	1		RAB10	2.81726	0.863169	0.0717847
5031425E22RIK	1.16044	0.148291	0.714496		TRAT1	0.425849	0.140025	0.810336		2900026A02RIK	0.91818	0.609765	0.692429		BCAM	0.361739	0.298314	0.858057		PPP4C	8.17092	1.28855	2.07e-14		BMP2K	1.0246	0.346656	0.996583		DNMT1	4.40192	1.98578	0.000227587		KLRB1A	0	0	1		FBXO38	0.653076	0.44673	1		SERF1	2.80838	2.82273	0.0772098
AU022252	1.15894	0.381846	0.714496		AGR3	0.425644	1.10526	0.810423		ATP9A	0.917152	0.473454	0.693111		RDH5	0.361024	0.393662	0.858503		DOK2	8.16934	1.26775	2.01e-14		SP140	1.02368	0.295	0.996583		GUSB	4.40121	1.5737	0.00020659		LTBR	0	0	1		GPCPD1	0.653062	0.314536	1		MPLKIP	2.80838	1.02145	0.0738287
PMEL	1.15877	0.958011	0.714496		URB1	0.417859	0.189652	0.816635		TCAIM	0.916649	0.365554	0.693531		GM17509	0.361024	0.393662	0.858503		DEF6	8.1668	1.11421	1.79e-14		PEBP1	1.02329	0.137588	0.996583		NAV2	4.39948	1.97694	0.000211888		KIF26B	0	0	1		PEX11G	0.652939	0.906162	1		BOP1	2.80789	1.78711	0.0762749
MCOLN3	1.1586	0.63851	0.714496		FBXW10	0.416473	0.230791	0.817735		FLAD1	0.913957	0.227411	0.695651		DNMT3B	0.360483	0.273368	0.858866		S1PR1	8.16076	1.03852	2e-14		SLC23A2	1.02315	0.519008	0.996583		NHP2L1	4.39523	0.762467	0.000205126		GYS2	0	0	1		CDIP1	0.652919	0.763204	1		D8ERTD738E	2.80671	0.625785	0.0737603
ACAD9	1.1578	0.264796	0.714496		UBTD2	0.414489	0.279289	0.819177		BMF	0.912391	0.890216	0.696757		BACE1	0.36047	0.173063	0.858866		TBRG1	8.15754	1.07867	2.19e-14		LENG9	1.02192	0.352066	0.996583		TMEM128	4.39339	1.00349	0.000208913		PTPRO	0	0	1		MAGEE1	0.652589	1.20572	1		GNPNAT1	2.8064	1.314	0.0745653
RRP1	1.15724	0.105898	0.714496		ORC5	0.41401	0.128467	0.819473		CYSLTR2	0.912391	0.890216	0.696757		DFFA	0.358745	0.173063	0.860082		HSPE1	8.15742	0.950549	1.85e-14		WRB	1.02118	0.858201	0.996583		SHISA5	4.39229	0.363913	0.000203805		MGP	0	0	1		SETX	0.652486	0.266839	1		UBE2A	2.8061	1.02285	0.0740993
GM43740	1.15644	3.1804	0.714496		SLFN1	0.412409	0.0484683	0.82065		COG7	0.911696	0.442757	0.697293		RP23-72D18.1	0.35732	0.595296	0.860446		KMT2B	8.15461	1.56076	2.33e-14		FAM104A	1.02085	0.145701	0.996583		TOMM20	4.39225	0.647159	0.000206144		KLRA2	0	0	1		GPATCH11	0.652295	0.33462	1		RELB	2.80569	1.37979	0.0759733
IFI208	1.15511	0.201598	0.714496		KDM5D	0.407087	0.0932872	0.824529		CD80	0.911679	0.609765	0.697293		GPLD1	0.35732	0.595296	0.860446		MAGOH	8.15456	1.11131	2.1e-14		PARP8	1.02047	0.494974	0.996583		MLX	4.39032	1.28612	0.0002112		OLR1	0	0	1		HYKK	0.65162	1.90616	1		SYNGR2	2.80367	1.15597	0.0743953
LAMP3	1.15238	1.08087	0.714496		TNNT3	0.406721	0.368294	0.824727		GNPTG	0.910506	0.212144	0.697996		5430427O19RIK	0.35732	0.595296	0.860446		TGFBR2	8.15452	1.52404	2.4e-14		AXDND1	1.02025	2.26419	0.996583		IER2	4.39011	0.79531	0.0002112		ATF3	0	0	1		4930426I24RIK	0.65162	1.90616	1		FOXP4	2.80059	1.35806	0.0756613
C530008M17RIK	1.15238	1.08087	0.714496		SLC25A44	0.406309	0.164638	0.82477		SLFN8	0.909708	0.174669	0.69851		GUCY1B3	0.354383	0.393662	0.862744		ESD	8.15425	1.03059	2.22e-14		1700088E04RIK	1.02025	2.26419	0.996583		LGALS9	4.38138	1.16362	0.000220554		MPZL1	0	0	1		ATRIP	0.65162	1.90616	1		ITGAL	2.79804	0.855947	0.0751142
GM38102	1.15238	1.08087	0.714496		CD9	0.406247	0.0604719	0.82477		DNAJC1	0.90952	0.139679	0.698616		4930427A07RIK	0.354383	0.393662	0.862744		TRIP11	8.1539	1.39325	2.21e-14		TIGD3	1.02025	2.26419	0.996583		CRY1	4.37627	1.78525	0.000228229		CLEC4E	0	0	1		GM9833	0.65162	1.90616	1		GDI2	2.79013	0.698237	0.0767018
SERPINE2	1.15238	1.08087	0.714496		CCDC63	0.403051	0.520298	0.826844		CACNA1A	0.908938	0.321234	0.69887		MXRA8	0.351264	0.917224	0.864815		NHP2L1	8.15189	0.9604	1.98e-14		PKP2	1.02025	2.26419	0.996583		RAP1GAP2	4.37372	4.10491	0.000257091		TBX19	0	0	1		COL20A1	0.65162	1.90616	1		POLR3H	2.7896	2.14788	0.0789442
NDUFS5	1.1508	0.101838	0.714496		FAM221B	0.403051	0.520298	0.826844		TAP1	0.907133	0.106107	0.700251		CMTM8	0.351264	0.917224	0.864815		BRD1	8.14873	1.18208	2.3e-14		SERINC4	1.02025	2.26419	0.996583		BAD	4.37344	1.41854	0.000228502		ALDH1L1	0	0	1		MAMSTR	0.65162	1.90616	1		KNOP1	2.78895	1.53449	0.0793819
PRPF31	1.15025	0.170943	0.714698		GM26685	0.403051	0.520298	0.826844		BC037034	0.906882	0.287837	0.700251		DENND5B	0.351264	0.917224	0.864815		TRIM59	8.14507	1.15482	2.34e-14		GM26525	1.02025	2.26419	0.996583		DCK	4.37231	1.70983	0.000234874		CHL1	0	0	1		SLC16A13	0.65162	1.90616	1		KMT5A	2.78592	1.24984	0.0785782
IPPK	1.14714	0.511377	0.716938		FCGR3	0.403051	0.520298	0.826844		SMARCC2	0.90682	0.210579	0.700251		GM10719	0.351264	0.917224	0.864815		CTBP1	8.14275	1.39332	2.67e-14		4732496C06RIK	1.02025	2.26419	0.996583		HNRNPU	4.37014	0.703609	0.000227725		PTPN14	0	0	1		VMN2R29.1	0.65162	1.90616	1		ST6GALNAC4	2.78584	2.23151	0.0813287
MIR17HG	1.14611	0.633915	0.717643		FGF2	0.403051	0.520298	0.826844		9930012K11RIK	0.906152	0.461259	0.700846		ZFP987	0.351264	0.917224	0.864815		OS9	8.14275	1.24282	2.32e-14		PKHD1L1	1.02025	2.26419	0.996583		WAS	4.36982	0.820617	0.000225384		TRPV6	0	0	1		TUBGCP2	0.651567	0.513844	1		GRAMD1B	2.78467	1.75234	0.0803634
CBWD1	1.14565	0.326506	0.717917		GPR21	0.403051	0.520298	0.826844		SMIM10L1	0.904832	0.193986	0.701587		UPP2	0.351264	0.917224	0.864815		SYT11	8.14142	1.63531	2.59e-14		AI429214	1.02025	2.26419	0.996583		FAM234A	4.36747	3.12417	0.000254653		EPHA1	0	0	1		MYCBP	0.651537	0.673501	1		APOPT1	2.78422	1.02256	0.0784214
SOS1	1.14304	0.340868	0.719699		PYGM	0.402516	0.327652	0.827191		APAF1	0.903722	0.346023	0.702006		ZFP770	0.350345	0.14715	0.865571		MAF1	8.13714	1.31732	2.58e-14		SGMS2	1.02025	2.26419	0.996583		ILK	4.36088	1.24721	0.000239819		MARK1	0	0	1		ZFP931	0.651537	0.673501	1		SP110	2.78313	0.90911	0.0789526
ISG15	1.14285	0.26607	0.719699		THRA	0.40174	0.0903095	0.827751		EIF4EBP1	0.903252	0.25856	0.702006		SLC4A8	0.34996	0.201017	0.865849		EWSR1	8.13701	1.14266	2.34e-14		4632415L05RIK	1.01976	0.470645	0.996583		YEATS4	4.36013	1.0472	0.000238535		HOXA1	0	0	1		PWP2	0.650638	0.763204	1		PEX16	2.78154	1.32797	0.0793819
GM21992	1.14248	1.1804	0.719699		MTSS1	0.398736	0.117971	0.830096		ZNFX1	0.903021	0.292654	0.702106		TST	0.349806	0.332261	0.865907		ARF4	8.13619	1.14393	2.47e-14		CUL7	1.0188	1.17108	0.996583		PSMD14	4.3576	1.05868	0.000242916		SVOPL	0	0	1		BBC3	0.650099	0.373667	1		H3F3B	2.78142	0.379877	0.0784485
SEC31B	1.14244	1.33241	0.719699		ITGA4	0.395479	0.0422812	0.832541		CCDC167	0.902624	0.423898	0.7023		CCDC14	0.349467	0.381171	0.865907		ETNK1	8.13569	1.46385	2.82e-14		HSBP1	1.01827	0.169825	0.996583		POLR2G	4.35687	0.888934	0.000237891		DNM1	0	0	1		FLAD1	0.649685	0.416777	1		MED19	2.7809	1.3523	0.0799022
TAF9	1.14244	1.33241	0.719699		ZRSR1	0.392636	0.157727	0.834237		G6PC3	0.900211	0.315021	0.704413		ALDH3A2	0.347891	0.148549	0.866327		PRKCH	8.12931	1.36733	2.72e-14		GM14698	1.01821	0.506395	0.996583		FUT7	4.35674	3.4655	0.000268323		ACVR1	0	0	1		TMEM11	0.649173	0.340182	1		COX20	2.77818	0.832148	0.0791815
STAC3	1.14244	1.33241	0.719699		DBNDD2	0.392155	0.427188	0.834416		SYNGR2	0.899705	0.178546	0.704682		SLC44A1	0.346826	0.226908	0.867017		PDS5A	8.12863	1.46652	2.87e-14		SYP	1.01641	0.758303	0.996583		CAST	4.35625	0.902737	0.000237891		BST1	0	0	1		NF2	0.647555	0.598039	1		TOPBP1	2.77089	1.5544	0.0824948
ZSCAN18	1.14244	1.33241	0.719699		PCMTD2	0.391375	0.0867871	0.835039		COMMD10	0.898119	0.35917	0.705748		TCTN3	0.344831	0.332261	0.868503		STAMBPL1	8.12808	1.15207	2.73e-14		SLC25A20	1.01632	0.387342	0.996583		LAMTOR1	4.35549	0.772867	0.000237563		IL21	0	0	1		9130011E15RIK	0.647032	1.1692	1		GHITM	2.77042	0.90415	0.0806485
GM14124	1.14244	1.33241	0.719699		SLC23A2	0.391221	0.132567	0.835049		ZFP874A	0.896914	0.461259	0.705748		TNFSF13B	0.344797	0.595296	0.868503		ABI1	8.12664	1.44926	2.79e-14		YBX3	1.01393	0.261094	0.996583		IDI1	4.35175	2.12157	0.000260209		ASIC5	0	0	1		1700037H04RIK	0.645429	0.600353	1		ZCCHC7	2.77025	0.797024	0.0810234
GM37068	1.14244	1.33241	0.719699		SMAD5	0.390475	0.14708	0.835648		NFIC	0.896873	0.198719	0.705748		IL18RAP	0.342344	0.279794	0.870373		VMP1	8.12599	1.44357	2.78e-14		DHX34	1.01324	0.596769	0.996583		DERL2	4.35162	1.14082	0.000243018		SNX7	0	0	1		SCMH1	0.644708	0.663305	1		HEATR1	2.76833	2.23777	0.0842405
RAD52	1.14224	0.314155	0.719712		RP24-153A6.1	0.385778	0.520298	0.837336		TRAV5-4	0.89614	1.03861	0.705748		ZFP472	0.341748	0.139616	0.870837		PKN2	8.12413	1.36013	2.78e-14		HSPBP1	1.01292	0.4029	0.996583		CDC5L	4.35158	0.93452	0.000242916		CHIL6	0	0	1		ERCC8	0.643938	0.763204	1		DIS3	2.76721	2.40127	0.0840477
KLHL15	1.14098	0.360225	0.720658		PPP1R13L	0.385268	1.10526	0.837725		GABARAPL1	0.895984	0.423898	0.705748		SV2C	0.341335	0.159794	0.87114		UBE2R2	8.12359	1.15954	2.59e-14		ADAM9	1.01256	1.33819	0.996583		GRK6	4.34963	0.895991	0.000245567		HMGCS2	0	0	1		MAP3K14	0.643936	0.40013	1		BMS1	2.76461	1.2859	0.0825669
SLC23A4	1.13849	1.59544	0.722364		LRRC1	0.381478	0.13744	0.840641		EAR1	0.895929	3.55318	0.705748		CDC14B	0.339746	0.187871	0.872104		HIGD2A	8.1222	1.13331	2.63e-14		APOBEC1	1.01104	0.647522	0.996583		OSBPL3	4.34729	1.88819	0.000258113		SYT6	0	0	1		CAR2	0.643881	1.13357	1		DUT	2.76365	1.76174	0.0857438
DNAJB3	1.13849	1.59544	0.722364		MXI1	0.380483	0.0952757	0.841204		PPP1R13L	0.895929	3.55318	0.705748		SLC2A8	0.337403	0.216784	0.873937		TMEM14C	8.11951	1.07633	2.61e-14		BAIAP2	1.01095	0.475698	0.996583		MTA2	4.34696	1.23616	0.000251378		WNT2B	0	0	1		RALY	0.643685	0.168762	1		NUBP1	2.76224	1.23071	0.084031
MEX3A	1.13824	0.806945	0.722364		CLN8	0.372158	0.204796	0.847767		RP24-221A9.1	0.895929	3.55318	0.705748		NUCB2	0.337119	0.148549	0.874059		DBNL	8.11756	1.14015	2.78e-14		BOD1	1.01011	0.463725	0.996583		NDUFS6	4.34625	0.853306	0.000249053		WWTR1	0	0	1		CEP85	0.643489	0.592271	1		FAM49B	2.76165	0.771958	0.0831666
LRFN1	1.13808	2.01048	0.722364		KIF9	0.37005	0.40482	0.848936		LRRIQ3	0.895929	3.55318	0.705748		ZFP316	0.33552	0.292733	0.875195		SLC25A4	8.11687	1.17962	2.58e-14		1700066M21RIK	1.00985	0.942266	0.996583		TOR1AIP1	4.34608	1.00488	0.000247711		TM4SF1	0	0	1		TCTA	0.643018	0.749657	1		KANSL2	2.75949	1.59125	0.0846299
PRR22	1.13808	2.01048	0.722364		4930590J08RIK	0.37005	0.40482	0.848936		BATF3	0.895929	3.55318	0.705748		DNAAF5	0.335483	0.171797	0.875195		MIA2	8.11479	1.22984	2.67e-14		EFNA4	1.00928	2.36373	0.996583		BUD31	4.34273	1.14773	0.000258808		DCLK1	0	0	1		FGF13	0.64295	0.75777	1		PTCD3	2.75921	1.73952	0.0851979
TRAV13N-1	1.13808	2.01048	0.722364		2810455O05RIK	0.37005	0.40482	0.848936		KLRC2	0.895929	3.55318	0.705748		PID1	0.334348	0.595296	0.876105		SAMSN1	8.11075	1.48897	3.34e-14		SKIL	1.00922	0.245858	0.996583		TOP2A	4.34227	4.57223	0.000297045		STOML3	0	0	1		THOC1	0.642804	0.419174	1		HSPBP1	2.75764	1.73952	0.0854974
GLRX3	1.13797	0.104619	0.722364		SERPINE2	0.37005	0.40482	0.848936		SLC12A8	0.895891	0.890216	0.705748		ZFP945	0.334072	0.0865049	0.87626		RSBN1	8.10919	1.3753	3.02e-14		TCF7L1	1.00885	0.778767	0.996583		UBE2J1	4.33919	1.47717	0.000262333		PACSIN3	0	0	1		PIM2	0.6424	0.746963	1		PRMT5	2.75397	2.18383	0.0871458
RCSD1	1.13788	0.110684	0.722364		C530008M17RIK	0.37005	0.40482	0.848936		CNTLN	0.894818	0.425426	0.706408		NOL4L	0.33348	0.226908	0.876593		PPM1B	8.10888	1.38482	3.1e-14		ECI2	1.00778	0.260352	0.996583		MBNL1	4.33899	0.529759	0.000251694		LRRC34	0	0	1		GANC	0.64125	0.477662	1		UTP15	2.75249	1.876	0.0859474
SAR1A	1.1377	0.146202	0.722372		GM28933	0.37005	0.40482	0.848936		LCLAT1	0.894092	0.252315	0.706772		TMEM120B	0.332886	0.273368	0.876862		CCS	8.10656	1.10454	2.94e-14		NUP153	1.00746	0.277573	0.996583		BUB3	4.33813	1.16199	0.000276834		MMP23	0	0	1		COL9A3	0.640467	1.90616	1		RSL24D1	2.75083	1.24084	0.086464
DEF6	1.13724	0.113078	0.722656		MCEE	0.369386	0.0887717	0.849205		ELL2	0.89215	0.620295	0.70836		MFSD4B4	0.331068	0.393662	0.878159		PRKCA	8.10637	1.20908	3.14e-14		BIN3	1.00656	0.260246	0.996583		RSU1	4.33807	1.28388	0.000258967		CHAC1	0	0	1		FAM83E	0.640467	1.90616	1		BC003965	2.7497	1.21517	0.0856744
GM10093	1.13704	0.377536	0.722777		6430548M08RIK	0.368866	0.783332	0.849558		GM26884	0.891865	0.968219	0.708421		4930558K02RIK	0.32781	0.414724	0.880352		AHCYL2	8.10472	1.2384	2.93e-14		RBM10	1.00581	0.278223	0.996583		MRPL14	4.33569	1.02743	0.000260436		DLL4	0	0	1		ZFP2	0.640467	1.90616	1		HSBP1	2.74937	0.870683	0.0856744
WDR6	1.13649	0.273513	0.723029		RIMS3	0.367803	0.327652	0.850294		GM26710	0.88858	1.81622	0.710797		9130604C24RIK	0.32781	0.414724	0.880352		MPHOSPH8	8.10409	1.33416	3.16e-14		TWSG1	1.0058	0.492146	0.996583		RPN2	4.33386	1.08899	0.000268323		SIGLEC1	0	0	1		OVGP1	0.640467	1.90616	1		TOP1MT	2.74793	2.84088	0.0890626
COPE	1.13613	0.109014	0.723317		CDK20	0.367803	0.327652	0.850294		UAP1L1	0.888532	0.305254	0.710761		XKRX	0.32781	0.414724	0.880352		LAMTOR5	8.10378	1.12571	2.91e-14		HES5	1.0033	1.58612	0.996583		PSMC1	4.33361	1.54869	0.000271891		EDN3	0	0	1		BFAR	0.640231	0.326674	1		PMEPA1	2.74747	1.44737	0.0871458
TNNT3	1.13517	0.917369	0.723852		KCNAB1	0.36772	0.368294	0.850303		CXX1A	0.887867	0.328006	0.710931		RETSAT	0.32781	0.414724	0.880352		APLP2	8.09894	1.35583	3.28e-14		2410004P03RIK	1.0033	1.58612	0.996583		NUCB1	4.33343	1.24946	0.000264852		FAM209	0	0	1		ARHGAP1	0.640075	0.330336	1		HTRA2	2.74045	1.65699	0.0885411
GM44226	1.13517	0.917369	0.723852		PQLC1	0.365047	0.198369	0.852164		TRAV12-2	0.887689	0.968219	0.711037		AXL	0.326255	0.254259	0.881281		CEBPZ	8.09297	1.22425	3.14e-14		PNCK	1.0033	1.58612	0.996583		NDUFS8	4.3329	0.94211	0.000258967		BMP2	0	0	1		KLHL42	0.63961	0.653181	1		DIMT1	2.7389	1.72681	0.0886432
PRICKLE3	1.1328	0.258083	0.725443		IL6ST	0.364636	0.0550881	0.852336		CUEDC1	0.886831	0.367826	0.711647		CCP110	0.326255	0.254259	0.881281		UBR2	8.09282	1.68761	3.82e-14		CLEC2D	1.00191	0.116745	0.996583		MAFG	4.33264	1.92312	0.000276834		SLC27A2	0	0	1		OSTF1	0.639308	0.192521	1		PSAT1	2.73697	2.373	0.0910004
VPS33B	1.13222	0.336707	0.725547		GSTM4	0.36285	0.242763	0.853798		ADAM8	0.885845	0.699032	0.712333		RORA	0.325536	0.0761739	0.881792		CBX7	8.09232	1.52205	3.67e-14		1190007I07RIK	1.00161	0.362473	0.996583		NDE1	4.32968	1.45021	0.000271234		BFSP1	0	0	1		PIM3	0.638784	0.442365	1		EIF4H	2.73651	0.888224	0.0886432
ZPR1	1.13163	0.183412	0.725547		CALCOCO1	0.361682	0.122962	0.85381		COL15A1	0.884787	0.583555	0.713229		IFFO2	0.325026	0.12817	0.882051		GM2000	8.08995	0.841864	3.47e-14		ACOT13	1.00161	0.25652	0.996583		RHEB	4.32909	0.990178	0.000268046		CPXM1	0	0	1		MS4A6D	0.638564	0.749657	1		COMMD1	2.73364	1.20305	0.0886432
ADAT2	1.13062	0.479964	0.725852		MAP4K4	0.359995	0.0417934	0.85447		STK35	0.884287	0.553181	0.71335		ST3GAL3	0.324947	0.502187	0.882066		PSMC3	8.0847	1.0289	3.2e-14		RMDN2	1.00151	1.67923	0.996583		MYADM	4.3287	4.84488	0.000308819		TGM3	0	0	1		CYB5R4	0.637418	0.359096	1		MRPS25	2.73336	1.32975	0.0893935
PSMD7	1.12989	0.123373	0.726317		CDK19	0.359536	0.0696359	0.854812		TRAJ53	0.883963	1.33079	0.71335		ERCC6	0.324001	0.180258	0.882751		TSC22D3	8.08434	1.10075	3.34e-14		BBS2	1.0007	0.901624	0.996583		DNAJC1	4.32335	0.954139	0.000268323		IL1A	0	0	1		RANBP10	0.636305	0.442365	1		FARSB	2.73062	1.38204	0.0901813
FAHD1	1.12935	0.561494	0.726565		TCRG-C4	0.358673	0.350372	0.855388		SLC29A4	0.883963	1.33079	0.71335		HDAC6	0.323776	0.229168	0.882774		DAPP1	8.07622	1.31849	3.45e-14		ZFP691	1.0007	0.901624	0.996583		GADD45GIP1	4.3218	0.989202	0.000273055		PDGFC	0	0	1		FBXO34	0.635933	0.536928	1		NOL10	2.72936	1.81179	0.0913816
PIGW	1.12776	0.641245	0.727964		GM10840	0.358332	0.40482	0.855402		KLF8	0.883963	1.33079	0.71335		ANK3	0.323255	0.595296	0.883174		NRBP1	8.07401	1.43256	3.98e-14		PRIMPOL	1.00035	0.529854	0.996583		ASXL1	4.32142	1.2237	0.000277748		PITX2	0	0	1		CLASP2	0.635756	0.543592	1		MMD	2.72801	1.96842	0.0913815
TRIM44	1.12756	0.173011	0.727964		NAPB	0.358332	0.40482	0.855402		ZFP947	0.883963	1.33079	0.71335		SP6	0.322341	0.191399	0.883809		EIF1B	8.074	1.0805	3.45e-14		GM10604	1	21.6166	0.996583		NSMCE2	4.31691	1.3033	0.000282953		HORMAD1	0	0	1		XKR8	0.635522	1.09881	1		DCTD	2.7275	3.3633	0.0939826
SPOUT1	1.12553	0.310039	0.728597		PTPRF	0.358332	0.40482	0.855402		OLFR172	0.883963	1.33079	0.71335		ASPM	0.322325	0.372903	0.883809		ZNRF2	8.06681	1.33642	4.26e-14		SEPT3	1	22.6166	0.996583		ITPA	4.316	1.34756	0.000282523		BCAR3	0	0	1		1700017B05RIK	0.635116	0.511302	1		ZCCHC9	2.72733	1.15782	0.0905448
GM17552	1.12508	0.694977	0.728597		NOX1	0.358332	0.40482	0.855402		LPAR2	0.883291	0.798294	0.713755		ARHGEF11	0.321409	0.144634	0.884291		CYTH1	8.06381	1.23448	3.95e-14		ADAMTS5	1	21.6166	0.996583		MLEC	4.31521	1.14462	0.000278855		PLCH2	0	0	1		THUMPD1	0.635046	0.305258	1		GEMIN6	2.72727	2.53221	0.092695
TRAV14D-3-DV8	1.12492	1.06493	0.728597		SCG5	0.355857	0.230791	0.856538		KDELC1	0.883291	0.798294	0.713755		QSOX2	0.321195	0.206731	0.884291		KMT2D	8.06272	1.61684	4.53e-14		1700020N18RIK	1	21.6166	0.996583		THOC7	4.3091	0.91179	0.000284818		SLC2A5	0	0	1		ELP6	0.63448	0.643127	1		PRMT6	2.72693	2.38977	0.0929401
U2AF2	1.12491	0.135611	0.728597		FBXO34	0.352679	0.113297	0.859039		PARP9	0.88173	0.205258	0.714899		GM17275	0.319809	0.414724	0.885333		PECAM1	8.06208	1.36036	4.62e-14		RNF138RT1	1	21.6166	0.996583		RGS14	4.30891	1.10436	0.000283972		CAR6	0	0	1		SKI	0.634083	0.264445	1		PARP3	2.72617	1.3825	0.0910004
STAR	1.12481	0.702356	0.728597		RFLNA	0.351532	0.339725	0.859867		EVI5L	0.880968	0.505875	0.7155		COL4A4	0.319809	0.414724	0.885333		TIA1	8.06163	1.4461	4.63e-14		VWC2	1	21.6166	0.996583		CISD1	4.30761	1.48029	0.000294134		EPHA10	0	0	1		PHRF1	0.633842	0.366429	1		1190007I07RIK	2.72616	1.62351	0.0916479
RAD23A	1.1239	0.147655	0.729025		MCM9	0.349336	0.14443	0.861561		CR2	0.879048	1.09375	0.716539		GCFC2	0.317692	0.180258	0.886867		2310011J03RIK	8.0554	1.32246	4.26e-14		ENO4	1	21.6166	0.996583		CYB5R4	4.30537	1.42216	0.000295548		CNKSR1	0	0	1		ANK3	0.633529	2.03169	1		AARS	2.7216	2.03245	0.0929401
RARA	1.12253	0.178727	0.729933		4930562F07RIK	0.348439	0.204796	0.862295		CDC42BPG	0.879048	1.09375	0.716539		PLP1	0.317217	0.265147	0.887125		PARP14	8.05481	1.33631	4.6e-14		APOA4	1	21.6166	0.996583		ATG101	4.30465	1.26841	0.000295503		STPG1	0	0	1		TSC1	0.633245	0.466292	1		LCP1	2.71641	0.606731	0.0915222
PARP11	1.11978	0.206945	0.73209		MICU3	0.345649	0.10526	0.864388		ZEB2	0.878942	1.16086	0.716539		PPFIBP1	0.317217	0.265147	0.887125		TMEM208	8.05347	1.23439	4.6e-14		DNAJC22	1	21.6166	0.996583		CYFIP1	4.30193	1.45725	0.000297206		AZIN2	0	0	1		ELOVL6	0.632765	0.663305	1		TMEM42	2.71354	1.45278	0.093408
ZFAND1	1.11899	0.235899	0.732771		FAM160A2	0.345528	0.151064	0.864431		PPP2R3A	0.878269	0.678712	0.717153		SLX1B	0.315322	0.147837	0.888424		BAZ2A	8.04856	1.4815	4.82e-14		TRIML2	1	21.6166	0.996583		CPSF2	4.29941	1.39228	0.000296381		SEMA3C	0	0	1		TBC1D22B	0.632764	0.523692	1		DHX29	2.71338	2.08839	0.0955039
FDX1	1.11744	0.165322	0.733704		CAGE1	0.343765	0.297905	0.865485		UBE3B	0.878084	0.263674	0.717245		GALM	0.313345	0.122414	0.88993		RHOF	8.048	1.34731	5.07e-14		1700034J05RIK	1	21.6166	0.996583		EIF3D	4.29691	0.818854	0.000297385		TINAGL1	0	0	1		KRI1	0.631916	0.372875	1		1700037H04RIK	2.71198	2.16738	0.0951673
MRPS18B	1.11708	0.198924	0.733747		GM21994	0.341106	0.138427	0.86772		TBL1XR1	0.876216	0.1815	0.717767		AAR2	0.311791	0.115943	0.891123		DYNLL1	8.04632	0.974034	4.25e-14		PRR15	1	21.6166	0.996583		CRCP	4.29629	1.53545	0.000310073		MYCL	0	0	1		GM26517	0.630996	0.643127	1		PRDX4	2.71154	1.38727	0.0934696
DEF8	1.11704	0.595441	0.733747		OTUD1	0.341028	0.114538	0.867724		C1QTNF4	0.87523	0.402621	0.718174		BBS12	0.311523	0.332261	0.891303		SWT1	8.04476	1.44539	5.08e-14		SLFNL1	1	21.6166	0.996583		MPDU1	4.29546	1.25356	0.000298809		ERMAP	0	0	1		HEATR1	0.63088	0.576241	1		SUZ12	2.71053	1.14151	0.0939826
PPP1R3B	1.11688	0.806945	0.733747		MAPK1IP1	0.338498	0.10526	0.869523		CHD7	0.873507	0.221875	0.719787		GM12258	0.311089	0.216784	0.891552		GTF2A2	8.04041	1.22207	5.04e-14		3830432H09RIK	1	21.6166	0.996583		UBL4A	4.29543	1.28114	0.00030683		SLC6A9	0	0	1		IL17RB	0.629868	1.90616	1		3110082I17RIK	2.70842	5.09021	0.0997972
ARHGEF18	1.11688	0.157594	0.733747		MARS	0.337397	0.0983404	0.870374		VPS9D1	0.873043	0.256788	0.720007		SLC35E4	0.308128	0.332261	0.893654		2010107E04RIK	8.03639	0.869687	4.46e-14		RIIAD1	1	21.6166	0.996583		PRPF40A	4.29533	0.958993	0.0003054		SAXO1	0	0	1		INTS6L	0.627569	0.643127	1		RAP1A	2.70815	0.668468	0.0937893
RING1	1.11634	0.20412	0.733976		RP23-240G3.3	0.33335	0.297905	0.873134		AKAP7	0.872467	0.529334	0.720351		TPRN	0.307927	0.216784	0.893654		SUPT5	8.02928	1.4099	5.72e-14		TNFSF15	1	22.6166	0.996583		FBXL8	4.2911	1.67411	0.000317277		EPB41L4B	0	0	1		SELENON	0.626417	1.79068	1		GM10020	2.70742	0.936661	0.0941573
LMNB2	1.11537	0.454085	0.733976		B3GNT3	0.33335	0.297905	0.873134		BPGM	0.872151	0.227411	0.720578		TMEM106A	0.304969	0.292733	0.895913		STX16	8.02754	1.31283	5.54e-14		LRRN2	1	21.6166	0.996583		BBIP1	4.29096	1.06377	0.000307017		TAL2	0	0	1		CRYGN	0.626417	1.79068	1		CMC1	2.70659	0.890631	0.0939597
ZFP180	1.11522	0.311233	0.733976		TMC4	0.332712	0.170355	0.873637		ZFP300	0.870837	0.968219	0.721463		FBXO8	0.304962	0.116128	0.895913		TMEM30A	8.02695	1.46452	5.24e-14		ESAM	1	22.6166	0.996583		MARCH5	4.28868	1.08827	0.000311208		DHRS9	0	0	1		RSPH3B	0.626417	1.79068	1		PAM16	2.70637	1.18867	0.0945904
4930562F07RIK	1.11425	0.534041	0.733976		HELB	0.331266	0.0771675	0.874666		SLAMF1	0.870827	0.171547	0.721463		DAND5	0.303723	0.156412	0.896957		SPATA13	8.02438	1.5801	5.77e-14		SKINT8	1	21.6166	0.996583		NDUFAB1	4.2815	0.842012	0.000313796		PRG3	0	0	1		WDR19	0.626417	1.79068	1		PPP4R2	2.70107	0.863023	0.094964
AS3MT	1.11417	0.40511	0.733976		GM5160	0.3289	0.520298	0.874881		IFIT3B	0.868559	0.940204	0.722858		ZC3H8	0.303373	0.176983	0.897211		EMSY	8.0231	1.41827	5.74e-14		SNHG11	1	21.6166	0.996583		WNK1	4.28094	0.739333	0.000313796		PAPPA	0	0	1		GM9923	0.626417	1.79068	1		ARHGAP20	2.69691	2.14261	0.0987097
GSTA4	1.11326	0.261022	0.734159		GM16196	0.3289	0.520298	0.874881		TRAJ4	0.86551	0.627182	0.724999		FAM91A1	0.302737	0.153924	0.897642		KLHL6	8.02257	1.13036	4.94e-14		1700061G19RIK	1	21.6166	0.996583		CD5	4.28047	0.627933	0.000312805		ZFP618	0	0	1		GM29666	0.626417	1.79068	1		GTF3A	2.69685	0.962517	0.0960938
ALG8	1.11045	0.536547	0.736362		CNTD1	0.3289	0.520298	0.874881		SCCPDH	0.863644	0.798294	0.726336		CCDC38	0.302561	0.332261	0.897666		KDELR1	8.02164	1.22641	5.57e-14		B4GALT2	1	21.6166	0.996583		SLC35B1	4.27892	1.5959	0.000329674		STRA6L	0	0	1		NANOS3	0.626417	1.79068	1		SNF8	2.69539	0.97294	0.0975118
PTPN2	1.11042	0.139212	0.736362		TRAJ43	0.3289	0.520298	0.874881		TNFAIP3	0.863276	0.157094	0.726511		ANKRD29	0.302561	0.332261	0.897666		ST13	8.01678	1.05595	5.51e-14		ZMAT4	1	21.6166	0.996583		NUP210	4.27865	1.26426	0.000324654		CYP7A1	0	0	1		UBE2E2	0.626417	1.79068	1		ACTR3	2.69509	0.538044	0.0961074
RBM12	1.1096	0.407814	0.736589		TM6SF2	0.3289	0.520298	0.874881		TRAV9-2	0.86096	1.30525	0.728437		POGK	0.302136	0.216784	0.897981		BMYC	8.01672	1.20296	5.11e-14		OLFR11	1	21.6166	0.996583		AP2M1	4.27862	0.996615	0.000321778		TMEM56	0	0	1		DENND2C	0.626417	1.79068	1		FKBP2	2.69369	1.18867	0.0968202
ZFP46	1.10884	0.595441	0.7371		THBS3	0.3289	0.520298	0.874881		RSL1	0.860177	0.553181	0.728841		ZCCHC4	0.300233	0.137005	0.898951		GATAD2B	8.01588	1.2654	5.71e-14		GM26822	1	21.6166	0.996583		OLA1	4.27747	0.852003	0.000316298		F3	0	0	1		TMEM107	0.626417	1.79068	1		PARL	2.69266	1.07857	0.0971074
ELP2	1.10862	0.260746	0.7371		CXX1C	0.3289	0.520298	0.874881		DCAF12	0.85764	0.216341	0.730674		CTDSP2	0.299812	0.0750389	0.899262		GOLGB1	8.01217	1.32579	5.95e-14		SLC2A2	1	21.6166	0.996583		PLEKHJ1	4.27593	0.793965	0.000321778		SLC45A3	0	0	1		GM43597	0.626417	1.79068	1		DNTTIP2	2.69049	0.98363	0.0982713
FANCF	1.10838	0.472059	0.737144		SLC25A43	0.3289	0.520298	0.874881		BC035044	0.855292	1.06775	0.732051		AU022252	0.299613	0.151689	0.899311		TBC1D1	8.01083	1.33091	6.25e-14		LY6G	1	21.6166	0.996583		NECAP2	4.27576	1.07029	0.000323841		TDRD12	0	0	1		KANK3	0.626417	1.79068	1		UQCRH	2.69024	0.408595	0.0971074
EFCAB2	1.10622	0.492348	0.738784		GPAM	0.3289	0.520298	0.874881		MAP9	0.854499	1.09375	0.732558		CYB5D1	0.298845	0.265147	0.899796		SLC1A5	8.0107	1.44538	6.18e-14		OLFR552	1	21.6166	0.996583		GM16286	4.27414	0.805827	0.000322004		RHPN2	0	0	1		GM43062	0.626417	1.79068	1		PHF5A	2.68851	0.970446	0.0990081
AARS	1.1059	0.311233	0.738925		GM1976	0.3289	0.520298	0.874881		MIF4GD	0.853716	0.139019	0.733255		1700020L24RIK	0.298275	0.284956	0.900172		S1PR4	8.01022	1.19243	5.86e-14		MCHR1	1	21.6166	0.996583		POLR3C	4.27381	1.3135	0.000325877		IGDCC4	0	0	1		KCNMB4	0.625498	0.72294	1		DLST	2.68641	1.59542	0.0998588
ACSL3	1.10411	0.514521	0.740173		ZFP661	0.3289	0.520298	0.874881		GM12166	0.853619	0.5257	0.733273		PCYT1B	0.297285	0.332261	0.900792		H2AFV	8.00483	1.04865	4.96e-14		GM1141	1	21.6166	0.996583		DHRS1	4.27345	1.81829	0.000339103		SLC15A1	0	0	1		NEMP1	0.623493	0.847268	1		PPP1R11	2.6844	0.840665	0.0994577
ADAMTS6	1.10359	0.26697	0.74051		CACNB3	0.3289	0.520298	0.874881		MMD	0.852261	0.299966	0.734411		PKMYT1	0.295022	0.144634	0.902396		CNOT3	8.0032	1.51216	6.77e-14		4930563M21RIK	1	21.6166	0.996583		MGAT2	4.27254	1.17645	0.000327807		SGPP2	0	0	1		USP9X	0.623301	0.29056	1		MCRS1	2.68372	1.17747	0.0999739
IKBKE	1.10342	0.166782	0.740511		1700022I11RIK	0.3289	0.520298	0.874881		NRADD	0.852025	0.775574	0.734492		SH2B3	0.294848	0.109869	0.902396		RAN	8.00166	0.970197	5.11e-14		LRRC3B	1	21.6166	0.996583		PGS1	4.27203	0.962374	0.000324076		TEX43	0	0	1		CD28	0.62316	0.161039	1		STAT5A	2.68191	1.48225	0.100847
TCP1	1.10338	0.110607	0.740511		BEAN1	0.3289	0.520298	0.874881		DUSP16	0.852025	0.775574	0.734492		PAFAH1B3	0.294844	0.118604	0.902396		ZDHHC18	8.001	1.19428	6.31e-14		OMG	1	21.6166	0.996583		EIF4A3	4.27173	0.976464	0.000331383		RBFOX3	0	0	1		TESC	0.622349	0.206349	1		ACSL5	2.68122	1.28757	0.0997972
YDJC	1.10249	0.270122	0.741301		GSTM7	0.3289	0.520298	0.874881		TESK1	0.850369	0.219757	0.736021		GM16973	0.294719	0.180258	0.902396		SF1	8.00092	1.30164	6.68e-14		TFAP2C	1	21.6166	0.996583		PSMC5	4.27062	0.878237	0.000326815		STYK1	0	0	1		SLC25A51	0.622169	0.426994	1		NPEPL1	2.6811	1.18419	0.0999739
DAPL1	1.10128	0.334813	0.74238		B430218F22RIK	0.3289	0.520298	0.874881		CYP2S1	0.849171	0.836974	0.73678		GM28285	0.293993	0.284956	0.902396		TCOF1	7.99876	1.22935	6.43e-14		DPEP2	1	21.6166	0.996583		MATK	4.26971	1.33011	0.000334059		ARHGEF17	0	0	1		GM10260	0.621454	0.144391	1		BAG1	2.68081	0.713636	0.0994599
KHSRP	1.1012	0.177401	0.74238		MGLL	0.3289	0.520298	0.874881		CMC2	0.848869	0.217074	0.736958		GM10521	0.293451	0.254259	0.902396		FAM195B	7.99829	1.2126	6.65e-14		FAM178B	1	21.6166	0.996583		HECTD1	4.26928	0.915022	0.00033077		RAG2	0	0	1		TIMM21	0.621247	0.425035	1		TSR3	2.68081	1.27429	0.0998588
RTCB	1.10116	0.127573	0.74238		1700039M10RIK	0.3289	0.520298	0.874881		4931414P19RIK	0.848365	0.816216	0.737163		RFK	0.293249	0.0816107	0.902396		ZBTB38	7.99793	1.3777	6.56e-14		1810012K08RIK	1	21.6166	0.996583		SP100	4.26776	0.608892	0.000326815		P2RY2	0	0	1		CXXC1	0.620293	0.347366	1		ASNSD1	2.68035	1.38461	0.100847
CNDP2	1.09761	0.203124	0.745137		6430573P05RIK	0.3289	0.520298	0.874881		GM26637	0.848365	0.816216	0.737163		ZFP934	0.293149	0.595296	0.902396		HADHB	7.99629	1.23882	6.53e-14		CXCL1	1	21.6166	0.996583		RAB35	4.26471	1.20142	0.000335373		NAT1	0	0	1		LDLR	0.620274	0.557762	1		SPCS2	2.67906	0.48435	0.0996585
SLC22A1	1.0937	2.59544	0.745153		GPR157	0.3289	0.520298	0.874881		ERO1L	0.847528	0.278174	0.737839		HYAL3	0.292862	0.457793	0.902396		RAB11B	7.99269	1.20307	6.68e-14		GM45027	1	21.6166	0.996583		GLTSCR2	4.26428	0.584845	0.00033077		PODXL	0	0	1		TMTC2	0.619778	1.90616	1		POLR1C	2.6777	1.57847	0.102295
MPP4	1.0937	2.59544	0.745153		TSSK6	0.3289	0.520298	0.874881		ADNP	0.845995	0.313715	0.738237		4930426I24RIK	0.292862	0.457793	0.902396		AAK1	7.99031	1.49512	7.69e-14		SNTG2	1	21.6166	0.996583		DNTTIP1	4.2642	1.18225	0.000336187		ANK2	0	0	1		GGCT	0.619	0.454701	1		UBA5	2.67767	1.30703	0.100991
DNAH3	1.0937	2.59544	0.745153		GM26561	0.3289	0.520298	0.874881		CRTAM	0.840109	1.06775	0.738237		KCNH6	0.292862	0.457793	0.902396		NDUFA12	7.98993	1.10207	6.35e-14		CCL1	1	21.6166	0.996583		DRG1	4.26403	1.16087	0.000336187		MDFI	0	0	1		RABGAP1	0.617171	0.325659	1		ALG8	2.67746	2.88162	0.103364
GM26742	1.0937	2.59544	0.745153		GM5432	0.3289	0.520298	0.874881		CCDC92	0.84	0.327468	0.738237		NPHS1	0.292862	0.457793	0.902396		GM2A	7.98778	1.21109	6.43e-14		CALCA	1	21.6166	0.996583		CTLA2A	4.26337	2.60966	0.000363702		CYP1A1	0	0	1		MAP2K1	0.617155	0.364789	1		PSME2B	2.6769	1.07483	0.100847
GM8973	1.0937	2.59544	0.745153		GABRD	0.3289	0.520298	0.874881		KLC4	0.837418	0.396677	0.738237		GM9833	0.292862	0.457793	0.902396		ZC3H7A	7.98692	1.47388	7.54e-14		SLC5A4B	1	22.6166	0.996583		KIF22	4.26305	4.95736	0.000389163		ALOX5	0	0	1		LRP6	0.616711	0.397612	1		PINX1	2.67682	1.77948	0.102277
GM43796	1.0937	2.59544	0.745153		IGF2R	0.327768	0.0455177	0.87572		SHE	0.834598	0.337452	0.738237		PTH1R	0.292862	0.457793	0.902396		AKAP8L	7.98432	1.47162	7.93e-14		SSPN	1	21.6166	0.996583		CTSZ	4.26054	0.974257	0.000336121		NLRP3	0	0	1		ESYT1	0.616134	0.270573	1		ISG20L2	2.67305	1.57784	0.102007
4930519P11RIK	1.0937	2.59544	0.745153		VANGL2	0.327737	0.184694	0.87572		SDC3	0.833292	0.816216	0.738237		FAM161A	0.292862	0.457793	0.902396		IL21R	7.98303	1.15782	7.01e-14		OLFR727	1	21.6166	0.996583		VBP1	4.25967	1.11323	0.000344858		OAS1D	0	0	1		6330403N20RIK	0.615875	1.79068	1		MRPL19	2.67301	1.29291	0.102404
PCDHGA11	1.0937	2.59544	0.745153		REV1	0.326639	0.0926598	0.876567		SYNE2	0.833266	0.529334	0.738237		PPM1N	0.292862	0.457793	0.902396		DOCK11	7.9799	1.50015	7.64e-14		COBL	1	21.6166	0.996583		PCNP	4.25928	0.952385	0.000345109		CDHR4	0	0	1		1300017J02RIK	0.615875	1.79068	1		JARID2	2.6729	1.29372	0.102861
OLFR328	1.0937	2.59544	0.745153		SMURF1	0.324118	0.115041	0.878618		USP20	0.832018	0.341131	0.738237		HYKK	0.292862	0.457793	0.902396		GBP7	7.97959	1.2839	8.04e-14		GM45314	1	21.6166	0.996583		FAR1	4.25884	1.43441	0.000345109		MST1R	0	0	1		UFSP2	0.614666	0.430013	1		AK6	2.67204	1.88727	0.104137
CAP2	1.0937	2.59544	0.745153		B4GALT3	0.323097	0.115313	0.879397		1700017B05RIK	0.831328	0.272225	0.738237		NTNG2	0.292862	0.457793	0.902396		1700020I14RIK	7.97714	1.28174	7.36e-14		ZFP92	1	21.6166	0.996583		COPB2	4.25595	1.00762	0.000345104		IL6	0	0	1		GALNT11	0.614145	0.361841	1		IRF8	2.671	4.30594	0.107966
ADGRA2	1.0937	2.59544	0.745153		TTC37	0.320784	0.115907	0.881132		ORMDL2	0.830263	0.189711	0.738237		CTBP2	0.291356	0.186831	0.902396		SLC12A6	7.96977	1.62373	9.02e-14		TERB1	1	21.6166	0.996583		LAMTOR2	4.25535	0.720544	0.000348958		AGBL1	0	0	1		RCC1	0.61276	0.72294	1		PRKAR1A	2.66925	0.723467	0.101802
GM11342	1.0937	2.59544	0.745153		GLT8D1	0.314871	0.138427	0.886019		TFE3	0.828767	0.273073	0.738237		LGALSL	0.290341	0.194758	0.903196		NDUFA8	7.96947	1.05025	7.67e-14		RERG	1	21.6166	0.996583		CLCN3	4.25432	1.26565	0.000345691		LYZL4	0	0	1		DZIP3	0.612173	0.623228	1		PPIE	2.66781	1.35124	0.104193
ZFP965	1.0937	2.59544	0.745153		FGF13	0.314579	0.131255	0.886144		CLIP2	0.828042	0.589707	0.738237		ZFP523	0.288846	0.216784	0.904132		ACP5	7.96865	1.04911	7.99e-14		GM3086	1	21.6166	0.996583		NABP2	4.2535	1.1545	0.000349406		PTGS2	0	0	1		ANO8	0.611659	0.828159	1		SF3A2	2.66643	1.35169	0.103364
GM44214	1.0937	2.59544	0.745153		BRMS1L	0.313761	0.136969	0.886611		CLYBL	0.827983	0.482792	0.738237		FAM129C	0.288245	0.194758	0.904611		TNRC6B	7.96758	1.44737	9.16e-14		GM26896	1	21.6166	0.996583		ZFAND5	4.25311	1.01812	0.000348958		CLDN18	0	0	1		SRSF5	0.6114	0.106833	1		MRPS23	2.6654	1.00057	0.103364
9530052C20RIK	1.0937	2.59544	0.745153		PKP4	0.31197	0.116231	0.88788		MAP2K3	0.826195	0.218391	0.738237		KLK1B27	0.287512	0.332261	0.904992		MRPS26	7.96718	1.13939	7.76e-14		CCDC154	1	21.6166	0.996583		MED28	4.25243	0.85989	0.000345604		MRAS	0	0	1		MED4	0.611188	0.296108	1		TSR1	2.65889	2.08396	0.10674
GM15728	1.0937	2.59544	0.745153		XLR3B	0.311844	0.163363	0.887928		HAVCR2	0.825012	0.890216	0.738674		FBXO36	0.285956	0.284956	0.906116		FOXN3	7.9633	1.31768	8.85e-14		C230088H06RIK	1	21.6166	0.996583		HES6	4.25218	1.21589	0.000348958		CAMKV	0	0	1		GTPBP1	0.61044	0.396607	1		SDAD1	2.65718	1.66084	0.106723
TRAV1	1.0937	2.59544	0.745153		TRAV14N-3	0.310724	0.427188	0.888866		LRP10	0.823176	0.101357	0.740053		D930048G16RIK	0.285683	0.232726	0.906294		SP3	7.96267	1.18637	8.08e-14		RXFP1	1	21.6166	0.996583		UBE2D2A	4.25209	0.677806	0.000345604		KLRA9	0	0	1		ATG10	0.609931	0.560387	1		HYPK	2.65661	1.38691	0.106272
MMRN2	1.0937	2.59544	0.745153		ARMCX2	0.310503	0.136969	0.888927		SEC22C	0.820861	0.369959	0.742088		ACSBG1	0.284049	0.0998502	0.907622		TRAM1	7.96204	1.22715	7.93e-14		PAWR	1	21.6166	0.996583		ACOT9	4.25098	1.27258	0.000358242		MUC2	0	0	1		2010109A12RIK	0.608477	0.71502	1		SND1	2.65637	1.30571	0.10517
PIWIL2	1.0937	2.59544	0.745153		AFP	0.310235	0.217735	0.889046		FOSL2	0.820196	0.35763	0.742474		GM15800	0.283735	0.0987712	0.907769		BRD8	7.9615	1.37683	8.89e-14		DLG2	1	21.6166	0.996583		PNKP	4.2507	1.18847	0.000354696		PHLDB2	0	0	1		ARHGAP15	0.607811	0.133572	1		TRMT10B	2.65374	1.82061	0.10674
AA986860	1.0937	2.59544	0.745153		LRRC29	0.310154	0.268759	0.889046		1190002N15RIK	0.819889	0.397903	0.742574		SRGAP3	0.282224	0.457793	0.908921		HDAC1	7.96011	1.22967	9.14e-14		GM38293	1	21.6166	0.996583		DDOST	4.24791	0.981037	0.000358971		RASL10A	0	0	1		ADRB2	0.607718	0.462716	1		SELENOS	2.65328	0.86535	0.106272
KCNC1	1.0937	2.59544	0.745153		C030034I22RIK	0.309548	0.0838862	0.889251		KCNK12	0.819653	1.33079	0.74266		5330439K02RIK	0.282224	0.457793	0.908921		FAM129A	7.9596	1.65097	9.12e-14		GM5111	1	21.6166	0.996583		SMC1A	4.2474	1.07399	0.000369211		2310007B03RIK	0	0	1		ZFP341	0.607614	1.09881	1		PHPT1	2.65314	1.72801	0.107502
GM45568	1.0937	2.59544	0.745153		GM26710	0.308427	0.520298	0.889879		SEC11C	0.819121	0.0923933	0.743026		TEX9	0.281455	0.216784	0.909542		SNF8	7.95788	1.17472	8.31e-14		GM45340	1	21.6166	0.996583		ZFAND2B	4.24617	1.32177	0.000357808		MYRFL	0	0	1		CASP6	0.606431	0.37458	1		MRPL14	2.65256	1.05344	0.107015
SRCIN1	1.0937	2.59544	0.745153		ETV5	0.307187	0.297905	0.890767		RSPH3A	0.817561	0.627182	0.744306		DNAJB12	0.281244	0.10382	0.909601		POLR2F	7.95552	1.09949	8.27e-14		GM44915	1	21.6166	0.996583		SGK1	4.24418	2.44639	0.000392012		FGD5	0	0	1		GPR132	0.604837	0.286766	1		SMC1A	2.65226	0.902199	0.10638
EFHC2	1.0937	2.59544	0.745153		GM15440	0.304339	0.16666	0.892648		GM26870	0.81573	0.816216	0.745576		AGAP3	0.281199	0.109869	0.909601		POLR2M	7.95468	1.15508	8.37e-14		ANK1	1	21.6166	0.996583		ATP6V1E1	4.24293	0.945842	0.000358242		KCNK1	0	0	1		LAT	0.604131	0.118761	1		DNAJC11	2.65169	1.81456	0.108148
SMIM17	1.0937	2.59544	0.745153		DISP1	0.302091	0.10526	0.894258		TRAF3	0.814895	0.218391	0.746091		PPT2	0.280817	0.109869	0.90971		STAT4	7.95409	1.28741	8.75e-14		MEIKIN	1	21.6166	0.996583		PCNA	4.24285	1.5786	0.000385519		KCNK10	0	0	1		CAMTA1	0.603822	0.442761	1		DARS	2.65137	1.1503	0.10674
AAMP	1.09092	0.105939	0.746622		SUSD1	0.296986	0.217735	0.898223		F13A1	0.812753	0.890216	0.747589		RNF32	0.278709	0.414724	0.911407		EXOSC8	7.95358	1.06371	8.08e-14		GRIN3B	1	21.6166	0.996583		RBBP4	4.24125	0.930662	0.000376618		PLA2G4C	0	0	1		NME6	0.60327	0.847268	1		MED29	2.64862	1.26731	0.107821
ZFP579	1.09009	0.289633	0.747289		ZBTB8A	0.296568	0.140025	0.898341		RBBP5	0.810627	0.309727	0.748779		CCDC163	0.27727	0.146706	0.912266		ARL5C	7.94843	1.12499	9.67e-14		FBLN2	1	21.6166	0.996583		CYP20A1	4.23776	2.12606	0.000385704		IL23A	0	0	1		TMEM129	0.602955	0.828159	1		DPM3	2.64721	0.825986	0.10674
MPC2	1.0899	0.098628	0.747289		BBS9	0.296023	0.141786	0.898418		MAN2A1	0.80892	0.191543	0.750029		KCTD12B	0.276083	0.194758	0.912671		CAPRIN1	7.94342	1.37009	1.02e-13		ZFP536	1	21.6166	0.996583		AGPAT5	4.23697	1.62315	0.000386896		DYSF	0	0	1		TMEM18	0.602384	0.683769	1		MRPL22	2.64611	1.2173	0.10808
PDCD10	1.0894	0.0904563	0.747289		ZFP39	0.294974	0.140025	0.899156		ZFP74	0.808249	0.394752	0.750475		ZFP764	0.274409	0.154723	0.913832		GON4L	7.94279	1.24523	9.57e-14		TRCG1	1	21.6166	0.996583		ARCN1	4.23649	1.19981	0.000371429		TLR13	0	0	1		NSDHL	0.602038	0.504063	1		BCAT1	2.64607	5.36705	0.113333
NR2C1	1.08882	0.453422	0.747289		MAMSTR	0.293323	0.368295	0.8997		ACYP2	0.808161	0.71668	0.750483		ZC3H3	0.274078	0.128728	0.913859		MRPL18	7.94081	1.10355	8.88e-14		GM9772	1	21.6166	0.996583		METAP2	4.23632	0.796564	0.000364707		ST18	0	0	1		NKD2	0.601691	1.68377	1		EIF2B3	2.6453	1.95089	0.109825
PDCD4	1.08675	0.0693722	0.747289		SYNE4	0.293323	0.368295	0.8997		TBC1D32	0.807531	0.775574	0.750969		2410002F23RIK	0.273806	0.0771203	0.913916		RAB11FIP2	7.93893	1.44854	1.05e-13		OPRL1	1	21.6166	0.996583		MGARP	4.23603	3.79297	0.000410556		ADRA2A	0	0	1		HIST1H2BF	0.601691	1.68377	1		METAP1	2.64513	1.71992	0.109457
GM9774	1.08646	0.402796	0.747335		CATSPERD	0.293323	0.368295	0.8997		SHTN1	0.806464	1.55318	0.750969		EMP1	0.273741	0.414724	0.913916		TRMT112	7.93875	0.92858	9.54e-14		LRRC66	1	21.6166	0.996583		ACTR10	4.2347	0.746378	0.000367763		CRISP3	0	0	1		MAP10	0.601691	1.68377	1		MLH1	2.64477	2.21866	0.110069
CELF1	1.08501	0.130946	0.748297		GM16386	0.293323	0.368295	0.8997		IL17RD	0.806464	1.55318	0.750969		SPTB	0.273442	0.595296	0.914098		STK38	7.93833	1.01063	9.49e-14		LRP4	1	21.6166	0.996583		ASF1B	4.2334	4.00512	0.00042977		CD163L1	0	0	1		LRRC27	0.601691	1.68377	1		PFDN5	2.64404	0.405769	0.107205
PLA2G4F	1.08483	0.958011	0.748297		GM45250	0.293323	0.368295	0.8997		SYCE1	0.806464	1.55318	0.750969		PWWP2B	0.272237	0.332261	0.914974		NAA10	7.93771	1.25464	9.68e-14		KLK1B8	1	21.6166	0.996583		SMC2	4.23131	2.63543	0.00042977		RBFOX2	0	0	1		DOCK6	0.601691	1.68377	1		HCLS1	2.64121	0.765739	0.108187
NUAK2	1.08379	0.858476	0.74851		ARVCF	0.293323	0.368295	0.8997		GM9903	0.805765	1.55318	0.750969		QPRT	0.271645	0.130628	0.915349		DPM3	7.93627	1.20313	1.01e-13		TLR4	1	21.6166	0.996583		TES	4.23008	0.824805	0.000377087		IDI2	0	0	1		GM27019	0.601691	1.68377	1		BST2	2.63799	1.74825	0.11434
KLF10	1.08314	0.251487	0.749132		DOC2G	0.293323	0.368295	0.8997		APOLD1	0.805765	1.55318	0.750969		RNASE6	0.270134	0.524907	0.916198		FBXW2	7.93457	1.1645	9.7e-14		FBLIM1	1	21.6166	0.996583		ATP6V1G1	4.22952	0.715826	0.000378258		STRC	0	0	1		AQP11	0.601691	1.68377	1		COX10	2.63764	1.73527	0.109964
NEDD4L	1.08246	0.425516	0.749256		CKAP4	0.293323	0.368295	0.8997		5730507C01RIK	0.805765	1.55318	0.750969		ATXN1L	0.269689	0.132953	0.916352		NAP1L4	7.93172	1.03889	9.54e-14		MMP24	1	21.6166	0.996583		GSTT2	4.22671	2.02399	0.000400974		ODF3	0	0	1		TRBJ2-3	0.601691	1.68377	1		RBM19	2.63755	2.22931	0.112293
ADPGK	1.08227	0.248638	0.749256		HYAL3	0.293323	0.368295	0.8997		GM43057	0.805765	1.55318	0.750969		TSC22D1	0.268547	0.127147	0.917192		TMED10	7.93158	1.05006	9.7e-14		GM10822	1	22.6166	0.996583		AU020206	4.22494	1.34265	0.000386896		ARHGAP44	0	0	1		CR2	0.601691	1.68377	1		LMAN2	2.63754	0.80142	0.108756
CHCHD2	1.08226	0.0577842	0.749256		HCN3	0.293323	0.368295	0.8997		SMTN	0.805765	1.55318	0.750969		UMAD1	0.26664	0.284956	0.918269		ZRSR2	7.93113	1.36562	1.09e-13		CPT1C	1	21.6166	0.996583		SYTL1	4.22263	1.50367	0.000395093		PALMD	0	0	1		GM42743	0.601691	1.68377	1		GUSB	2.63738	1.43385	0.109964
CYTH3	1.08208	0.169929	0.749256		ZFP202	0.293323	0.368295	0.8997		OLFR482	0.805765	1.55318	0.750969		GM8953	0.266588	0.332262	0.918269		ATXN2L	7.92964	1.3011	1.11e-13		OLFR671	1	21.6166	0.996583		CANX	4.22217	1.09139	0.000395093		PTPRM	0	0	1		ZBTB5	0.601685	0.603599	1		ABHD17A	2.63716	0.969109	0.109964
SHB	1.08193	1.13601	0.749256		ATRIP	0.293323	0.368295	0.8997		OPLAH	0.805765	1.55318	0.750969		PLXNA3	0.266588	0.332262	0.918269		PICALM	7.92941	1.37484	1.06e-13		SULF1	1	21.6166	0.996583		FOXN2	4.22102	1.36171	0.000395093		SLITRK5	0	0	1		GM17655	0.601544	1.06486	1		UCK2	2.63702	1.64083	0.110833
CFDP1	1.08162	0.104842	0.749256		GM16001	0.293323	0.368295	0.8997		SCTR	0.805765	1.55318	0.750969		ZDHHC12	0.266336	0.093689	0.918427		HNRNPR	7.92765	1.15128	1.03e-13		FAM124A	1	21.6166	0.996583		CLTC	4.21788	1.14963	0.000395093		EPS8L2	0	0	1		FTO	0.601362	0.331253	1		TBL1X	2.63294	1.05068	0.109964
GYPC	1.07704	0.359374	0.75296		SEC14L2	0.293323	0.368295	0.8997		GM10722	0.805765	1.55318	0.750969		MUTYH	0.263354	0.167202	0.919254		ATF4	7.92038	1.24494	1.09e-13		ACY3	1	21.6166	0.996583		FRY	4.21471	1.70713	0.000412078		TINAG	0	0	1		MRPS17	0.601002	0.239527	1		PDCD1	2.63257	2.33263	0.11434
RHOF	1.07633	0.122204	0.753435		AW549877	0.293195	0.0810123	0.899715		YPEL4	0.805765	1.55318	0.750969		HSBP1L1	0.262317	0.595296	0.919254		PPP6R1	7.91999	1.48164	1.24e-13		PLEKHG1	1	21.6166	0.996583		NAA38	4.21419	1.05985	0.000405295		NR2E3	0	0	1		BBS9	0.60022	0.936535	1		BATF	2.63195	1.59831	0.113739
LZIC	1.07607	0.209086	0.753435		FGFR1OP	0.293156	0.0968963	0.899715		GM14306	0.805765	1.55318	0.750969		GM6169	0.262317	0.595296	0.919254		GPATCH8	7.91845	1.23884	1.17e-13		SAXO2	1	22.6166	0.996583		CMC1	4.21009	0.922709	0.000405745		NR2F2	0	0	1		PACS2	0.600018	0.544705	1		UBTF	2.631	0.83533	0.110325
CCNL1	1.07606	0.10031	0.753435		USP31	0.292986	0.145902	0.8998		GM26869	0.805765	1.55318	0.750969		GM29609	0.262317	0.595296	0.919254		TOMM22	7.91793	0.985704	1.23e-13		ANKAR	1	21.6166	0.996583		RAD21	4.20984	1.2235	0.000421662		GPR35	0	0	1		HAUS8	0.599609	0.419174	1		NDUFV3	2.6286	0.67461	0.110833
BOP1	1.07593	0.216929	0.753435		PPM1L	0.292185	0.117333	0.900383		NPAS2	0.805765	1.55318	0.750969		SPEG	0.262317	0.595296	0.919254		SRSF10	7.9125	1.09048	1.18e-13		ATPIF1	0.999233	0.179413	0.996583		SLBP	4.20671	1.54945	0.000451774		CCL20	0	0	1		UBE2N	0.597623	0.194259	1		GCLM	2.62825	1.48225	0.11338
GID4	1.0759	0.236113	0.753435		ZFP976	0.291355	0.520298	0.901058		CSF2	0.805765	1.55318	0.750969		GNMT	0.262317	0.595296	0.919254		EIF6	7.9123	1.06548	1.1e-13		PDE11A	0.999031	0.934045	0.996583		FUCA1	4.20603	1.00986	0.000410556		PLXNB3	0	0	1		METTL10	0.597336	0.43092	1		ZMIZ2	2.62547	1.05765	0.112991
BTG2	1.07568	0.0690964	0.753577		NEMP1	0.291249	0.151064	0.901086		AMT	0.805765	1.55318	0.750969		GM5608	0.262317	0.595296	0.919254		PCMTD1	7.91208	1.3832	1.24e-13		RNF19B	0.998975	0.384488	0.996583		YKT6	4.2015	1.65519	0.0004308		BGN	0	0	1		CEP57	0.596879	0.323427	1		CRNKL1	2.62513	1.2687	0.113045
ALKBH7	1.07334	0.217921	0.754706		CERKL	0.291054	0.145902	0.901193		CCDC97	0.802946	0.257132	0.753139		PKD1L1	0.262317	0.595296	0.919254		ARHGAP25	7.91163	1.50744	1.33e-13		ACCS	0.99727	0.530269	0.996583		PSMD7	4.201	0.941531	0.000421971		GABRQ	0	0	1		LETM1	0.596561	0.312787	1		ESD	2.62512	0.678684	0.11182
CAR7	1.07126	0.561494	0.756059		PIM2	0.289696	0.118199	0.902208		ZFP40	0.802758	0.523434	0.753139		SCTR	0.262317	0.595296	0.919254		POP5	7.90983	1.11567	1.23e-13		E130208F15RIK	0.996321	0.453672	0.996583		D930028M14RIK	4.2008	2.31116	0.000448743		DMRTC1A	0	0	1		GINS3	0.594613	0.828159	1		SLC25A39	2.62511	1.49361	0.113316
ARF3	1.06975	0.150426	0.756059		PDLIM1	0.2862	0.0410025	0.904933		LAT2	0.802317	0.635643	0.753349		TSX	0.262317	0.595296	0.919254		MRPL24	7.9003	1.06398	1.27e-13		PRMT9	0.995502	0.39566	0.996583		IDH2	4.1976	1.72158	0.000450564		DES	0	0	1		BMI1	0.594592	0.543592	1		PPP1CC	2.61936	0.753486	0.11338
PPIF	1.06921	0.249381	0.756059		TTLL1	0.284668	0.151064	0.905967		SLC43A1	0.801988	0.646291	0.753613		DSG2	0.262317	0.595296	0.919254		UQCRC1	7.90025	1.16917	1.24e-13		NDE1	0.99454	0.297234	0.996583		RP9	4.19527	0.745345	0.00042937		OBSL1	0	0	1		SBSN	0.594179	0.8093	1		NANS	2.61899	1.09748	0.11434
NDUFS6	1.06868	0.100596	0.756059		CYP39A1	0.281266	0.368295	0.908286		PTGR2	0.798392	0.221338	0.755947		GM42669	0.262317	0.595296	0.919254		MAPK1	7.89795	1.30416	1.32e-13		1600002H07RIK	0.992902	0.901624	0.996583		MAP4	4.19422	1.46889	0.000446623		2810459M11RIK	0	0	1		PRIM2	0.594031	0.683769	1		SPOUT1	2.61897	1.88727	0.114602
DOCK9	1.06657	0.472059	0.756059		5330439K02RIK	0.281266	0.368295	0.908286		LY96	0.797448	0.290147	0.756666		PNMA1	0.262317	0.595296	0.919254		NEAT1	7.89612	1.26865	1.4e-13		GADD45B	0.992344	0.499452	0.996583		SSBP3	4.19266	0.955045	0.0004308		MAGIX	0	0	1		AK010878	0.593978	0.433674	1		SERP1	2.6185	0.98697	0.114602
PSME2	1.0654	0.0782975	0.756059		GM9821	0.281266	0.368295	0.908286		NEIL2	0.79714	0.968219	0.756928		SMIM22	0.262317	0.595296	0.919254		GPX1	7.89541	1.19026	1.53e-13		PLEKHN1	0.991065	1.10069	0.996583		NELFB	4.1907	1.18401	0.000443714		CACNA1F	0	0	1		DPH5	0.593396	0.272343	1		ADIPOR2	2.61704	1.24215	0.11434
PLEKHJ1	1.06399	0.0938677	0.756059		LSM11	0.281251	0.0797247	0.908286		RASGEF1C	0.796401	2.55318	0.757338		D630029K05RIK	0.262317	0.595296	0.919254		CHURC1	7.89032	1.02161	1.42e-13		GM37494	0.990635	0.741773	0.996583		BCL7C	4.189	1.06119	0.000446812		3110079O15RIK	0	0	1		HIST2H4	0.593355	0.550286	1		MRPS35	2.61662	1.06538	0.114285
EXOSC4	1.06243	0.132901	0.756059		ATG9A	0.279238	0.10526	0.909684		XCR1	0.796401	2.55318	0.757338		AMZ1	0.262317	0.595296	0.919254		CTSB	7.88921	1.31825	1.42e-13		RAB24	0.990195	0.209746	0.996583		CERS4	4.18627	1.04688	0.000447011		SYT8	0	0	1		EIF2B1	0.592913	0.459906	1		LAG3	2.61625	2.44749	0.116703
ABCD3	1.06174	0.416117	0.756059		DENND6B	0.277907	0.151064	0.910582		LRRTM2	0.796401	2.55318	0.757338		RP23-181A8.4	0.262317	0.595296	0.919254		GRK6	7.88899	1.14894	1.4e-13		SLC11A2	0.989791	0.536878	0.996583		PBRM1	4.18567	0.960433	0.000449523		LIPC	0	0	1		IFT88	0.592852	1.06486	1		MT-CO1	2.6161	0.335574	0.114228
LIG3	1.06156	0.263121	0.756059		AP1M2	0.277635	0.297905	0.910582		FXYD1	0.796401	2.55318	0.757338		GM13063	0.262317	0.595296	0.919254		SSBP3	7.88625	1.31177	1.43e-13		ENO3	0.988949	0.442286	0.996583		DBF4	4.18093	1.94414	0.000490049		ANO1	0	0	1		TRP53RKA	0.592127	0.403661	1		RBBP4	2.61598	0.831462	0.114602
RBM19	1.06005	0.321518	0.756059		SVIP	0.277635	0.297905	0.910582		TMEM171	0.796401	2.55318	0.757338		OLFR212	0.262317	0.595296	0.919254		PRELID1	7.88247	0.990109	1.25e-13		XPA	0.988754	0.198605	0.996583		TMED5	4.17779	0.880771	0.000457488		TRIM66	0	0	1		TRAJ25	0.591731	1.68377	1		RNASEH2B	2.61402	1.55578	0.11549
DNAJC25	1.05995	0.430382	0.756059		LHFPL1	0.277635	0.297905	0.910582		RNF157	0.795975	0.477893	0.757338		SKIDA1	0.262317	0.595296	0.919254		METTL26	7.88162	1.27743	1.41e-13		IFT74	0.98804	0.820587	0.996583		PARK7	4.17729	0.574852	0.000458096		ST5	0	0	1		ZC3H12B	0.591731	1.68377	1		H2-K1	2.61361	0.324043	0.114595
TBL3	1.05977	0.262315	0.756059		ACTN2	0.274994	0.136969	0.912743		FAM213B	0.79173	0.553181	0.760444		MAMDC4	0.262317	0.595296	0.919254		PIN4	7.87648	1.21891	1.46e-13		CLCN2	0.987736	1.58612	0.996583		ELF4	4.1771	1.26942	0.000472822		LDHC	0	0	1		MAP9	0.591731	1.68377	1		SMYD2	2.61264	2.4113	0.117533
EPHB6	1.05828	0.354433	0.756059		CEP97	0.274723	0.0563502	0.912918		ARF6	0.790561	0.102181	0.76133		DMRTA2	0.262317	0.595296	0.919254		CCT8	7.87187	0.921895	1.48e-13		TRMT1L	0.987128	0.307586	0.996583		2610318N02RIK	4.17667	5.46832	0.000528928		PRSS8	0	0	1		GM12474	0.591731	1.68377	1		TMEM184B	2.61061	2.21392	0.116976
6030443J06RIK	1.05747	0.895002	0.756059		LRIF1	0.274266	0.0480349	0.91326		PARP10	0.790259	0.221505	0.761537		SLC12A5	0.262317	0.595296	0.919254		TOX4	7.86817	1.24673	1.69e-13		CD44	0.986908	0.309845	0.996583		NHSL2	4.17662	4.70582	0.000526978		ITGAX	0	0	1		SFXN5	0.591731	1.68377	1		FAM96B	2.61006	0.773283	0.114751
RP23-128C4.4	1.05669	0.441113	0.756059		GM26772	0.272796	0.520298	0.914323		SCLY	0.788445	0.217359	0.761961		WNK4	0.262317	0.595296	0.919254		FLI1	7.86786	1.32931	1.6e-13		ABCD4	0.986765	0.508119	0.996583		MICU2	4.17514	1.16896	0.000465883		CFH	0	0	1		ZFP85	0.591387	0.8093	1		BCL7C	2.60904	0.984787	0.115748
DGKD	1.05615	0.156611	0.756059		SOCS7	0.271685	0.121748	0.915233		CRMP1	0.788154	0.349309	0.762176		SAMD14	0.262317	0.595296	0.919254		BC005537	7.86542	1.43524	1.77e-13		GM45028	0.986712	2.26419	0.996583		TACC1	4.17489	0.874991	0.000464051		TFCP2L1	0	0	1		N4BP3	0.591387	0.8093	1		SMYD5	2.60813	2.38977	0.118478
PIGV	1.05526	0.286113	0.756059		ZFP937	0.271234	0.121748	0.915569		HIF1AN	0.787964	0.197037	0.762245		MARCH8	0.262317	0.595296	0.919254		SETD2	7.86529	1.55289	1.75e-13		BTBD8	0.986712	2.26419	0.996583		HADHB	4.17423	0.9339	0.000465191		KLK7	0	0	1		VPS33A	0.59102	0.536928	1		THRAP3	2.60791	0.663424	0.115382
MARVELD1	1.05481	0.291107	0.756059		XK	0.270185	0.257263	0.915969		GRN	0.787818	0.338168	0.762267		OAF	0.262317	0.595296	0.919254		PTPRE	7.86501	1.61002	1.65e-13		LIF	0.986712	2.26419	0.996583		TMEM208	4.17226	0.861468	0.000464113		MARCO	0	0	1		ZFP692	0.590886	0.600353	1		WBSCR22	2.6077	1.06184	0.11549
FBXO28	1.05464	0.229792	0.756059		NOXO1	0.270185	0.257263	0.915969		GM10505	0.78746	0.460072	0.762383		PRKCG	0.262317	0.595296	0.919254		CNOT1	7.86407	1.43844	1.77e-13		KCTD11	0.986712	2.26419	0.996583		ALDOA	4.16982	0.680068	0.00046785		RAB30	0	0	1		METTL16	0.590101	0.3826	1		CCDC115	2.60702	1.21011	0.116637
CTNNBL1	1.05424	0.153112	0.756059		ZFP59	0.270185	0.257263	0.915969		PHC1	0.786315	0.351547	0.763234		U2AF1L4	0.262317	0.595296	0.919254		MED30	7.8638	1.22278	1.64e-13		SEMA3D	0.986712	2.26419	0.996583		NIPA2	4.16891	1.39341	0.000483951		F7	0	0	1		SYAP1	0.589833	0.3807	1		PTMS	2.60696	0.98874	0.116155
MKLN1OS	1.0541	1.08087	0.756059		TRIP6	0.270185	0.257263	0.915969		GM27162	0.785557	0.745826	0.7636		OSCP1	0.262317	0.595296	0.919254		HNRNPUL2	7.86309	1.38388	1.93e-13		MLLT1	0.986527	0.534033	0.996583		MRPL32	4.16886	1.08379	0.000481233		F10	0	0	1		LYRM4	0.589703	0.536928	1		SMC2	2.60664	1.71324	0.116902
TRP53BP2	1.05362	0.290586	0.756059		GM26981	0.26911	0.297905	0.916665		GM34086	0.785557	0.745826	0.7636		PLOD2	0.262317	0.595296	0.919254		LIMD1	7.86182	1.59033	1.86e-13		SAMD10	0.986508	0.550498	0.996583		AKR1B3	4.16811	0.77359	0.000473835		GAS6	0	0	1		LIN54	0.589506	0.544705	1		RARA	2.60562	1.25495	0.116976
[truncated: 14,427 more rows]
