# Supplementary material for: CXCR4+ Treg cells control serum IgM levels and natural IgM autoantibody production by B-1 cells in the bone marrow
Source: J Exp Med. 2022 Jun 7;219(7):e20220047. doi: 10.1084/jem.20220047 (PMC9178519; doi:10.1084/jem.20220047)
Supplement: Table S2 — is a CXCR4+ gene enrichment of combined BM and spleen Treg dataset: list of all genes sorted by significance (SCANPY score) resulting from differential gene expression between CXCR4+ cells and the rest of cells in the dataset. Measurements of fold change and adjusted P value are also reported. CXCR4+ cells are identified as described in the Materials and methods. [file JEM_20220047_TableS2.xlsx]

## Sheet: table_clusters_CXCR4_pos_neg_im
Gene	Score	foldChange	pval
IKZF2	11.2047	1.46508	2.22662e-20
H3F3B	10.4003	1.26723	1.95563e-17
CAPG	10.0304	1.90347	1.13558e-16
JUND	9.66708	1.34533	1.84255e-15
LCP1	9.59585	1.58996	1.84255e-15
SERINC3	9.53702	1.9541	2.09398e-15
TNFRSF18	9.29163	1.39016	5.60666e-15
S100A11	9.19668	2.08712	1.79661e-14
SPCS2	9.18892	1.32412	1.79661e-14
HMGB1	9.09388	1.78039	5.88069e-14
GPX4	9.06303	1.32764	3.95451e-14
LAMTOR4	8.98323	1.57487	4.29238e-14
PRKAR1A	8.96185	1.76624	6.6742e-14
CLIC1	8.93807	1.63471	1.01143e-13
H2-D1	8.92696	1.17966	9.63018e-14
AW112010	8.90916	1.50964	5.96153e-14
PTPRCAP	8.88635	1.21181	8.28299e-14
TRAC	8.87946	1.28938	8.28299e-14
YWHAZ	8.77452	1.53345	1.55287e-13
GATA3	8.70419	1.91219	2.09996e-13
CD3G	8.69649	1.17361	2.77505e-13
H2-Q7	8.55492	1.05298	5.32002e-13
GNAI2	8.50475	1.43892	1.16784e-12
IFNGR1	8.45753	1.86073	1.22124e-12
CALM2	8.44925	1.50446	1.26581e-12
OAZ1	8.43798	1.27903	1.47292e-12
H2-K1	8.42582	1.08936	1.56847e-12
SRGN	8.41158	1.31636	1.11175e-12
S100A10	8.41155	1.94686	1.70139e-12
TSC22D4	8.39307	1.40848	1.30619e-12
SEC11C	8.38217	1.58104	1.34481e-12
LY6E	8.35488	1.05133	1.67246e-12
CDC42	8.33738	1.3795	2.0298e-12
CD2	8.32685	1.14298	1.67246e-12
KRTCAP2	8.31337	1.39921	2.0298e-12
COX8A	8.27537	1.24875	2.84315e-12
UBB	8.27002	1.18102	3.58714e-12
TSPO	8.25926	1.45262	3.02685e-12
ROCK1	8.24117	1.44981	2.0298e-12
ACTB	8.23907	1.29119	4.11578e-12
MALAT1	8.23323	0.941501	4.11578e-12
GNAS	8.15407	1.28842	5.20842e-12
PPIB	8.1504	1.32048	5.25982e-12
MBNL1	8.1472	1.19129	5.02711e-12
ANP32A	8.12406	1.17643	5.25982e-12
SUMO2	8.10239	1.26622	6.87741e-12
FXYD5	8.08047	1.06885	7.21441e-12
GNB2	8.07139	1.43074	7.37694e-12
PTP4A2	8.04962	1.33392	7.21441e-12
MAF	8.02101	1.95772	7.90986e-12
CD3E	8.00629	1.15847	9.27912e-12
CBX3	8.00521	1.61173	1.16202e-11
GAPDH	7.99878	1.53549	1.28769e-11
MYL12B	7.98656	1.12529	1.02508e-11
ACTG1	7.98611	1.51545	1.38337e-11
TMSB4X	7.97829	1.07708	1.45062e-11
RBM3	7.96	1.30473	1.38337e-11
IGHM	7.95456	1.37218	1.06773e-11
RHOH	7.95307	1.13513	1.285e-11
UBL3	7.94523	1.71461	1.07628e-11
H3F3A	7.92746	1.11311	1.65124e-11
NDUFB7	7.91352	1.28608	1.38337e-11
ARPC2	7.90811	1.12214	1.58705e-11
WNK1	7.905	1.41227	1.38337e-11
1810037I17RIK	7.90153	1.65786	1.72128e-11
RORA	7.8863	2.15601	1.46505e-11
PRR13	7.88451	1.4569	1.38337e-11
CALM1	7.87545	1.33966	2.34837e-11
VAMP8	7.87434	1.44321	1.65124e-11
HNRNPA2B1	7.86041	1.19809	1.97585e-11
EIF1	7.83849	0.982094	2.5981e-11
GNG5	7.83515	1.12815	2.17924e-11
ITGB7	7.83401	1.45403	2.5981e-11
CLTA	7.7931	1.2511	2.69206e-11
PTMA	7.78559	1.50432	4.14437e-11
SSB	7.77341	1.28738	2.57144e-11
ARPC1B	7.7688	1.3312	3.76144e-11
TCEB2	7.75462	1.1409	3.68581e-11
H2AFZ	7.75173	1.78702	4.65315e-11
FYB	7.71887	1.08137	3.76144e-11
HNRNPU	7.71494	1.26938	3.76144e-11
RBM39	7.71074	0.908022	3.89998e-11
HN1	7.70575	1.25453	4.61615e-11
CFL1	7.69665	1.21772	5.75835e-11
SH3BGRL3	7.68969	1.28497	5.94279e-11
TONSL	7.68646	1.23334	4.03986e-11
PFN1	7.68352	1.13658	5.99492e-11
RAP1B	7.66851	1.35213	5.4006e-11
COX6B1	7.6671	1.21232	5.75835e-11
RNASEH2C	7.65891	1.46244	4.98761e-11
LAPTM5	7.65068	1.13905	5.94279e-11
TPM3	7.64333	1.22402	6.23456e-11
SEPT1	7.64219	1.1616	5.80372e-11
DEK	7.60484	1.79744	9.17827e-11
NDUFA4	7.60432	1.28507	7.76325e-11
TMA7	7.59744	1.1107	7.23289e-11
CAPZB	7.58827	1.36703	7.56981e-11
UBE2I	7.58537	1.26122	7.23289e-11
ARHGDIB	7.57939	1.05968	9.16237e-11
LRP10	7.56673	1.51605	7.59945e-11
MYL6	7.55959	1.17797	1.07752e-10
POLR1D	7.5506	1.24536	9.11222e-11
PKP3	7.54269	1.57718	9.08693e-11
SMARCA5	7.5391	1.52622	8.67516e-11
NUCKS1	7.52822	1.70495	1.26756e-10
GIMAP5	7.5155	1.34088	9.11222e-11
PPIA	7.51362	1.12393	1.44075e-10
MT-CO2	7.50685	0.903638	1.24679e-10
PKN1	7.50623	1.50405	1.07752e-10
MORF4L1	7.4992	1.1419	1.10735e-10
ATP6V0E	7.49825	1.21724	1.10735e-10
CD48	7.49765	1.47034	1.27709e-10
PKM	7.47646	1.38125	1.44793e-10
HIF1A	7.45758	1.61195	1.27212e-10
EIF3C	7.45524	1.2961	1.27709e-10
HINT1	7.44151	1.33971	1.99849e-10
UBL5	7.42289	1.22893	1.8328e-10
B2M	7.42121	0.893845	1.99849e-10
SELENOH	7.41842	1.96875	2.30474e-10
PGLYRP1	7.40983	1.5719	1.47435e-10
SRRM2	7.40402	1.04919	1.99849e-10
FKBP1A	7.39567	1.26434	1.77706e-10
HNRNPK	7.39088	1.08844	1.99849e-10
DNAJA1	7.38511	1.20104	1.99849e-10
TMEM50A	7.38329	1.16655	1.99849e-10
CAB39	7.37086	1.52331	2.04696e-10
YWHAQ	7.36671	1.605	2.77022e-10
TLN1	7.36537	1.1565	2.04696e-10
PPP1CA	7.36005	1.33699	2.91855e-10
CHCHD2	7.35828	1.10215	2.55427e-10
EMP3	7.35353	1.31695	3.14221e-10
CD37	7.34847	1.17342	2.40467e-10
TNFRSF4	7.33779	1.45235	2.04696e-10
GIMAP3	7.3259	1.02345	2.90976e-10
RINL	7.32463	1.22533	2.77022e-10
SELENOK	7.32066	1.33326	3.21256e-10
PTPRC	7.31784	1.03536	3.26018e-10
APOBEC3	7.31396	1.29841	2.77022e-10
BZW1	7.31044	1.40374	3.06158e-10
ARPC3	7.28622	1.16991	3.83409e-10
ABRACL	7.2825	1.24193	3.7638e-10
SLA	7.2772	1.61446	3.21256e-10
NDUFA13	7.2764	1.15291	4.06823e-10
YWHAB	7.27003	1.36522	3.76649e-10
AES	7.26694	1.03739	4.39601e-10
RAC2	7.2634	1.0545	4.5557e-10
HSP90B1	7.25095	1.57608	4.62406e-10
SHFM1	7.24599	1.18343	4.58965e-10
SF3B2	7.23414	1.22231	4.67042e-10
SERF2	7.22401	1.06404	5.65691e-10
RAD21	7.22344	1.85253	4.58965e-10
CELF2	7.22134	1.23437	4.43466e-10
RAN	7.21411	1.63006	5.90446e-10
PSMB4	7.21031	1.28027	5.13272e-10
SRSF3	7.20179	1.41098	6.49446e-10
ACTR3	7.20177	1.15003	5.81514e-10
COX5A	7.19184	1.39818	6.46623e-10
HNRNPF	7.18951	1.06663	6.55144e-10
LRRC58	7.1823	1.27759	6.36691e-10
ARHGDIA	7.17919	1.2631	5.92271e-10
ALDOA	7.17588	1.11659	4.50563e-10
MT-CO1	7.1748	0.930896	7.00622e-10
NDUFB11	7.17328	1.16945	6.17468e-10
SLC9A3R1	7.16507	1.33181	6.12106e-10
ARL6IP1	7.15536	1.36817	8.66874e-10
ATP5J2	7.15288	1.23027	8.10724e-10
DDX5	7.14786	0.890058	7.6252e-10
GIMAP7	7.14493	1.27103	5.90446e-10
ATRX	7.13691	1.31838	6.99855e-10
ITM2C	7.12491	1.37207	7.02146e-10
CALM3	7.12332	1.79358	9.91101e-10
ITGB1	7.11088	1.90511	8.83413e-10
PTPN7	7.11044	1.55975	7.56563e-10
2310036O22RIK	7.10035	1.19804	8.11331e-10
S100A13	7.0989	1.31879	8.73777e-10
COX6C	7.08984	1.13779	1.00916e-09
TALDO1	7.08394	1.21356	9.05257e-10
TNFAIP8	7.07438	1.55962	9.66809e-10
MT-ATP6	7.07176	0.772163	1.03239e-09
LBH	7.06675	1.33587	1.0053e-09
DOCK2	7.06608	1.2176	9.96756e-10
SUB1	7.06214	1.096	1.05727e-09
YWHAE	7.05604	1.57563	1.2179e-09
ANXA6	7.05531	1.5913	1.2179e-09
PSMA7	7.0503	1.13751	1.02925e-09
SKAP1	7.04654	1.04542	1.11351e-09
TMBIM6	7.04588	1.1919	1.09631e-09
SNRPB	7.03786	1.27037	1.26108e-09
YBX1	7.03538	1.24079	1.33983e-09
UBE2L3	7.03314	1.35678	1.24233e-09
SHISA5	7.03266	0.812745	1.31081e-09
SH3KBP1	7.02195	1.33497	1.19869e-09
FAM129A	7.0131	1.97973	1.30313e-09
ICOS	7.01078	1.67005	1.13091e-09
TMEM160	7.01045	1.47451	1.44577e-09
CD52	7.00314	1.14294	1.61262e-09
RAC1	6.99165	1.19938	1.47771e-09
PAFAH1B1	6.98888	1.18396	1.37415e-09
UBE2D3	6.98723	1.03713	1.47761e-09
CRIP1	6.9868	2.04859	2.20396e-09
PSMB8	6.98428	1.0757	1.80456e-09
ACTR2	6.97312	1.35092	1.69797e-09
ARPC5L	6.97203	1.24204	1.52901e-09
LBR	6.96418	1.81989	1.96763e-09
H2AFV	6.96216	2.09891	2.56549e-09
ATPIF1	6.95743	1.55659	1.83292e-09
ANP32B	6.95416	1.5305	2.39546e-09
NDUFB9	6.95399	1.26477	2.00103e-09
HNRNPD	6.94552	1.31713	1.88269e-09
ATP5H	6.94182	1.04264	2.19083e-09
CYBA	6.93554	1.1343	2.19083e-09
SF3B6	6.92374	1.20015	2.0866e-09
PSEN2	6.92101	1.60903	2.10137e-09
ARPC5	6.91492	1.26458	2.32024e-09
PARK7	6.90889	1.03672	2.20396e-09
FUS	6.90855	1.12542	2.20396e-09
CTCF	6.90843	1.27943	2.2997e-09
PDIA3	6.90593	1.29507	2.37541e-09
TMED2	6.89033	1.19193	2.44607e-09
HNRNPA3	6.8881	1.18652	2.56549e-09
MT-CYTB	6.88804	0.851212	2.43699e-09
PIM1	6.88773	1.16169	2.40839e-09
ATP2B1	6.88432	1.43656	2.50175e-09
GIMAP4	6.88182	1.0354	2.41601e-09
IQGAP1	6.87561	1.36084	2.62608e-09
EPCAM	6.87501	2.5582	2.88001e-09
EDF1	6.86782	1.17615	2.99416e-09
REEP5	6.86638	1.42464	2.9901e-09
NDUFV3	6.86458	1.18902	2.40839e-09
MT-CO3	6.86127	0.777739	2.28596e-09
ARF5	6.85818	1.1976	3.45983e-09
AURKAIP1	6.85707	1.29103	2.76552e-09
NDFIP1	6.84761	1.35844	3.11608e-09
LCP2	6.8459	1.41459	2.75915e-09
CTLA4	6.83687	1.42368	2.79773e-09
CMTM7	6.83174	1.89163	4.12523e-09
SRSF5	6.83157	0.902758	3.0306e-09
PCBP2	6.82832	1.19622	3.39866e-09
FAM104A	6.82678	1.15966	2.84417e-09
GIMAP1	6.81375	0.978096	3.62263e-09
SELENOW	6.81005	1.04312	3.87611e-09
AP2S1	6.80891	1.44391	3.66663e-09
SMPDL3A	6.80408	1.12444	3.45983e-09
FRG1	6.80159	1.2576	3.2698e-09
SDF4	6.80029	1.16744	3.13023e-09
SUMO1	6.7985	1.14613	3.59722e-09
COX5B	6.79188	1.28425	4.43009e-09
TOP1	6.7912	1.12223	3.39866e-09
UQCR11	6.78992	1.21615	3.67212e-09
MT-ND1	6.7827	0.869361	3.80567e-09
FNBP1	6.78155	1.49757	3.91881e-09
TPR	6.7798	1.10939	4.02037e-09
CDC42SE2	6.77955	1.14802	3.65186e-09
NCOR1	6.77802	1.11114	4.08969e-09
SNRPG	6.773	1.15281	4.04837e-09
ITM2B	6.77209	0.957517	4.53993e-09
CAPNS1	6.76492	1.25815	4.05738e-09
PSMB3	6.76406	1.15226	4.53993e-09
SET	6.75437	1.14606	4.58579e-09
G3BP2	6.75322	1.41308	4.45771e-09
LSP1	6.75006	1.23159	5.5285e-09
GRB2	6.74684	1.34288	4.64609e-09
GNB1	6.74679	1.31879	4.59562e-09
TMED9	6.73713	1.16877	5.05713e-09
PRDX1	6.73621	1.36853	5.6971e-09
TXN1	6.73553	1.58911	6.0561e-09
RHOA	6.72933	1.0248	5.66078e-09
FAM32A	6.72154	1.26265	4.9081e-09
MSN	6.71913	1.11999	5.93312e-09
DUSP1	6.7163	1.53436	5.55779e-09
CAPZA2	6.70397	1.1833	5.62747e-09
AHNAK	6.69684	1.69657	5.92808e-09
ATP5J	6.68813	1.05589	6.87101e-09
CDK2AP2	6.6762	1.09736	7.2376e-09
SEC61B	6.67366	1.1847	8.19965e-09
CRLF2	6.67058	1.52453	6.76054e-09
GHITM	6.67034	1.4488	6.44376e-09
JAK1	6.66425	0.999144	7.18046e-09
GMFG	6.66312	1.28628	8.18098e-09
FGFR1OP2	6.66184	1.39729	7.2376e-09
OSTC	6.65431	1.35855	8.12925e-09
VIM	6.65257	2.21629	1.10408e-08
OST4	6.65204	1.16156	7.31034e-09
TAGLN2	6.64978	1.86479	1.03567e-08
AI467606	6.63516	1.27431	7.64317e-09
ATP5D	6.6346	1.11398	9.51827e-09
LTB	6.629	0.908917	9.2645e-09
MRPS24	6.62389	1.29561	9.5655e-09
MRPL18	6.61624	1.58359	1.09724e-08
STK17B	6.60583	1.16533	9.64006e-09
MRPL33	6.60561	1.38019	1.10408e-08
MTDH	6.60331	1.25007	1.02134e-08
CBX1	6.59799	1.44527	9.64006e-09
CORO1A	6.59029	1.00642	1.28266e-08
TXNIP	6.58948	1.0547	1.02511e-08
ATP5G3	6.58743	1.32047	1.14123e-08
HNRNPAB	6.5859	1.56284	1.25668e-08
ARF1	6.57919	1.13282	1.10883e-08
DAD1	6.57733	1.00803	1.12965e-08
SELPLG	6.57601	1.05655	1.11989e-08
HCLS1	6.57572	1.32136	1.12669e-08
SEPT7	6.57521	1.14459	1.12669e-08
SH3GLB1	6.57485	1.26434	1.15622e-08
RBX1	6.57109	1.08629	1.24234e-08
TBC1D10C	6.56945	1.19365	1.20133e-08
FKBP3	6.56789	1.09267	1.15622e-08
IL7R	6.56609	1.2071	1.0332e-08
DOCK8	6.5601	1.41585	1.25089e-08
UQCR10	6.55278	1.24261	1.28112e-08
ATOX1	6.54697	1.22738	1.28112e-08
PPP1R18	6.54492	1.26126	1.33047e-08
S100A6	6.54389	2.59684	1.61059e-08
UBE2B	6.54248	1.07035	1.25668e-08
FTH1	6.54247	0.968487	1.61387e-08
CNN2	6.54212	1.03866	1.33394e-08
VASP	6.53845	1.15172	1.36302e-08
BAG1	6.53656	1.2515	1.31176e-08
SOD2	6.53594	1.43552	1.33693e-08
CD53	6.53381	1.00826	1.34993e-08
CIRBP	6.53356	1.21464	1.37452e-08
PSMB9	6.53342	1.2386	1.51956e-08
CCM2	6.52936	1.26666	1.30866e-08
YTHDC1	6.52565	1.40532	1.4112e-08
UTP3	6.52241	1.37526	1.39834e-08
SEMA4D	6.51803	1.52165	1.35584e-08
HNRNPA0	6.5173	0.960932	1.58661e-08
NONO	6.50668	1.25752	1.53145e-08
LDHA	6.50142	1.26869	1.79969e-08
PPIG	6.49968	1.4144	1.61059e-08
PSMA2	6.49843	1.11147	1.66646e-08
ELF1	6.49722	1.23341	1.61059e-08
CSK	6.49716	1.12561	1.47527e-08
ATP5A1	6.48917	0.990022	1.66646e-08
AKNA	6.48621	1.47509	1.64741e-08
GRK2	6.47044	1.38305	1.93153e-08
NRP1	6.4622	1.34303	1.81782e-08
ZFP36L1	6.46137	1.27086	2.07923e-08
RAP1A	6.45908	1.11585	1.9517e-08
PPP1R12A	6.45624	1.34234	2.09347e-08
SSRP1	6.44339	1.51465	2.13213e-08
TMPO	6.44242	2.18232	2.95721e-08
SPN	6.44135	1.43181	2.14005e-08
LGALS1	6.43496	2.72759	3.20755e-08
COX20	6.42316	1.35148	2.32152e-08
LAMTOR5	6.42047	1.37933	2.44625e-08
PRELID1	6.41978	1.43796	2.72635e-08
NDUFB8	6.41653	1.38095	2.58099e-08
SMCO4	6.41373	1.86491	2.72635e-08
MYH9	6.4128	1.25334	2.80486e-08
BTF3	6.40627	0.953276	2.95721e-08
MAGOH	6.39993	1.37485	2.80486e-08
SCAND1	6.39815	1.09937	2.94718e-08
GDI2	6.39549	1.18574	2.67723e-08
DAZAP2	6.39231	1.25893	2.64157e-08
SNX3	6.39161	1.12614	2.67723e-08
KIF5B	6.39149	1.24219	2.68799e-08
UHRF2	6.38904	1.3896	2.67723e-08
POMP	6.38366	1.3169	3.34396e-08
MAZ	6.38162	1.38788	2.94756e-08
EIF4E2	6.37698	1.43533	2.95721e-08
HMHA1	6.37676	0.97071	3.32707e-08
PURB	6.36975	1.17895	3.06841e-08
FIS1	6.36486	1.09367	3.03926e-08
CSNK1A1	6.35538	1.16048	3.45302e-08
SMDT1	6.35443	1.27678	3.6044e-08
HPRT	6.35267	1.47175	3.60433e-08
COX7A2	6.34523	1.17454	3.83599e-08
ZFP36L2	6.34424	1.12623	3.60433e-08
CSDE1	6.34261	1.23916	3.44024e-08
MANF	6.33958	1.53199	3.93088e-08
YY1	6.33924	1.29767	3.59698e-08
SDCBP2	6.33874	1.98418	3.67124e-08
LEPROTL1	6.3301	1.06231	3.8375e-08
MBD2	6.3299	1.15376	3.73959e-08
HMGB2	6.32983	2.84058	5.52273e-08
PCBP1	6.32886	1.20884	3.67124e-08
NEDD8	6.32703	1.0083	3.73959e-08
ATP5C1	6.32389	1.11478	4.20267e-08
SEC62	6.31938	1.02336	3.66154e-08
TRBC2	6.31725	0.929707	4.53433e-08
SRRM1	6.317	1.19762	3.87746e-08
POLR2M	6.31592	1.36062	3.8291e-08
BIN2	6.30845	1.13563	4.17866e-08
SNRNP70	6.30344	1.10835	4.32069e-08
NCL	6.29882	0.976828	3.6044e-08
S1PR4	6.2942	1.44736	4.57639e-08
PYCARD	6.29383	1.81823	5.71552e-08
TACC1	6.29233	1.44682	4.75748e-08
1110004F10RIK	6.28945	1.21062	4.2424e-08
NT5C	6.28159	1.12864	4.80481e-08
SON	6.28091	0.961328	5.21623e-08
RALY	6.27979	1.22422	5.08278e-08
FAM107B	6.27416	1.17449	4.44668e-08
VAPA	6.27341	1.10794	4.44668e-08
TM9SF3	6.27185	1.30416	4.59628e-08
PSMA3	6.26975	1.00196	4.78433e-08
RBBP4	6.26206	1.31004	5.38047e-08
PABPC1	6.25843	1.09898	6.06739e-08
VDAC2	6.25696	1.16358	5.21623e-08
PPP2CA	6.25674	1.1604	5.21623e-08
FLI1	6.25214	1.54216	5.35018e-08
CNOT6L	6.25166	1.33911	5.43861e-08
KMT2E	6.24999	1.17287	5.43861e-08
PPP1CC	6.24761	1.30638	5.69943e-08
STAG1	6.24416	1.50548	5.45189e-08
UBC	6.24341	0.941115	5.64482e-08
NDUFB10	6.24322	1.06716	5.52273e-08
YPEL3	6.23937	1.15687	6.22926e-08
JUNB	6.23851	1.01377	6.28734e-08
ARPP19	6.23683	1.1676	6.13058e-08
COX4I1	6.23548	0.886347	6.44306e-08
APBB1IP	6.23513	1.02837	5.8017e-08
SAMSN1	6.22993	1.63001	6.12295e-08
DBI	6.22879	1.80396	7.44272e-08
ARL2BP	6.22854	1.47548	5.795e-08
ARF6	6.22778	1.26061	5.64482e-08
IER5	6.22755	1.11932	5.85024e-08
PPDPF	6.22662	1.06553	5.69848e-08
D8ERTD738E	6.21767	1.0991	6.56028e-08
SNF8	6.21203	1.32285	6.0804e-08
SF3B1	6.21062	0.931597	6.49046e-08
LMAN2	6.20981	1.39123	6.5284e-08
TUBA1A	6.2096	1.60104	7.45788e-08
FLNA	6.20681	1.47884	6.5521e-08
MAP1LC3B	6.20583	1.05136	6.76474e-08
CWC15	6.20506	1.15022	6.63745e-08
SLC25A5	6.20483	1.05865	6.63745e-08
MDH1	6.20206	1.12147	6.4676e-08
ATP5F1	6.19959	1.14963	7.60574e-08
FMNL1	6.19832	1.24217	6.22926e-08
AKAP13	6.1978	1.00762	6.98845e-08
ATP6V1F	6.18012	1.01769	7.60932e-08
NEAT1	6.17664	1.38634	7.32925e-08
CLDND1	6.17503	1.77054	7.52725e-08
SRI	6.17467	0.994418	7.71924e-08
MYL12A	6.16941	1.10417	8.33962e-08
PAIP2	6.16689	1.08665	8.0731e-08
PPP4C	6.15764	1.41987	8.43452e-08
RUNX1	6.15757	1.39401	7.74354e-08
PTS	6.15498	1.53554	8.43452e-08
SMC3	6.15375	1.41733	8.60488e-08
DNAJC9	6.15248	1.44037	8.97283e-08
EIF4G2	6.15051	1.09391	8.33962e-08
SNRPE	6.14865	1.11052	9.57201e-08
STK24	6.14688	1.40912	8.53019e-08
TPM4	6.14265	1.48173	9.48609e-08
CD47	6.13998	1.1264	1.01454e-07
CTSZ	6.13503	1.48507	9.07827e-08
SRSF2	6.13098	1.30672	1.0554e-07
HNRNPUL1	6.12833	1.55555	1.02079e-07
CD200R1	6.12678	2.28322	1.03155e-07
MED30	6.12501	1.37165	9.3413e-08
TMEM258	6.12426	1.13529	9.99791e-08
OSBPL3	6.12308	2.66254	1.15104e-07
HSP90AA1	6.12115	1.11451	8.98896e-08
PITPNA	6.11994	1.21292	1.03026e-07
TMEM30A	6.11308	1.6318	1.02376e-07
SEC61G	6.10802	1.04907	1.11947e-07
CD3D	6.10753	0.879885	1.20278e-07
PTPN18	6.1071	0.886287	1.22465e-07
ETS1	6.1051	0.918361	1.14084e-07
FAM173A	6.10242	1.34526	1.15008e-07
PFDN5	6.09991	0.900018	1.25025e-07
ATP5E	6.09924	0.937991	1.19494e-07
ATP5L	6.09787	0.916615	1.1393e-07
TTC14	6.09255	1.13529	1.11947e-07
ATP6V1G1	6.08617	1.06042	1.11947e-07
POLR2J	6.081	1.15052	1.118e-07
NOL7	6.07985	1.02912	1.18314e-07
MT-ND4	6.07942	0.800867	1.29368e-07
SEPT11	6.07676	1.88521	1.24667e-07
CLK1	6.07532	1.03416	1.16728e-07
TSN	6.0753	1.14171	1.21606e-07
TUBB5	6.06958	1.73708	1.66766e-07
PRDX4	6.06524	2.36545	1.56418e-07
2700060E02RIK	6.06358	1.09897	1.33219e-07
ANKRD11	6.06343	1.12672	1.4094e-07
FKBP2	6.06328	1.9653	1.41507e-07
POLR2A	6.0632	1.45718	1.32816e-07
CALR	6.06179	1.22424	1.3498e-07
SLC25A3	6.0601	0.98074	1.39452e-07
LRRFIP1	6.05721	1.16455	1.29587e-07
DDX39B	6.054	1.12294	1.31982e-07
CAP1	6.0519	1.14348	1.31805e-07
CERS4	6.05145	1.59865	1.42688e-07
LSM5	6.04882	1.43154	1.5294e-07
TMEM14C	6.0481	1.32208	1.47995e-07
CISH	6.04669	1.63279	1.45836e-07
NDUFA5	6.04205	1.19332	1.3882e-07
EIF5	6.04047	1.04472	1.39452e-07
PSMD13	6.03957	1.42751	1.48479e-07
PDCD6	6.03766	1.22948	1.40588e-07
BAZ1A	6.03595	1.4016	1.34457e-07
SF3B5	6.03382	1.1842	1.56418e-07
FKBP8	6.03365	1.16045	1.39452e-07
COX7C	6.02304	0.971496	1.69664e-07
ATP5G2	6.02008	0.958769	1.71312e-07
ITPKB	6.01993	1.22023	1.60916e-07
FAM49B	6.01941	1.18063	1.65304e-07
GLRX	6.01816	1.92856	1.56502e-07
SELENOF	6.01767	1.09797	1.64205e-07
PSMB1	6.01649	0.893834	1.65304e-07
CD28	6.01028	1.16416	1.67615e-07
THRAP3	6.00927	1.15278	1.65185e-07
PTBP3	6.00903	1.09251	1.64649e-07
WASF2	6.00784	1.23303	1.64649e-07
RBM25	6.00615	1.0707	1.73015e-07
GNA15	6.00534	2.33458	1.86384e-07
RPS27L	6.00533	1.32469	1.71312e-07
MNDAL	6.003	0.953091	1.60713e-07
POLR2E	6.00189	1.14033	1.58601e-07
MAT2B	5.99708	1.1892	1.74108e-07
ESYT1	5.99571	1.72215	1.85779e-07
PRRC2C	5.99405	0.905623	1.69664e-07
HIST1H1E	5.99288	2.22302	2.30305e-07
RABAC1	5.99072	0.944704	1.91643e-07
NSMCE4A	5.98971	1.211	1.78957e-07
ARHGAP30	5.98778	1.27478	1.87956e-07
NAP1L1	5.98673	1.52885	2.02952e-07
U2SURP	5.985	1.24032	1.80222e-07
ACIN1	5.97887	1.09167	1.83371e-07
HP1BP3	5.97834	1.13425	1.82024e-07
SLC3A2	5.97371	1.28724	1.84986e-07
BOD1L	5.97126	1.13474	1.83429e-07
KLF6	5.97122	1.18386	2.06189e-07
MT-ND5	5.97082	0.788474	1.85803e-07
RAB14	5.96782	1.20819	1.97011e-07
TECR	5.96667	1.14007	1.9886e-07
SERBP1	5.96552	0.90291	1.9886e-07
ALYREF	5.96493	1.75038	2.20744e-07
SMC1A	5.96081	1.45549	2.14503e-07
PSIP1	5.96023	1.13003	1.95804e-07
COPB2	5.95942	1.45584	2.02952e-07
VMP1	5.95776	1.51809	2.03279e-07
PTTG1	5.95772	1.30262	1.97011e-07
ARID1A	5.95756	1.23954	2.05793e-07
SIN3B	5.95667	1.13286	2.01011e-07
SSNA1	5.95654	1.54393	2.13802e-07
UBE2N	5.9544	1.42871	2.20744e-07
SETD5	5.95388	1.44952	2.04395e-07
RANGAP1	5.95332	1.65553	1.99287e-07
ZFAND6	5.95282	1.15811	2.08944e-07
NFKB1	5.95174	1.27819	2.12214e-07
HMGN2	5.95068	2.30051	2.70235e-07
WAPL	5.95046	1.2787	2.13897e-07
EIF4H	5.94992	1.25876	2.153e-07
DNAJB6	5.94775	1.21822	2.12214e-07
RRBP1	5.94645	1.48043	2.12488e-07
BCAP31	5.94192	1.1373	2.07997e-07
PLA2G16	5.94055	1.03283	2.00597e-07
SPCS1	5.93615	1.18909	2.22013e-07
ARPC1A	5.93441	1.46036	2.21032e-07
SCAF11	5.93219	1.3809	2.28151e-07
SNRPD2	5.92711	1.06584	2.3445e-07
ASXL2	5.92546	1.3074	2.4009e-07
DERL1	5.92457	1.49141	2.35415e-07
NDUFV2	5.92298	1.1279	2.29567e-07
NAV2	5.91992	2.53628	2.62527e-07
IFI27L2A	5.91912	1.23002	2.63978e-07
PPP6R1	5.91772	1.54581	2.42446e-07
1700020I14RIK	5.91764	1.40888	2.40487e-07
SYT11	5.91687	1.70039	2.47342e-07
FRYL	5.91635	1.41432	2.45513e-07
RUNX3	5.91606	1.80948	2.45513e-07
HIGD1A	5.91467	1.33031	2.45513e-07
SSBP4	5.91337	1.27996	2.45513e-07
ATP5B	5.91075	1.00291	2.6929e-07
DDX24	5.90868	1.04062	2.50272e-07
GPI1	5.90859	1.04948	2.6929e-07
CRTC3	5.90735	1.2082	2.45513e-07
DIAPH1	5.90579	1.2971	2.52406e-07
SNW1	5.90171	1.21975	2.59979e-07
H2AFJ	5.90091	1.09254	2.77052e-07
ITGA4	5.90074	1.19273	2.5807e-07
TAP2	5.89381	1.15526	2.68752e-07
MTCH1	5.89327	1.6646	2.94103e-07
PLEKHJ1	5.89226	1.15578	2.6929e-07
DBNL	5.88181	1.27717	2.938e-07
SSR4	5.8779	1.14245	3.11655e-07
TXNDC17	5.87744	1.23627	2.94103e-07
ARHGEF1	5.87519	1.01153	3.20711e-07
PICALM	5.874	1.4207	2.807e-07
UQCRB	5.87344	1.01443	2.96754e-07
ARL5A	5.86907	2.02899	3.20281e-07
SUPT4A	5.8669	0.988325	3.21674e-07
RAB2A	5.86625	1.05285	2.96754e-07
NTAN1	5.86467	1.30192	3.17852e-07
RWDD1	5.86296	1.11453	3.0222e-07
STK10	5.86093	1.13889	2.99697e-07
CCNL1	5.85785	1.14575	3.03402e-07
CDC42EP3	5.85733	1.53041	3.27247e-07
DERL2	5.8553	1.56726	3.16675e-07
PSMA1	5.85499	1.20052	3.29808e-07
SNX2	5.85138	1.6609	3.58381e-07
ASXL1	5.84942	1.6079	3.3078e-07
LMNB1	5.84708	3.32027	4.53316e-07
FAM103A1	5.84513	1.31456	3.29808e-07
CD5	5.84497	1.01752	3.47089e-07
FTL1	5.84456	0.808531	3.65767e-07
UCP2	5.84121	1.08262	3.70381e-07
EIF5B	5.84116	1.10005	3.11617e-07
GABARAP	5.84105	1.03306	3.72377e-07
RER1	5.8407	1.08557	3.41282e-07
LAMTOR1	5.84051	1.11945	3.3078e-07
WAS	5.83901	1.1462	3.29808e-07
SPG21	5.83763	1.43874	3.57807e-07
EXOSC8	5.83533	1.29288	3.67361e-07
BRD2	5.83336	1.41645	3.65767e-07
EIF4A3	5.83189	1.28168	3.5047e-07
DYNLRB1	5.83044	1.11809	3.5047e-07
NUDT21	5.82882	1.4574	3.8831e-07
YWHAH	5.82853	1.41125	4.00655e-07
DAP	5.8263	1.77828	3.94206e-07
ROMO1	5.82614	1.28622	3.55285e-07
SNRNP40	5.82355	1.36195	3.70381e-07
VRK1	5.81987	1.55241	3.86106e-07
CHMP2A	5.81973	1.0693	3.81172e-07
CENPA	5.81966	2.45337	4.90755e-07
ZBTB38	5.81923	1.42533	3.65589e-07
UBTF	5.81918	1.37943	3.9192e-07
RPL41	5.81874	0.884318	4.34357e-07
TOR1AIP1	5.81766	1.41557	3.75584e-07
TMSB10	5.81682	0.823038	4.47176e-07
PSMD8	5.81656	1.06861	3.82364e-07
NDUFA2	5.8124	0.908379	3.84678e-07
RPL36AL	5.81069	0.838346	4.37198e-07
N4BP2L2	5.80827	1.10038	3.66059e-07
UQCRQ	5.80471	1.03035	3.91044e-07
CYB5A	5.8001	1.06369	4.44227e-07
GM2A	5.79718	1.41365	4.31879e-07
MAPRE2	5.79666	2.05028	4.24209e-07
DEF6	5.79586	1.22222	4.10937e-07
RBMS1	5.7897	1.36739	4.55182e-07
CNBP	5.78763	0.916886	4.47945e-07
PSMA4	5.78608	1.13944	4.50515e-07
H2-T23	5.78507	0.951031	4.71887e-07
CYTH4	5.77751	1.28063	4.59107e-07
RSBN1L	5.77472	1.10945	4.71887e-07
GSK3B	5.77184	1.2761	4.74878e-07
METTL23	5.76901	0.998872	4.75329e-07
PDCD6IP	5.76685	1.37532	4.71887e-07
DYNLL1	5.76507	1.23787	5.24993e-07
MYO1F	5.76317	2.39298	5.29684e-07
KLRG1	5.76215	2.54315	5.11742e-07
SNX20	5.76186	1.10791	4.71887e-07
SYF2	5.7618	1.03526	5.00182e-07
SFPQ	5.75925	1.14529	5.20459e-07
LSM2	5.75843	1.74994	5.47752e-07
EIF6	5.75836	1.24984	5.11742e-07
GRAP	5.75716	1.03534	4.93319e-07
PRPF40A	5.75631	1.33143	5.1837e-07
SIPA1	5.75567	1.4567	5.20459e-07
PDCL3	5.75343	1.50426	5.1506e-07
ARGLU1	5.75287	0.976998	4.7875e-07
EZR	5.7527	1.15775	5.23104e-07
MPHOSPH8	5.75223	1.31469	4.81868e-07
TPI1	5.75198	1.7664	5.39365e-07
PLEC	5.75156	1.43112	5.24993e-07
MAPRE1	5.751	1.24785	5.1843e-07
SEC11A	5.75036	1.10079	5.29684e-07
RAB8A	5.74595	1.13105	5.11742e-07
CMPK1	5.74517	1.46362	5.53805e-07
PAK2	5.74372	0.998741	5.24993e-07
PDCD10	5.74322	1.12311	5.39365e-07
SRP14	5.74296	0.931671	5.1837e-07
RP9	5.73955	1.16406	5.56882e-07
M6PR	5.73902	1.47859	5.24993e-07
H2AFY	5.73778	0.951521	5.51918e-07
MRFAP1	5.73731	1.00647	5.14654e-07
FOS	5.73231	1.22085	5.68753e-07
CORO2A	5.73135	1.45855	5.56882e-07
ANKRD12	5.72779	1.06631	5.65082e-07
CXCR3	5.72675	1.85339	5.77408e-07
COTL1	5.72575	0.961918	5.82857e-07
TAF10	5.72462	1.074	6.1427e-07
TSPAN13	5.72449	1.17181	5.50049e-07
PAPOLA	5.72288	1.17689	5.51918e-07
BSG	5.71777	1.12513	5.80915e-07
LSM4	5.71552	1.09275	6.14573e-07
SASH3	5.71342	1.28714	5.82857e-07
WDR26	5.70474	1.28378	6.10689e-07
CDKN1B	5.70465	0.982742	6.20828e-07
RNF187	5.6981	1.15155	6.6792e-07
S100A4	5.69683	2.26284	7.18051e-07
TPST2	5.69519	1.38607	6.50445e-07
UBE2M	5.6936	1.29364	6.6792e-07
ASH1L	5.69319	1.19692	6.32932e-07
DOCK10	5.69212	1.09506	6.26576e-07
RPP21	5.69072	1.1774	6.50445e-07
ZFP292	5.68843	1.30885	7.04702e-07
HSPA8	5.68732	0.919783	7.13983e-07
MIF4GD	5.68612	1.4139	6.57792e-07
PSMB5	5.6838	1.12116	6.99521e-07
LY6A	5.68304	1.47905	6.90718e-07
CHD4	5.68214	1.16269	7.27518e-07
BEX3	5.682	1.35431	6.89848e-07
CNIH4	5.68109	1.73331	7.5131e-07
TOMM7	5.68067	0.999321	7.36403e-07
RHEB	5.68039	1.27854	6.79987e-07
WAC	5.68028	1.24549	6.89848e-07
PSMA5	5.67986	1.166	6.91334e-07
CTSB	5.67935	1.37374	6.89848e-07
VCP	5.67764	1.11368	6.84938e-07
RGS1	5.67024	1.25545	6.89848e-07
BCL11B	5.66499	0.905152	7.57216e-07
RBM42	5.66386	1.16945	7.21539e-07
MT-ND2	5.66337	0.662787	7.55504e-07
LSM14A	5.66061	1.25522	7.20277e-07
AGFG1	5.65878	1.26379	7.30912e-07
PYCR2	5.65641	1.44741	7.6256e-07
FERMT3	5.65154	1.14088	7.75611e-07
CNP	5.65104	1.06987	7.93073e-07
VPS54	5.6445	1.64003	8.17e-07
UNC50	5.64393	1.30362	7.60218e-07
PBRM1	5.64271	1.32808	8.29436e-07
ABHD8	5.64246	1.16947	8.02793e-07
LUC7L2	5.64092	0.920775	7.89983e-07
TMED5	5.64069	1.24714	8.17183e-07
TAPBP	5.64033	1.17173	8.34124e-07
LAT	5.63983	0.994865	8.93839e-07
BAZ1B	5.63887	1.60472	8.75232e-07
DAZAP1	5.63866	1.34631	8.42458e-07
PTGES3	5.6377	1.20736	8.4277e-07
TMEM256	5.6363	1.82307	9.20297e-07
TAX1BP1	5.63567	0.958402	8.29436e-07
SAP30L	5.63552	1.36543	8.29436e-07
PRDX5	5.63499	1.06421	8.6645e-07
SNRPF	5.63237	0.929272	8.47152e-07
NDUFS4	5.63063	1.09648	8.54337e-07
ATP11B	5.63027	1.11986	8.79435e-07
LCK	5.6285	0.831139	9.07313e-07
EIF3A	5.62437	1.20608	9.38464e-07
FAU	5.62306	0.750215	1.05595e-06
UNC119	5.62175	1.57071	9.15318e-07
PPIL1	5.61853	1.89248	9.93784e-07
SNRPC	5.61778	1.1664	8.98104e-07
EIF3K	5.61456	0.9319	1.01228e-06
KDELR2	5.61424	1.51307	9.228e-07
PGAM1	5.61421	1.65287	9.93784e-07
PEBP1	5.61379	1.02166	9.16185e-07
GIMAP9	5.61243	1.01696	9.4662e-07
PAXBP1	5.61209	1.47759	8.89444e-07
CAPN2	5.60725	1.71159	9.97404e-07
H1F0	5.6071	2.08325	1.02544e-06
EIF3H	5.60549	0.832408	1.02465e-06
ANXA5	5.60426	1.49897	1.00429e-06
PSMC3	5.60054	1.13049	9.9044e-07
RBM17	5.59809	1.53439	1.03288e-06
FUBP1	5.59722	0.995878	9.29286e-07
HNRNPM	5.59511	1.17072	1.02454e-06
SRP9	5.58885	0.963821	1.09626e-06
RPS12-PS3	5.58813	0.8833	1.07199e-06
IL2RG	5.58591	0.852674	1.01879e-06
EBP	5.5838	1.37461	1.05385e-06
PPP1R11	5.58024	1.1071	1.03288e-06
PRDX2	5.57903	1.15063	1.1596e-06
KCNN4	5.57741	1.003	1.0472e-06
ZFP91	5.57624	1.29529	1.11231e-06
ZC3H15	5.57608	1.15415	1.08062e-06
SCAMP3	5.57164	1.29114	1.0931e-06
UBE2S	5.57147	2.10551	1.43411e-06
PELI1	5.56761	1.06579	1.23533e-06
HSP90AB1	5.56339	0.875437	1.15067e-06
SMCHD1	5.56161	1.11178	1.19663e-06
MKRN1	5.56086	1.16464	1.15067e-06
ZCCHC11	5.55952	1.08221	1.18384e-06
METTL26	5.55795	1.25388	1.11203e-06
KMT2A	5.55543	1.10018	1.22766e-06
NDUFA12	5.55302	1.17299	1.19679e-06
UBE3A	5.54916	1.25463	1.1988e-06
YIPF1	5.54795	1.4167	1.2548e-06
MRPS14	5.5479	1.11077	1.27844e-06
SEPT9	5.54745	1.18721	1.29581e-06
SPTBN1	5.54621	1.3518	1.31246e-06
TBCB	5.54542	1.23345	1.23591e-06
RPSA	5.54506	0.829253	1.40949e-06
GALNT1	5.5446	1.45873	1.23618e-06
STIM1	5.54437	1.36572	1.1988e-06
PHF5A	5.54356	1.31978	1.31246e-06
CCDC12	5.54324	1.12995	1.35016e-06
RHOF	5.54162	1.38064	1.31635e-06
1110008P14RIK	5.54008	1.40837	1.31675e-06
SELENOS	5.5373	1.21986	1.31246e-06
GBP7	5.53616	1.34076	1.35016e-06
TGFB1	5.53606	1.16991	1.29581e-06
KLF13	5.53585	0.959469	1.35479e-06
RPL38	5.5334	0.715341	1.45496e-06
RRP1	5.53239	1.08735	1.29581e-06
MRPS21	5.53221	1.10199	1.31246e-06
SDHB	5.53201	1.21888	1.37032e-06
DNAJC8	5.53167	1.02453	1.35016e-06
RBM8A	5.53098	1.1044	1.31316e-06
VPS29	5.52878	1.15933	1.29145e-06
NDUFA1	5.52812	1.13844	1.39117e-06
SH3BGRL	5.52782	1.48463	1.32938e-06
RNASET2A	5.52729	1.12992	1.35016e-06
ANKRD44	5.52627	1.00278	1.33282e-06
SVBP	5.52611	1.30269	1.33683e-06
AUP1	5.52297	1.24316	1.35016e-06
POLR2K	5.52275	1.204	1.31316e-06
TAF15	5.52164	1.23828	1.40247e-06
TMED10	5.52159	1.0993	1.35016e-06
TCEB1	5.52024	1.10517	1.35935e-06
CD27	5.5198	0.901635	1.48342e-06
DNAJA2	5.51962	1.04389	1.39159e-06
GM10076	5.51943	0.89498	1.52496e-06
SMARCA4	5.51841	1.50067	1.40418e-06
RBL2	5.51762	1.61485	1.45401e-06
ESD	5.51542	1.12398	1.48821e-06
NAP1L4	5.51193	1.09779	1.40248e-06
HCST	5.51047	0.940605	1.52935e-06
MAN2B1	5.50953	1.2958	1.45496e-06
PDS5A	5.50888	1.50264	1.52705e-06
PCMT1	5.50841	1.34787	1.44655e-06
GM11808	5.50475	0.751987	1.72155e-06
DPM3	5.50405	1.24153	1.48515e-06
NDUFC2	5.50021	1.01723	1.45497e-06
NDUFA8	5.49685	1.15592	1.57534e-06
PLGRKT	5.49666	1.03288	1.48237e-06
RAB10	5.49248	1.21811	1.56467e-06
ERGIC2	5.48805	1.36604	1.52757e-06
TRP53I11	5.48726	1.63935	1.6761e-06
TBRG1	5.48566	1.05076	1.57534e-06
STK4	5.48123	1.13705	1.68118e-06
CCND3	5.4795	1.1447	1.74844e-06
SSR1	5.47898	1.37426	1.65989e-06
SAMHD1	5.4766	0.910391	1.76222e-06
DDRGK1	5.47587	1.15425	1.68592e-06
ARHGAP31	5.47456	1.26597	1.72648e-06
USP1	5.47438	1.84589	1.85468e-06
PIK3R1	5.47243	1.18791	1.69784e-06
PSD4	5.47017	1.50464	1.6956e-06
XRN2	5.46978	1.07275	1.72012e-06
UBXN1	5.46927	0.937136	1.76546e-06
TRA2B	5.46878	0.91871	1.77236e-06
HSPA4	5.46645	1.26153	1.68118e-06
TKT	5.46544	1.28362	1.85468e-06
NKTR	5.46417	1.04491	1.7785e-06
H2-Q6	5.46388	1.09154	1.84652e-06
CDV3	5.46295	1.51102	1.89419e-06
GM42418	5.46269	0.472609	1.70216e-06
PPP1R2	5.46056	1.59319	1.88864e-06
ARL4A	5.45891	1.43527	1.83951e-06
SIKE1	5.45767	1.48791	1.79908e-06
HNRNPA1	5.45762	1.03653	1.85468e-06
SUPT16	5.45696	1.36076	1.92191e-06
YBX3	5.45562	1.63552	1.84652e-06
GTF2B	5.45465	1.327	1.84407e-06
DNMT1	5.45434	2.24325	2.17096e-06
0610012G03RIK	5.45373	1.35431	1.86393e-06
TOMM22	5.45348	1.04786	1.91739e-06
RCSD1	5.44881	1.14052	1.86393e-06
DOK2	5.44701	1.37784	2.03542e-06
CDK11B	5.44677	1.1302	1.84407e-06
MDH2	5.44581	0.946304	1.86825e-06
RPS12	5.44422	0.849727	2.06684e-06
CDC37	5.44397	1.03586	1.98929e-06
NUDC	5.44283	1.1197	1.89995e-06
RNF7	5.44244	1.12686	1.90265e-06
GIMAP6	5.44032	0.787104	2.00341e-06
CSNK2B	5.43731	1.11527	1.97014e-06
ELOF1	5.43712	1.44308	2.00718e-06
STUB1	5.43698	1.19509	1.92869e-06
ARHGAP9	5.43681	1.0243	1.99254e-06
REXO4	5.43619	1.67031	1.98154e-06
COPA	5.43549	1.32949	1.97218e-06
PNISR	5.43169	1.00089	2.03935e-06
CKAP5	5.43061	2.04654	2.15931e-06
AKR1B3	5.43055	1.04746	1.98929e-06
FGL2	5.42959	2.72464	2.41154e-06
ING1	5.4289	1.23105	2.03935e-06
PSMB6	5.42688	1.04767	2.1324e-06
ZC3HAV1	5.426	1.09587	2.05138e-06
NUDT4	5.42374	2.08483	2.23677e-06
SRSF10	5.42357	1.12381	2.08745e-06
RNH1	5.42332	1.26437	2.12852e-06
CORO7	5.42293	1.73697	2.14123e-06
NDUFA7	5.42283	0.914178	2.15931e-06
VPS36	5.42109	1.35362	2.13157e-06
PSMB2	5.41977	1.11538	2.24179e-06
PTPN22	5.41805	1.20153	2.12852e-06
EWSR1	5.41539	1.16979	2.15931e-06
GIT2	5.41289	1.19468	2.21952e-06
STMN1	5.41073	4.87828	2.87047e-06
GABARAPL2	5.40631	0.953342	2.21002e-06
SWI5	5.40548	1.0194	2.21264e-06
G3BP1	5.40263	1.07799	2.33241e-06
SSR2	5.40039	1.43438	2.48391e-06
GM10073	5.39992	0.758265	2.49464e-06
CHRAC1	5.39904	0.989213	2.15438e-06
NLRC3	5.39883	1.58448	2.34905e-06
RBBP7	5.39698	1.18405	2.32314e-06
GTPBP2	5.39601	1.28672	2.32473e-06
RDX	5.39109	1.27553	2.48273e-06
MRPL54	5.39067	1.21811	2.38356e-06
RTFDC1	5.39035	1.224	2.33241e-06
EEF2	5.38966	0.879963	2.70793e-06
ACP1	5.38873	1.35271	2.43712e-06
GON4L	5.38713	1.22699	2.39781e-06
EBPL	5.38709	1.44716	2.42153e-06
IDH3G	5.38528	1.2537	2.41055e-06
SRSF9	5.38212	1.31875	2.48572e-06
ASS1	5.38125	1.58707	2.76196e-06
NAE1	5.38053	1.4293	2.48083e-06
TRAM1	5.37965	1.33316	2.61015e-06
ZFP706	5.37546	1.06114	2.63184e-06
HDGF	5.37494	1.2169	2.60484e-06
ARL6IP5	5.37447	1.04414	2.6103e-06
TSPAN32	5.37405	0.827671	2.68736e-06
MINOS1	5.37377	1.03564	2.62358e-06
2010111I01RIK	5.37352	1.4601	2.55156e-06
EIF3F	5.37295	0.750494	2.73919e-06
PSME2	5.37246	1.01453	2.69601e-06
HELZ	5.37153	1.3766	2.61015e-06
OSTF1	5.37081	1.20701	2.70526e-06
MIEN1	5.36756	1.03949	2.6103e-06
ADCY7	5.36742	1.23216	2.55058e-06
MYCBP2	5.36453	0.97752	2.69539e-06
PURA	5.36452	1.01538	2.65325e-06
SARS	5.36342	1.13507	2.66474e-06
CD81	5.35497	1.33224	2.78861e-06
PSENEN	5.35427	0.857299	2.78597e-06
DUSP5	5.35385	1.63194	2.79223e-06
MATR3	5.34916	1.07509	2.93004e-06
TMEM208	5.34863	1.21069	2.87047e-06
SPINT2	5.34854	1.28696	2.80235e-06
APLP2	5.34788	1.33548	2.89873e-06
UBE2D2A	5.34729	0.95972	2.89873e-06
ATF7IP	5.34726	1.18409	2.95386e-06
EMC10	5.34625	1.21071	2.78847e-06
ARID4A	5.34586	1.17521	3.05795e-06
MT-ND3	5.34565	0.942508	2.92145e-06
TRMT112	5.34367	0.950804	2.89941e-06
DDX6	5.34347	0.955253	2.86365e-06
DPY30	5.34151	1.42107	3.05795e-06
BCL7C	5.34111	1.38379	3.03028e-06
DDX39	5.34102	1.43595	3.05795e-06
COX6A1	5.34003	1.10052	3.16918e-06
GATAD2A	5.33977	1.55926	3.05795e-06
DTNBP1	5.33897	1.66904	2.96583e-06
HPF1	5.33724	1.72824	3.40291e-06
DHX36	5.33324	1.11128	3.02265e-06
BPTF	5.33248	1.2118	3.18243e-06
TIMM13	5.33072	1.00685	3.11252e-06
MRPL32	5.33009	1.38609	3.15061e-06
DENND1C	5.3291	1.24428	3.02265e-06
SCP2	5.32754	0.961387	3.20443e-06
KDM2A	5.32524	1.34478	3.24477e-06
WIPF1	5.32325	1.24231	3.10842e-06
TUBB4B	5.32156	2.28311	4.01002e-06
SRSF7	5.32021	1.41406	3.48771e-06
GM10250	5.3194	1.1795	3.27993e-06
CAPZA1	5.31834	1.15907	3.27993e-06
SLBP	5.31628	1.81917	3.8092e-06
SRSF1	5.31606	1.40522	3.35335e-06
CEBPB	5.31476	1.33435	3.13983e-06
TRIB1	5.31451	1.51809	3.3307e-06
LIG1	5.31436	3.11504	4.02196e-06
FAM195B	5.31236	1.16902	3.28702e-06
CKLF	5.3117	1.23666	3.24795e-06
SMAP1	5.31154	0.928497	3.32918e-06
RPN2	5.31047	1.38919	3.60122e-06
RPL37A	5.30935	0.700188	3.81546e-06
TAF12	5.30792	1.29276	3.30384e-06
POU2F2	5.30707	1.05725	3.40633e-06
IFI30	5.30573	2.18757	3.82145e-06
HSPA5	5.30523	1.07741	3.43976e-06
NDUFA11	5.30457	1.06038	3.58847e-06
EEF1A1	5.30325	0.754006	3.92096e-06
IL1RL1	5.30143	2.86921	4.01116e-06
DHRS7	5.29951	1.36613	3.40748e-06
SRRT	5.29949	1.4722	3.62802e-06
ANP32E	5.29858	1.66545	4.03575e-06
PDAP1	5.2968	1.23559	3.58081e-06
UBN1	5.29128	1.30467	3.79799e-06
WHSC1L1	5.29119	1.03985	3.88793e-06
DNAJB11	5.28842	1.30046	3.8092e-06
PCM1	5.28794	1.40404	3.82392e-06
IRF2BP2	5.28791	1.17255	3.74451e-06
MRPS16	5.28756	1.02497	3.8092e-06
TXNL1	5.28576	1.18082	3.84235e-06
RPS21	5.28569	0.676617	4.15465e-06
UBA2	5.28501	1.3105	3.83306e-06
PRPF38B	5.28282	1.21213	3.98746e-06
ARID4B	5.28159	1.0331	3.73556e-06
SNRPD1	5.281	1.4193	4.16122e-06
MLX	5.27982	1.58367	3.86263e-06
SMARCC1	5.27956	1.61037	3.92205e-06
PRPF8	5.27867	1.47135	3.93207e-06
NUMA1	5.27859	1.17949	3.79153e-06
CD82	5.27746	1.19771	3.87999e-06
GM16286	5.27326	1.06693	3.90076e-06
CISD2	5.27264	1.23169	4.07154e-06
PREX1	5.27087	1.55277	4.15009e-06
UBE2A	5.27012	1.36924	4.0179e-06
TCF25	5.26941	1.07256	4.11435e-06
NDUFS7	5.26573	1.07044	4.15009e-06
UQCRFS1	5.2649	1.17613	4.24501e-06
NAA10	5.26142	1.22789	4.07154e-06
ATP2B4	5.26097	2.42203	4.5149e-06
NDUFAB1	5.25712	1.06727	4.07834e-06
RPL27	5.25618	0.660375	4.36895e-06
BC031181	5.25597	1.17387	4.36895e-06
BCAS2	5.2511	0.950946	4.19111e-06
ENO1	5.25027	1.05729	4.44849e-06
RPS23	5.2491	0.692584	4.88937e-06
PSME1	5.24661	0.830219	4.50467e-06
SP100	5.24638	0.915108	4.5863e-06
PHF11B	5.2448	1.16216	4.17142e-06
ZFP36	5.24007	1.02199	4.5149e-06
CRIPT	5.23994	1.26919	4.79908e-06
CYFIP2	5.2398	1.31233	4.5863e-06
TAP1	5.23962	1.03819	4.52512e-06
BRK1	5.23923	0.968327	4.75232e-06
H2-Q4	5.23327	0.917358	4.76881e-06
IMPA1	5.23005	1.40795	4.78551e-06
DCUN1D5	5.229	1.19206	4.77566e-06
CD84	5.2281	1.05749	4.78551e-06
ST8SIA4	5.22745	1.14567	4.5862e-06
MSI2	5.22728	1.30501	4.78551e-06
USP7	5.22687	1.37925	4.81544e-06
TES	5.22449	1.10183	4.87237e-06
GPS2	5.2243	1.15706	4.805e-06
MRPS12	5.22395	1.36178	4.94749e-06
PSMD4	5.22206	0.921027	4.90653e-06
SFR1	5.22072	1.02894	5.05134e-06
EIF3I	5.22019	0.945146	5.07983e-06
NFATC3	5.21885	1.27553	5.07983e-06
ACO2	5.21683	1.45418	5.05134e-06
GNAQ	5.21379	2.15161	5.29197e-06
SMG6	5.21174	1.39493	5.12982e-06
TMEM59	5.21111	0.956907	5.18501e-06
TRABD	5.21061	1.28041	5.13003e-06
TCEA1	5.21021	1.23079	5.13076e-06
SYTL2	5.20836	1.90616	5.24944e-06
ZCRB1	5.20546	1.15243	5.31058e-06
RPL14	5.20485	0.729981	5.70286e-06
4930523C07RIK	5.20467	0.852528	5.32163e-06
NARS	5.20202	1.32502	5.21867e-06
KIF2A	5.19742	1.37011	5.31445e-06
ARF4	5.1952	1.08713	5.43749e-06
SIRT7	5.19489	1.17477	5.72704e-06
CDKN2D	5.19352	1.46851	6.09907e-06
COPE	5.19296	1.07128	5.43867e-06
LSM3	5.19142	1.31667	5.92187e-06
COX7B	5.1898	0.824755	5.61607e-06
PFDN2	5.18862	0.961803	5.66978e-06
FAM53B	5.18842	0.928654	5.46367e-06
WDR1	5.18808	1.16051	5.82791e-06
ATP5K	5.18602	1.13158	5.83405e-06
CHORDC1	5.18572	1.24559	5.52039e-06
RPLP1	5.18532	0.655977	6.23133e-06
ITGAL	5.18477	1.24322	5.83405e-06
SSBP3	5.18356	1.22955	5.62027e-06
NACA	5.18032	0.793223	6.38422e-06
YIPF5	5.18027	1.46997	5.79562e-06
MLEC	5.17964	1.5002	6.00741e-06
ACTL6A	5.17923	1.27687	5.84382e-06
GTF2H5	5.17742	1.0868	5.93642e-06
LOCKD	5.17562	2.25527	6.46007e-06
ARHGAP15	5.17535	0.879488	6.08455e-06
NR3C1	5.17497	1.2143	5.8188e-06
EFR3A	5.1746	1.32865	5.99314e-06
PUF60	5.17443	1.09909	5.92187e-06
MPC1	5.17296	1.10153	5.93642e-06
TNFRSF1B	5.17285	1.59876	5.85365e-06
MCL1	5.17274	0.824793	6.23133e-06
BAZ2A	5.1727	1.37256	5.95878e-06
GLIPR1	5.1727	1.30866	5.93642e-06
HUWE1	5.17255	1.07593	5.90252e-06
TRIP12	5.1725	1.3248	6.14355e-06
RPS13	5.17216	0.707148	6.71125e-06
TOX	5.17209	1.31827	6.1373e-06
SF3A3	5.17164	1.35862	6.09907e-06
UBL4A	5.17024	1.53281	6.13716e-06
GATAD1	5.16933	1.52758	6.23592e-06
PIGT	5.16897	1.54993	6.23592e-06
OGT	5.16885	0.863786	6.08455e-06
CBX7	5.16809	1.41933	6.15488e-06
NHP2L1	5.16696	0.943214	6.02989e-06
E2F4	5.16541	1.61348	6.28955e-06
CETN2	5.16374	1.14918	5.93642e-06
PRDM1	5.16301	2.41585	6.50191e-06
BRD1	5.1626	1.12915	6.23592e-06
HNRNPC	5.16181	1.06393	6.47498e-06
ZBTB8OS	5.1616	1.20842	6.11307e-06
H2-T22	5.16084	0.92349	6.27528e-06
DAPP1	5.15913	1.21971	6.0776e-06
DGKZ	5.1586	1.16154	6.36631e-06
DAP3	5.15784	1.31872	6.68971e-06
TRIP11	5.15722	1.31154	6.34382e-06
PON2	5.15653	1.42285	6.33003e-06
SRSF11	5.15566	0.88283	6.23909e-06
TARDBP	5.14993	1.42296	6.64299e-06
RAP1GDS1	5.14935	1.36702	6.34382e-06
RAPH1	5.14798	2.33781	7.11204e-06
PHF3	5.1472	0.996337	6.81678e-06
TMEM167	5.14394	1.1486	7.06375e-06
DCTN3	5.14369	1.08635	6.79742e-06
PHB2	5.1436	1.01053	6.62564e-06
WBP11	5.14156	1.30586	6.80109e-06
CREB1	5.14072	1.42854	6.86927e-06
P2RY10	5.14061	1.57732	6.83093e-06
RALBP1	5.14017	1.0188	6.68431e-06
ACADL	5.13922	1.43742	7.03766e-06
DUT	5.13884	2.25624	8.17422e-06
KMT2B	5.13835	1.53046	7.1776e-06
MYO1G	5.13656	1.32513	7.1776e-06
PDCD5	5.13638	1.06465	6.86927e-06
UFC1	5.13625	1.15972	6.82932e-06
SAFB2	5.13361	1.36483	7.1776e-06
RASSF1	5.13117	1.40055	7.17667e-06
DDX42	5.12984	1.2872	7.17667e-06
IKZF3	5.12791	1.41313	7.18445e-06
PRRC2A	5.12659	1.23752	7.23014e-06
DNAJC1	5.12548	1.27543	7.36543e-06
HIST1H1C	5.12413	1.53077	7.80071e-06
BUB3	5.12396	1.38229	8.15728e-06
SAE1	5.12269	1.52762	7.80071e-06
SLC25A4	5.12268	1.30043	7.80071e-06
ZRANB2	5.12162	1.11698	7.10635e-06
EP400	5.11715	1.30752	7.59919e-06
EMG1	5.11641	0.905641	7.60385e-06
LARP7	5.11524	1.78127	7.91117e-06
DDX3X	5.11476	1.44581	7.71149e-06
SYS1	5.11289	1.00661	7.64467e-06
2810428I15RIK	5.11198	1.09093	7.60261e-06
PPM1G	5.11174	1.23695	7.84445e-06
SURF4	5.10923	1.64065	8.20096e-06
SMARCE1	5.10885	1.15045	7.86788e-06
RTF1	5.10847	1.00262	7.80071e-06
RSRC2	5.10616	0.980515	7.86788e-06
RBM5	5.10441	0.992647	7.79861e-06
DCAF15	5.10371	1.58988	7.90931e-06
BAX	5.10292	1.05066	8.16043e-06
MZT1	5.10252	1.6027	7.71149e-06
KRCC1	5.10113	1.0971	7.80071e-06
1110008F13RIK	5.09925	1.14749	8.30214e-06
GGNBP2	5.0992	1.03882	7.9728e-06
EGLN2	5.09871	1.29102	7.86788e-06
CHMP4B	5.09719	0.981688	8.17422e-06
TBCA	5.09644	0.814791	8.15728e-06
AC149090.1	5.09467	1.12844	8.15728e-06
CRBN	5.09214	1.28777	8.17422e-06
MTA3	5.09077	1.42017	8.23462e-06
MGAT2	5.09008	1.48233	8.58573e-06
SMS	5.08758	1.24283	8.68348e-06
MT-ND4L	5.08696	0.620458	8.14188e-06
KHDRBS1	5.08563	1.03981	8.68834e-06
SAT1	5.08448	0.991587	8.68348e-06
METAP2	5.08377	1.07388	8.5663e-06
TESC	5.08293	1.29289	9.1453e-06
LSM12	5.08277	1.03923	8.3916e-06
TCEB3	5.08271	1.65082	8.7588e-06
RAB19	5.08219	1.74704	8.78548e-06
IMP3	5.08138	0.948366	8.54821e-06
CANX	5.08135	1.36413	8.93694e-06
PTPN1	5.08112	1.11527	9.18902e-06
RPL22	5.08106	0.6921	9.4533e-06
PSMD7	5.07939	1.25254	8.9901e-06
UBXN4	5.07736	1.10527	8.8651e-06
PSMB10	5.07481	0.956776	8.94656e-06
KXD1	5.07195	1.12091	9.07829e-06
RPLP2	5.0716	0.634716	9.7432e-06
PDCD2	5.06994	1.16937	8.85932e-06
MKNK2	5.06851	1.11893	9.247e-06
SMC2	5.06539	2.91103	1.10296e-05
GNG2	5.06514	1.46711	9.47685e-06
SLC25A19	5.06396	1.89652	9.42858e-06
SPTSSA	5.06097	1.01061	9.30862e-06
UBASH3B	5.06059	1.43397	9.28819e-06
CNTRL	5.06054	1.23143	9.40028e-06
PUM2	5.05975	1.28858	9.74948e-06
LYPLA2	5.05868	1.33825	9.71757e-06
ATP5O	5.05866	0.906533	9.82123e-06
RNF145	5.05779	1.72191	9.71757e-06
BC005624	5.05689	1.15613	9.62531e-06
JAKMIP1	5.05576	1.07204	9.47685e-06
ANXA11	5.05556	1.28019	9.69598e-06
MDM4	5.05484	1.25752	9.75559e-06
PGP	5.05395	1.65405	1.03932e-05
CBL	5.05286	1.17322	9.75119e-06
NEB	5.05201	2.6386	1.04288e-05
HNRNPH2	5.05175	1.21349	9.36635e-06
SRSF4	5.05103	1.58028	9.86457e-06
RAB7	5.05046	1.15966	1.00867e-05
ELF2	5.0499	1.25711	9.94864e-06
SIT1	5.04974	1.32244	9.87434e-06
UBR2	5.04973	1.53371	1.00157e-05
ILF2	5.04953	1.24549	9.66747e-06
SPTY2D1	5.04756	1.55679	1.02826e-05
ELAVL1	5.04712	1.13546	9.74948e-06
CDK2AP1	5.04648	1.56842	1.00199e-05
MATK	5.04601	1.47465	9.74948e-06
MRPL52	5.04509	0.914706	1.02695e-05
SMIM11	5.04496	1.11116	9.99753e-06
EMB	5.04403	1.19659	1.02558e-05
ATXN2L	5.04304	1.21967	1.01256e-05
SYNGR2	5.04188	1.56139	1.0424e-05
ATP2A3	5.04171	1.51713	9.99753e-06
TM9SF2	5.04107	1.49989	1.02805e-05
MTA2	5.04064	1.51592	1.04356e-05
DCK	5.03964	1.98117	1.07008e-05
KANSL1	5.03928	1.01072	1.00375e-05
COMMD3	5.03727	1.11625	1.01765e-05
PSMC2	5.03695	1.12901	1.04793e-05
CTBP1	5.03655	1.35002	1.08295e-05
MECP2	5.0357	1.31234	1.02661e-05
CSNK2A1	5.0356	1.27539	1.01604e-05
BRD4	5.03526	1.10894	1.03856e-05
FLII	5.03517	1.47521	1.04962e-05
GPATCH8	5.03514	1.18301	1.04342e-05
PNP	5.03392	1.56414	1.08961e-05
CST3	5.03283	1.79033	1.24272e-05
FUNDC2	5.03068	1.15533	1.04962e-05
DPH3	5.02967	1.2295	1.05786e-05
ZBTB7A	5.02771	1.16947	1.07008e-05
SNRNP200	5.02662	1.54133	1.10296e-05
LIMD2	5.02543	0.785067	1.16946e-05
TAF6L	5.02422	1.18661	1.07716e-05
TOPBP1	5.02271	1.89296	1.16659e-05
MRPS23	5.0227	1.25131	1.08961e-05
RNPEPL1	5.02185	1.31723	1.08295e-05
TIMM17B	5.02005	1.26188	1.08295e-05
ITGB2	5.01864	1.10403	1.1239e-05
ID2	5.01602	1.79798	1.09866e-05
MRPL20	5.01568	1.15604	1.14223e-05
PNRC1	5.0149	0.767516	1.16356e-05
DBF4	5.01443	2.19114	1.24624e-05
RPL29	5.01418	0.709978	1.22837e-05
RPL18A	5.01253	0.689585	1.26049e-05
PACS1	5.01011	1.47216	1.1648e-05
ATXN7L3B	5.00974	1.03039	1.14223e-05
CD4	5.00899	1.17124	1.1865e-05
MCM6	5.00705	2.13225	1.29071e-05
RPL19	5.00537	0.727184	1.3122e-05
ANAPC5	5.00452	1.3418	1.2477e-05
DNM2	5.0039	1.08908	1.14033e-05
STRA13	5.00245	1.17586	1.22322e-05
TOP2B	5.00195	0.982016	1.1485e-05
PHAX	5.00177	1.11846	1.16613e-05
RNF216	5.00081	1.94527	1.24272e-05
RPS6KA1	5.00023	1.29931	1.25249e-05
UQCRC1	4.99889	1.13414	1.20422e-05
THY1	4.99832	1.01217	1.23003e-05
FAM120A	4.99817	1.45704	1.21135e-05
TRAPPC6B	4.99789	1.14467	1.21764e-05
POLR2F	4.99531	1.04792	1.20422e-05
NASP	4.99332	1.64365	1.30414e-05
UPF3B	4.99259	1.11598	1.21135e-05
SSU72	4.99229	0.916814	1.25943e-05
TANK	4.99153	1.17245	1.20898e-05
EMD	4.99035	1.27332	1.25943e-05
GM9843	4.99013	0.679974	1.3475e-05
DDX52	4.98951	1.43917	1.25249e-05
CCT8	4.98822	0.928598	1.25943e-05
TTC39B	4.98791	1.38691	1.27922e-05
RBM38	4.98485	1.11515	1.29624e-05
NRD1	4.98289	1.11422	1.26238e-05
UQCRH	4.98175	0.723794	1.37013e-05
YME1L1	4.98164	1.25008	1.29878e-05
CHIC2	4.98128	0.972531	1.25249e-05
IMPACT	4.98115	1.5489	1.30706e-05
KAT6A	4.97782	1.37885	1.31384e-05
POP5	4.97747	1.0577	1.30952e-05
PBXIP1	4.97647	1.14959	1.27508e-05
DENR	4.97431	1.08752	1.29897e-05
TRA2A	4.97346	0.967483	1.37013e-05
SAP18	4.97172	1.12701	1.35254e-05
CNOT1	4.97036	1.26633	1.31384e-05
MRPL28	4.9694	1.4769	1.37746e-05
CCAR1	4.96564	1.46444	1.4038e-05
TESPA1	4.96537	1.18317	1.39863e-05
SLC12A6	4.96334	1.42261	1.38269e-05
NANS	4.96321	1.40348	1.43014e-05
LAMTOR2	4.96279	0.955314	1.46488e-05
0610007P14RIK	4.96197	1.36904	1.42276e-05
AK2	4.9619	1.20556	1.41682e-05
DOK1	4.96154	1.62685	1.4038e-05
RFXAP	4.96089	1.4105	1.4074e-05
MRPS18C	4.96047	1.0499	1.36985e-05
ELK3	4.95798	1.51092	1.4299e-05
MS4A4B	4.95727	0.768512	1.53813e-05
AKT1	4.95573	1.35338	1.42488e-05
IFI203	4.9504	0.862005	1.49663e-05
HOPX	4.95025	1.13024	1.46732e-05
EIF4G1	4.94881	1.2733	1.45718e-05
RTN3	4.94602	1.31409	1.47722e-05
NSMCE1	4.94551	1.07414	1.49547e-05
ZRANB1	4.9449	1.54228	1.48467e-05
GTF3A	4.94217	1.26963	1.53053e-05
HMGN5	4.94114	1.9019	1.64054e-05
SLC25A11	4.93785	1.16492	1.57819e-05
RGS19	4.93619	1.18749	1.5354e-05
ABLIM1	4.93449	0.945154	1.64054e-05
GPATCH11	4.9335	1.45732	1.57819e-05
AHI1	4.93316	1.78616	1.61094e-05
FCHO1	4.93266	1.57109	1.58303e-05
CIB1	4.93187	1.36307	1.64054e-05
CD247	4.93174	1.03124	1.64339e-05
AHR	4.92825	1.84503	1.6155e-05
SLTM	4.92656	0.981542	1.59282e-05
HADH	4.92593	1.41855	1.64298e-05
VTA1	4.92548	1.2694	1.59282e-05
TNRC6C	4.92354	0.951314	1.64339e-05
TRAPPC4	4.92302	1.08612	1.65206e-05
ARPC4	4.92258	1.16019	1.65715e-05
SPPL2A	4.92227	1.33437	1.63146e-05
HNRNPR	4.9177	1.0941	1.66794e-05
VDAC1	4.91431	1.29127	1.73555e-05
ZDHHC18	4.91249	1.08089	1.68012e-05
HIKESHI	4.90984	1.2686	1.6833e-05
NLRC5	4.90982	1.40929	1.72752e-05
PSMC5	4.90886	1.13282	1.77756e-05
RSRP1	4.90766	0.921905	1.78e-05
DHRSX	4.90695	1.54919	1.75548e-05
OTUB1	4.90672	1.32607	1.75548e-05
PPP1R12C	4.90608	1.47066	1.73824e-05
NDUFA3	4.90578	0.912394	1.77822e-05
SMARCC2	4.90558	1.64299	1.78426e-05
MIR142HG	4.90314	1.12324	1.73824e-05
SNRNP25	4.90256	1.52994	1.77738e-05
MRPL27	4.90135	1.47555	1.81697e-05
RPL34	4.89984	0.678518	1.97849e-05
PRDX6	4.89949	0.862805	1.7921e-05
FBXL8	4.89897	1.89715	1.89388e-05
CGGBP1	4.89533	1.2173	1.83365e-05
DNAJC19	4.89297	1.18263	1.87677e-05
SUN2	4.89011	1.16837	1.86483e-05
CTSA	4.88907	1.55701	1.95325e-05
RPL21	4.8888	0.631215	2.05738e-05
MRPL40	4.88879	1.35587	1.90373e-05
TPRGL	4.88832	0.96563	1.94239e-05
POLR2C	4.88793	1.20665	1.92053e-05
DDX54	4.88782	1.18705	1.82978e-05
CFLAR	4.88761	1.15467	1.8843e-05
SDF2	4.88728	1.36332	1.90373e-05
IL18R1	4.88563	1.66236	1.90708e-05
ATP2A2	4.88519	1.69745	1.96773e-05
ERP29	4.88391	1.17303	1.9776e-05
GINS4	4.88126	1.66254	2.00176e-05
TOR2A	4.87736	1.27773	1.92053e-05
PPWD1	4.87548	1.58042	1.97763e-05
9930111J21RIK2	4.8744	1.01796	2.02638e-05
SF1	4.87382	1.17977	2.00906e-05
EEA1	4.87341	1.6386	1.99856e-05
LZTFL1	4.8712	1.52304	2.03184e-05
EEF1D	4.87004	0.764732	2.1606e-05
CD44	4.87003	1.63946	2.06076e-05
PUM1	4.86971	1.22024	2.03793e-05
TRPV2	4.86736	1.64507	2.13636e-05
LSM1	4.8663	1.25814	2.09355e-05
MPLKIP	4.86459	1.22239	2.06413e-05
CAST	4.86206	1.0774	2.07554e-05
GTF2A2	4.86064	1.15397	2.16537e-05
IMMT	4.85901	1.23727	2.12536e-05
HIP1R	4.85832	2.15281	2.27101e-05
CRLF3	4.85629	0.932506	2.22617e-05
RAD23A	4.85515	1.2336	2.1181e-05
THAP3	4.85494	1.07122	2.1882e-05
PTPN13	4.85442	1.8169	2.16445e-05
NPEPL1	4.85205	1.40619	2.18638e-05
SRPK1	4.85092	0.900602	2.25028e-05
CREBBP	4.84974	1.08461	2.23112e-05
AKR1A1	4.84856	1.00869	2.24543e-05
NFYB	4.84794	1.22767	2.23815e-05
SPIN1	4.84633	1.44259	2.25028e-05
SDC4	4.84606	1.79387	2.26726e-05
TAB2	4.84553	1.36348	2.29529e-05
USMG5	4.84433	0.974089	2.2686e-05
WBP5	4.84307	1.54302	2.34552e-05
CTPS2	4.84238	1.39988	2.2686e-05
DPYSL2	4.84016	1.36854	2.3113e-05
CDC5L	4.83936	1.1051	2.28813e-05
UCHL5	4.83922	1.71071	2.42587e-05
ACOT7	4.83695	1.66315	2.3767e-05
MARK2	4.83606	1.17095	2.41783e-05
CBX4	4.83549	1.30172	2.39389e-05
NRBP1	4.83429	1.27474	2.35868e-05
BBIP1	4.83382	1.21132	2.32942e-05
RPS27	4.83261	0.586895	2.57666e-05
CKS1B	4.83259	3.99589	2.81666e-05
RAB1B	4.83177	1.36176	2.43091e-05
LXN	4.82981	2.02968	2.52623e-05
RPL22L1	4.82888	0.791542	2.50172e-05
CAPRIN1	4.8283	1.17253	2.3703e-05
TCP1	4.82823	1.05088	2.38564e-05
PSMB7	4.82602	1.1682	2.43872e-05
CAPN1	4.82431	1.31835	2.45293e-05
SPEN	4.8236	1.44879	2.48213e-05
GNA13	4.82278	1.26894	2.48644e-05
LPXN	4.82261	1.3081	2.43874e-05
PEX2	4.8221	1.56918	2.47496e-05
PRKACB	4.82088	1.13937	2.41739e-05
ADIPOR2	4.82083	1.57674	2.53569e-05
RPS9	4.82031	0.674868	2.69436e-05
BCLAF1	4.82021	0.945799	2.49157e-05
TOR1A	4.81842	1.35877	2.48957e-05
LUC7L3	4.81841	1.10057	2.49157e-05
TNFAIP8L2	4.81817	0.928107	2.50172e-05
TUBA1B	4.81809	2.07827	2.8708e-05
MAGT1	4.81774	1.50334	2.50549e-05
WDR83OS	4.817	0.980143	2.50172e-05
EXOC3	4.81496	1.25616	2.54561e-05
MRPL14	4.8147	1.20652	2.5614e-05
RASAL3	4.81423	1.05875	2.53519e-05
BSCL2	4.81356	1.52477	2.5614e-05
GPX1	4.81321	1.11006	2.63316e-05
KPNA4	4.81236	0.882	2.50501e-05
RCHY1	4.8116	1.11558	2.60808e-05
UNC13D	4.81098	1.41962	2.56295e-05
SMC6	4.81089	0.937552	2.58327e-05
ANXA2	4.81085	3.40136	3.05368e-05
MRPS26	4.81066	1.07203	2.57666e-05
TNRC6A	4.8089	1.07175	2.56794e-05
RPS14	4.80519	0.600388	2.86494e-05
SLC2A3	4.80462	1.39885	2.63316e-05
TAOK3	4.80412	1.32006	2.70911e-05
SLC50A1	4.8035	0.915815	2.65003e-05
SLC1A5	4.80345	1.25947	2.61884e-05
COA3	4.80327	1.02845	2.65003e-05
PKN2	4.80254	1.15601	2.61286e-05
PCIF1	4.80234	1.18327	2.64159e-05
CCNL2	4.80085	0.962852	2.6446e-05
RPL39	4.80033	0.662093	2.91331e-05
NDUFS5	4.79984	1.06268	2.7946e-05
CCDC124	4.79858	1.38379	2.76192e-05
DUSP11	4.79732	0.881729	2.6972e-05
CTDSPL2	4.79593	1.39773	2.72204e-05
CDCA8	4.79449	4.76084	3.26972e-05
EID1	4.79344	1.32239	2.72056e-05
HECTD1	4.7932	1.11251	2.81163e-05
ZFP148	4.79276	1.14762	2.71669e-05
RPL11	4.7908	0.664466	3.02574e-05
VAMP5	4.78838	1.3387	2.82103e-05
UBA1	4.78837	1.33994	2.85243e-05
IAH1	4.78787	1.45071	2.84463e-05
LIMD1	4.78605	1.43074	2.88183e-05
ZC3H7A	4.78414	1.27228	2.83724e-05
CCND2	4.78366	0.817707	2.82567e-05
MED28	4.78331	1.08699	2.88183e-05
ATXN1	4.78323	1.96618	3.01536e-05
TMF1	4.78109	1.4347	2.88409e-05
TMEM234	4.78011	0.936358	3.04296e-05
RPL7A	4.77916	0.693713	3.08041e-05
NEDD9	4.77905	1.54659	2.91145e-05
PHGDH	4.77834	1.38916	3.01944e-05
PCNA	4.77827	1.73486	3.11325e-05
AI504432	4.77756	1.73845	2.96303e-05
RPS5	4.77688	0.683656	3.17577e-05
DYNLL2	4.77623	1.46075	2.95751e-05
TMEM154	4.7759	1.43115	2.98346e-05
WDR89	4.77545	0.63951	3.03783e-05
HIST1H4I	4.77542	2.70335	3.33958e-05
ACTN4	4.77385	1.19751	2.97355e-05
RASSF5	4.77351	1.05963	3.01536e-05
AZI2	4.7729	1.29933	2.95302e-05
SEC61A1	4.77261	1.30362	2.97647e-05
NAA15	4.7723	1.42001	3.04641e-05
IDH3B	4.77146	1.14067	2.98264e-05
ZFAND5	4.76742	1.3348	3.20002e-05
CPSF2	4.76712	1.60919	3.04183e-05
SUZ12	4.76654	1.37344	3.14166e-05
TNFAIP3	4.7661	1.37799	3.08041e-05
PDIA6	4.76517	1.31601	3.19585e-05
ERGIC3	4.76212	1.10633	3.01536e-05
EFHD2	4.76121	1.36899	3.08041e-05
RPS10	4.76105	0.668436	3.4098e-05
DNAJC3	4.75741	1.15744	3.23628e-05
MRPL57	4.75689	1.13682	3.27389e-05
OS9	4.75678	1.10111	3.16017e-05
AKR1B10	4.75483	1.54869	3.18493e-05
HIGD2A	4.75438	1.01573	3.18722e-05
ATP6V0B	4.75414	1.08213	3.19585e-05
DHX15	4.75251	1.27937	3.21455e-05
REPS1	4.75213	1.47004	3.24989e-05
PDIA4	4.75102	1.27752	3.19585e-05
GSPT1	4.75097	1.21106	3.23628e-05
FYN	4.75034	0.975977	3.27822e-05
EVA1B	4.74975	1.00551	3.22025e-05
SUGT1	4.74938	1.02824	3.22453e-05
TRAF5	4.74597	1.27412	3.29197e-05
SEPT6	4.74521	1.00823	3.40116e-05
CCNB2	4.74353	4.81358	3.92235e-05
SENP7	4.73975	1.18859	3.36632e-05
PRMT1	4.73946	1.06569	3.38886e-05
RBMXL1	4.73737	1.40313	3.48001e-05
CKS2	4.73478	3.59553	4.04727e-05
SUPT20	4.73469	1.15898	3.53355e-05
GPBP1	4.73383	0.988266	3.46559e-05
HNRNPL	4.73284	0.986847	3.44017e-05
TMEM128	4.73212	1.1263	3.48884e-05
RPS3	4.73108	0.669311	3.81533e-05
RACGAP1	4.73006	3.9348	4.12923e-05
HTATSF1	4.73003	1.54275	3.55359e-05
REEP3	4.72997	1.30539	3.45487e-05
NUDCD2	4.72941	1.408	3.55359e-05
SDCBP	4.72762	1.03734	3.48484e-05
RNF10	4.7266	1.33197	3.63788e-05
SARAF	4.72655	0.821048	3.56913e-05
MVB12A	4.72511	1.2924	3.66483e-05
SERINC1	4.72352	1.30456	3.66483e-05
ERH	4.72071	1.18029	3.69534e-05
BIRC5	4.72003	5.96338	4.35999e-05
WHSC1	4.72002	2.57515	4.10422e-05
BRD8	4.71957	1.24878	3.74004e-05
RAB11B	4.71593	1.06161	3.69534e-05
ABHD17A	4.71585	1.17796	3.81533e-05
PNN	4.7155	0.941791	3.77952e-05
CHST2	4.71482	2.15161	3.88896e-05
ACADS	4.71478	1.20992	3.68787e-05
CASP8AP2	4.7143	1.63359	3.9052e-05
SH2D1A	4.71414	1.04222	3.74004e-05
LSM8	4.71378	1.21609	3.86345e-05
RFC2	4.71366	1.36845	3.88227e-05
B230219D22RIK	4.71166	1.34041	3.81143e-05
ATXN7	4.71164	1.58473	3.84e-05
SLA2	4.7114	1.55344	3.86244e-05
PRKCQ	4.71115	0.877725	3.8027e-05
RAE1	4.70964	1.27311	3.86303e-05
ADPRH	4.70875	1.21549	3.83967e-05
PTK2B	4.70872	1.31355	3.87674e-05
SEMA4B	4.70857	1.71522	3.9559e-05
SELENOP	4.70743	1.15335	3.79384e-05
AI413582	4.70721	1.34606	3.89774e-05
RSRC1	4.70713	1.19114	3.80494e-05
EIF4A2	4.70665	0.822514	3.81623e-05
SNX17	4.70506	1.16596	3.88896e-05
TIPRL	4.70401	1.26	3.91541e-05
IFI27	4.70305	0.959967	3.90868e-05
MRPS33	4.70294	0.969401	3.89769e-05
MTPN	4.7026	1.36745	4.01441e-05
EIF5A	4.70228	0.741034	3.77952e-05
EIF1AX	4.70175	1.17383	3.93131e-05
GLS	4.70048	1.08313	3.91821e-05
FAAH	4.69988	1.20427	3.93782e-05
MCM5	4.69892	3.08423	4.55532e-05
IL16	4.69816	0.890224	3.91933e-05
PFDN6	4.69737	1.01719	3.97626e-05
RAPGEF6	4.69674	0.828089	3.9891e-05
BBX	4.69573	1.23818	3.91541e-05
TRAF3IP3	4.69506	0.854702	4.08083e-05
GM8186	4.69217	1.0357	4.02767e-05
ADAMTS10	4.69211	1.50908	4.05445e-05
RPA1	4.69172	1.44426	4.05884e-05
PCNP	4.69071	1.11084	4.16341e-05
CCDC82	4.69065	1.34431	4.03396e-05
GM17018	4.68978	1.30587	4.11424e-05
GLUD1	4.68785	1.18666	4.2819e-05
ATP1B3	4.68649	0.870121	4.24991e-05
LSM6	4.68462	1.09306	4.28925e-05
SFXN1	4.68424	1.47216	4.2819e-05
EZH2	4.68384	2.28051	4.73618e-05
MALT1	4.6811	1.55518	4.29093e-05
AKIRIN1	4.68	1.2584	4.26407e-05
HMGB3	4.67925	2.50525	4.68364e-05
LLPH	4.67768	0.942721	4.35683e-05
HSD11B1	4.67641	1.30003	4.36964e-05
SLC38A1	4.67577	1.37199	4.23549e-05
HERC2	4.67559	1.25075	4.26033e-05
ZFP207	4.67529	1.18014	4.36908e-05
CORO1B	4.67436	1.11779	4.28107e-05
ATP6V1E1	4.67394	1.12447	4.34209e-05
TWF2	4.67381	1.00201	4.42876e-05
CBX5	4.67348	1.98009	4.59094e-05
GIMAP8	4.67247	1.19114	4.51792e-05
PPP1R35	4.66899	1.29033	4.42709e-05
MRPL51	4.66719	1.11171	4.4734e-05
CREG1	4.66704	1.62195	4.59979e-05
JOSD2	4.66566	1.46117	4.57848e-05
ZC3H13	4.66482	1.19924	4.43243e-05
EMC3	4.66444	1.15634	4.49107e-05
SYPL	4.66347	1.61767	4.63249e-05
ZZEF1	4.66069	1.625	4.6948e-05
CUL1	4.6589	1.37997	4.659e-05
TIMM17A	4.65832	1.17673	4.64381e-05
MAP2K3	4.65775	1.80412	4.73618e-05
SRPK2	4.65751	0.93568	4.55532e-05
HDAC1	4.65733	1.08139	4.68645e-05
GOLGB1	4.65705	1.15264	4.62969e-05
MPRIP	4.65675	1.29459	4.59893e-05
RAB37	4.6567	1.17368	4.70079e-05
ASF1B	4.65601	4.22184	5.43472e-05
2310011J03RIK	4.65556	1.10568	4.57582e-05
PPIL2	4.65425	1.16219	4.72299e-05
GPSM3	4.65417	0.886181	4.79654e-05
BOLA2	4.65295	0.960667	4.73618e-05
PRKCSH	4.65232	1.27642	4.60239e-05
FOSB	4.65136	1.2103	4.72043e-05
SH3BP1	4.65133	1.2133	4.73618e-05
NUBP1	4.65114	1.27664	4.73618e-05
ATP1A1	4.65094	1.2442	4.73618e-05
CCNT1	4.6505	1.48869	4.91431e-05
SMC4	4.65032	0.810006	4.98787e-05
MAPK1IP1L	4.64887	1.65221	4.82151e-05
DDOST	4.64876	1.11337	4.84265e-05
CARD19	4.64834	1.77011	5.04342e-05
GNAI3	4.648	1.18874	4.8798e-05
MKI67	4.64758	5.06368	5.68447e-05
TXNDC5	4.64692	1.7855	4.94277e-05
ACLY	4.64626	1.37941	4.79827e-05
MRPS30	4.64617	1.49626	4.85228e-05
IDH3A	4.64534	1.54358	5.05551e-05
PTEN	4.64493	1.1273	4.88374e-05
DCTPP1	4.64446	1.63016	4.88374e-05
PSMC4	4.64215	1.01859	4.93363e-05
AKAP8	4.64098	1.27031	4.87679e-05
CCT7	4.64093	0.897619	4.9881e-05
MCM3	4.64046	2.41465	5.51544e-05
CLINT1	4.6389	0.976429	4.94005e-05
SAR1B	4.63655	1.02949	4.87259e-05
MINPP1	4.63556	1.41427	4.99652e-05
RALA	4.63286	1.17383	5.11025e-05
CDC25B	4.63235	2.11407	5.67598e-05
ADAM19	4.63121	1.47965	5.07383e-05
BLMH	4.63104	1.50811	5.30162e-05
ACAP1	4.63013	1.0009	5.09377e-05
SBF1	4.63005	1.63043	5.34738e-05
CEP350	4.62852	1.352	5.18534e-05
U2AF1	4.62746	1.04148	5.35441e-05
GNPDA1	4.62626	2.11948	5.43472e-05
SNRPD3	4.62471	0.892064	5.26466e-05
BC017643	4.62236	1.31866	5.29718e-05
MARC2	4.6219	0.963298	5.34738e-05
GABPB2	4.6185	1.25254	5.41814e-05
NDUFS6	4.6172	0.99414	5.47363e-05
RPL18	4.61681	0.676961	5.90116e-05
TOMM20	4.6158	0.814259	5.55072e-05
AAK1	4.61548	1.27311	5.50727e-05
TMCO1	4.6151	1.30037	5.52937e-05
LRBA	4.61475	1.67911	5.53358e-05
SART1	4.61437	1.34028	5.52937e-05
ZMYND11	4.61422	1.28974	5.51544e-05
ILK	4.61347	1.33414	5.51544e-05
SPSB3	4.61286	1.47842	5.569e-05
MDFIC	4.61217	1.51493	5.569e-05
ZNRF2	4.61074	1.1177	5.5176e-05
VTI1B	4.61047	1.3544	5.6572e-05
PGLS	4.60807	0.918288	5.64177e-05
CYC1	4.60781	1.05718	5.52937e-05
IL27RA	4.60745	1.00417	5.65376e-05
BAK1	4.60728	1.75698	5.93648e-05
MAN1A2	4.6055	1.18168	5.64894e-05
MAF1	4.60512	1.09856	5.63636e-05
AGFG2	4.60474	2.04745	6.03268e-05
PSMC6	4.60378	1.1393	5.77101e-05
CYLD	4.60113	1.09296	5.87789e-05
SBNO1	4.60005	1.05317	5.83012e-05
SF3B4	4.5984	1.61449	6.0218e-05
IRF2	4.59814	0.92924	5.93648e-05
MRPL34	4.59793	1.04319	5.68417e-05
VARS	4.59759	1.43758	5.93648e-05
WLS	4.59702	1.65103	6.01109e-05
GRPEL1	4.59673	1.15329	5.95267e-05
HNRNPLL	4.59544	1.52618	5.86031e-05
RPS11	4.59521	0.657255	6.3784e-05
FAM63B	4.59478	1.14278	5.81319e-05
MALSU1	4.59293	1.24194	5.90432e-05
CAMK2D	4.59286	0.954006	5.81604e-05
MAP2K2	4.59113	1.04166	6.14671e-05
CENPB	4.59047	1.44763	6.08376e-05
UFM1	4.58989	1.26846	5.93486e-05
SRP19	4.5883	1.04559	6.08376e-05
RSF1	4.587	1.05509	5.98069e-05
SDHD	4.5868	1.22509	6.10239e-05
IER3IP1	4.58458	1.14542	6.03268e-05
SPOCK2	4.58399	2.53747	6.50509e-05
DIDO1	4.58395	1.39363	6.18786e-05
PDLIM2	4.58392	1.04033	6.03075e-05
EIF3M	4.58255	0.780556	6.36838e-05
RAB1A	4.58239	1.43858	6.23107e-05
SLMO2	4.58226	1.62068	6.4832e-05
RPL27-PS3	4.58194	0.6542	6.2827e-05
VEZF1	4.57893	1.32114	6.19178e-05
CBFB	4.5785	1.57643	6.47747e-05
2410004B18RIK	4.57447	1.38124	6.2827e-05
CFDP1	4.57392	0.919678	6.21085e-05
ARHGAP25	4.57371	1.32021	6.50509e-05
INPP5D	4.57366	1.32109	6.47522e-05
RIF1	4.57328	1.28507	6.36318e-05
CARHSP1	4.57257	2.90386	7.06536e-05
AP1S1	4.57248	1.40795	6.40693e-05
TNIP1	4.57165	1.19114	6.51132e-05
HNRNPUL2	4.57063	1.25922	6.6908e-05
SPATA13	4.56987	1.28332	6.38645e-05
CPOX	4.56986	1.83538	6.52348e-05
ELF4	4.56958	1.30362	6.4281e-05
TOMM5	4.56667	0.959629	6.4832e-05
ELOVL1	4.56645	1.61213	6.65247e-05
NDUFAF8	4.56503	1.17776	6.68863e-05
COPS6	4.56465	1.0422	6.58717e-05
RPL4	4.56464	0.654685	6.96593e-05
TRIM59	4.56432	0.968293	6.55077e-05
COMMD6	4.56306	1.11207	6.60872e-05
UQCRC2	4.56264	0.935925	6.70769e-05
PPP1R16B	4.5626	1.13602	6.55653e-05
STAP1	4.56252	1.1072	6.60872e-05
SH2D2A	4.56214	1.11835	6.64357e-05
FIBP	4.56071	1.30429	6.8049e-05
SPTLC2	4.55984	1.45101	6.81665e-05
EIF1B	4.55955	0.929925	6.58717e-05
PGLYRP2	4.55855	1.16908	6.7793e-05
TAF3	4.55822	1.40265	6.7793e-05
RDM1	4.55785	1.81324	7.16391e-05
FAM96B	4.5551	1.02122	6.80601e-05
GIGYF2	4.55271	1.31536	6.83729e-05
HMGCR	4.55223	1.5687	7.15553e-05
RPL3	4.55187	0.671571	7.32328e-05
RNPS1	4.55137	1.29102	6.96468e-05
CHD3	4.55091	0.731114	7.1218e-05
MAP4K4	4.55028	1.12619	7.1838e-05
EHD4	4.54983	2.75203	7.55155e-05
TAF1	4.54903	1.57834	7.04519e-05
AGPAT4	4.54896	1.92905	7.16391e-05
ST13	4.54892	0.943214	7.02e-05
BRI3	4.54844	0.97136	7.12647e-05
HJURP	4.54753	1.46518	7.31e-05
NIPBL	4.54718	0.958213	7.02778e-05
VDAC3	4.54681	1.28656	7.13921e-05
ATAD2B	4.54623	1.59406	7.15634e-05
EHBP1L1	4.54553	1.84111	7.2477e-05
GPBP1L1	4.54486	1.15916	7.15634e-05
IFT20	4.54421	1.00842	7.05327e-05
ATF4	4.54374	1.09023	7.10332e-05
CLPTM1	4.54091	1.54573	7.23866e-05
RPL27A	4.54082	0.654136	7.72501e-05
RCOR1	4.54011	1.37401	7.12771e-05
ADORA2A	4.53974	1.75057	7.30583e-05
MAT2A	4.53866	1.0987	7.1838e-05
PLD3	4.53864	1.35697	7.2711e-05
LGALS3	4.53817	3.58187	8.25012e-05
GOLGA7	4.53814	1.17562	7.1218e-05
FUCA1	4.5381	1.18824	7.23866e-05
AP2M1	4.53752	1.1312	7.33469e-05
DCTN2	4.53712	1.11566	7.19789e-05
NFATC1	4.53683	1.33271	7.20034e-05
B3GAT3	4.5361	1.41817	7.2963e-05
SGTA	4.53591	1.30486	7.2711e-05
EPSTI1	4.53333	1.01257	7.49294e-05
TMEM109	4.53315	1.93241	7.58157e-05
DNAJC7	4.53297	0.961466	7.44017e-05
SLK	4.5324	1.5498	7.55571e-05
LIMS1	4.53217	1.32254	7.46195e-05
UBALD2	4.53172	1.26762	7.57254e-05
INPP5K	4.53081	1.35404	7.44017e-05
FAM208A	4.52974	1.28425	7.37406e-05
PSTPIP1	4.52898	1.10469	7.555e-05
CTSD	4.52778	0.960117	7.61857e-05
BNIP3L	4.52678	0.783264	7.45755e-05
RAB11A	4.52657	1.16478	7.48442e-05
CHURC1	4.52592	0.945191	7.73188e-05
TAOK2	4.52581	1.66661	7.64664e-05
HRAS	4.52565	1.30008	7.64024e-05
ALAD	4.5248	1.68732	7.64024e-05
RNF115	4.52303	1.2082	7.64664e-05
MTHFSL	4.52185	1.2618	7.63477e-05
SIVA1	4.52172	1.69844	8.13826e-05
AHSA1	4.5217	0.945203	7.58157e-05
LRCH3	4.52129	1.31307	7.64024e-05
SSBP1	4.52013	1.05384	7.65796e-05
NCAPH2	4.51994	1.52319	7.80423e-05
RPS16	4.51957	0.607815	8.34764e-05
CCNG1	4.51915	1.3181	7.64024e-05
KIF21B	4.51893	1.02485	7.94361e-05
UBE2J2	4.51857	1.1628	7.77253e-05
CRY1	4.51699	1.95569	8.0819e-05
RPL30	4.51577	0.652335	8.55045e-05
CHD7	4.51565	1.62129	7.87174e-05
PSMA6	4.51499	0.949864	7.83207e-05
RPS25	4.51466	0.592693	8.24142e-05
CYB5R3	4.51365	1.59659	8.0251e-05
VAMP4	4.51234	1.36538	7.92252e-05
OGDH	4.51127	1.16993	8.00923e-05
MSL1	4.50916	1.2952	7.99133e-05
TSNAX	4.5091	1.15352	8.0251e-05
PEAK1	4.50838	1.27953	8.1644e-05
GLRX3	4.50747	0.90962	8.00576e-05
ZMAT2	4.50727	1.09246	8.27102e-05
TIMP2	4.50644	1.43481	8.17036e-05
BDP1	4.50531	1.36479	8.17995e-05
PRRC2B	4.50308	1.23788	8.46829e-05
KLF2	4.50266	0.763095	8.60622e-05
KMT5B	4.50194	1.21778	8.30001e-05
SETD2	4.49999	1.31469	8.3574e-05
CPSF6	4.49918	1.3614	8.68374e-05
RIPK3	4.49726	1.86921	8.64219e-05
GM10320	4.4944	1.67408	8.5966e-05
MRPS18A	4.49369	1.36187	8.7401e-05
TPT1	4.49349	0.553539	9.16894e-05
DPP3	4.49263	1.39108	8.54479e-05
CXCR4	4.49243	2.35577	9.14156e-05
TTC39C	4.49218	2.14247	8.86563e-05
PLP2	4.48952	1.55694	8.86586e-05
CERS5	4.48916	1.5681	8.88052e-05
CCT5	4.48868	0.8761	8.75961e-05
UBE2E1	4.48845	1.213	8.83685e-05
DNTTIP1	4.48832	1.34132	8.82984e-05
SETD3	4.48672	1.37588	8.94055e-05
GSTP3	4.48563	1.30808	9.00792e-05
WTAP	4.48478	1.10673	8.80286e-05
1700123O20RIK	4.48446	1.1611	8.69704e-05
RAB5A	4.48411	1.39554	8.86663e-05
TBCC	4.48409	1.42647	9.06301e-05
SMEK2	4.484	1.07368	8.7401e-05
INPP4B	4.48397	0.834161	8.94868e-05
PRKCH	4.4823	1.14085	8.94055e-05
BIRC2	4.48083	0.865212	8.7401e-05
CDC42SE1	4.48059	0.992632	9.0723e-05
VPS35	4.47968	1.42311	9.02078e-05
PHIP	4.47731	1.02637	9.09952e-05
GSTP1	4.47638	1.26738	9.09952e-05
SENP6	4.47597	0.842554	9.06483e-05
TMBIM4	4.47382	1.08576	9.29231e-05
TOX4	4.47354	1.076	9.24716e-05
SWAP70	4.47309	1.35604	9.16634e-05
MRPL43	4.47195	1.05729	9.46442e-05
TMEM123	4.47103	1.21492	9.3171e-05
CHD2	4.4702	0.895686	9.41907e-05
TXNDC9	4.4701	1.03307	9.3171e-05
TSG101	4.46847	1.32024	9.3171e-05
SP3	4.46781	0.96183	9.16894e-05
TRAPPC2L	4.46757	1.1662	9.43689e-05
ZMIZ1	4.46725	1.23031	9.32649e-05
MYG1	4.46699	1.47565	9.56654e-05
ARHGEF6	4.4666	1.11889	9.3171e-05
ACTR10	4.46629	0.900412	9.46442e-05
USP15	4.46628	1.44864	9.55562e-05
LAMTOR3	4.46539	1.33367	9.55562e-05
RPS2	4.4645	0.797443	0.000100929
CASP8	4.4641	0.982046	9.55206e-05
EPN1	4.4639	1.33825	9.5403e-05
SERP1	4.46372	1.03427	9.49383e-05
RPL28	4.46316	0.7119	0.000101832
USP25	4.4619	1.20385	9.48984e-05
GLMP	4.46028	1.1303	9.72346e-05
4930503L19RIK	4.45876	2.01057	9.91209e-05
GMPS	4.45612	1.25489	9.8484e-05
ACAA2	4.45352	1.19551	9.97739e-05
MAPK3	4.45194	1.62581	0.000101895
CEBPG	4.45132	1.51678	0.000100293
KCMF1	4.45098	1.21223	0.00010011
GYG	4.45009	1.63694	0.000102684
COQ10B	4.44856	1.00284	9.937e-05
GMNN	4.44808	2.54169	0.000114563
MAP3K1	4.44722	1.21736	0.000102153
RBM6	4.44627	1.22767	0.000101994
ETAA1	4.44625	1.52695	0.000100929
NUDT5	4.44407	1.46075	0.00010271
HNRNPH1	4.444	1.13116	0.000103864
TRIOBP	4.44065	1.45343	0.00010591
COMMD1	4.44039	1.55327	0.000109726
E2F2	4.44022	1.83097	0.000106689
YEATS4	4.43923	1.21414	0.000108235
MIF	4.43672	0.83693	0.000102178
EXOSC10	4.43573	1.46509	0.000105947
TIMM50	4.43571	1.47811	0.000105653
ARHGAP4	4.4355	1.04343	0.00010591
NCK1	4.43443	1.20179	0.000105468
KMT5A	4.43372	1.42296	0.000109564
SRP72	4.43259	1.01347	0.000106689
CACYBP	4.43149	1.10517	0.000106341
NDUFV1	4.43098	1.10368	0.000107788
CCR2	4.43075	2.14787	0.000111997
PPP3CA	4.4307	1.29739	0.000109189
MGAT1	4.4303	1.47745	0.000108529
REST	4.42952	1.16596	0.000108522
AKAP9	4.42811	1.12398	0.000110292
HEXB	4.42793	1.36723	0.000110367
CUL3	4.42566	1.13076	0.000111958
ALKBH5	4.42497	1.36369	0.000112918
CTNNB1	4.42474	1.14744	0.000109698
IFNAR1	4.42305	1.10004	0.000112574
FAM46A	4.42299	1.56965	0.000110292
KPNA3	4.42209	1.85816	0.000113801
RPL7	4.42142	0.640045	0.00011914
CD6	4.42141	1.00456	0.000115033
DCTN6	4.42077	1.01188	0.00011166
DGKA	4.42019	0.815934	0.000112214
FRY	4.41999	1.73863	0.000112949
INCENP	4.41605	3.10773	0.000127536
COPS3	4.41553	1.43559	0.000114481
CEP250	4.41497	1.50953	0.000116068
RPP25L	4.41476	1.26135	0.000114786
TUBG1	4.41469	2.12431	0.000120646
FBXW2	4.41369	1.06233	0.000116644
D10JHU81E	4.4133	1.41901	0.000115186
MED10	4.4132	1.02122	0.000114481
NKAP	4.41273	1.31127	0.000115423
EIF4A1	4.41256	0.768778	0.000117025
STAT4	4.41179	1.05485	0.000114481
CREM	4.4109	1.76009	0.000115943
CENPW	4.41071	3.00579	0.000128171
PTBP1	4.40996	1.07914	0.000116068
ABT1	4.40989	1.50484	0.000117371
CCDC59	4.4093	0.993382	0.000114626
EPC1	4.40874	1.22576	0.000116406
AP3B1	4.40861	1.21903	0.000116068
LY9	4.40743	1.14932	0.000116406
DNTTIP2	4.40707	1.10793	0.000119079
ZYX	4.40698	1.35744	0.00011976
ABCF1	4.40575	1.07804	0.000119856
NDUFA9	4.40562	1.0732	0.000117574
SNX6	4.40378	1.15147	0.000119848
GM4799	4.40283	1.21092	0.000119079
UBA5	4.40252	1.43948	0.000120464
BTBD1	4.40183	1.20421	0.000118515
RIN3	4.40173	1.30956	0.000119883
LARP4B	4.4013	1.34917	0.000121023
HDAC3	4.40007	1.4326	0.000120661
CTDNEP1	4.39883	1.30724	0.000121324
SSR3	4.39865	1.13846	0.000120661
MARCH2	4.39858	1.07837	0.000119772
RNASEH2B	4.3982	1.75119	0.000123641
NUCB1	4.3977	1.28818	0.000121235
POLE4	4.39735	1.02787	0.00012143
BRCC3	4.39713	1.39117	0.000121711
XPO6	4.39684	1.13693	0.000120093
PYM1	4.3966	1.24802	0.000121023
HIST2H2AC	4.39603	2.74607	0.000136565
SH3GL1	4.39592	1.37085	0.000124679
RPL9	4.39511	0.637608	0.000131467
HIST1H1D	4.39479	2.96644	0.00013719
ZFP740	4.39468	1.4828	0.000125631
RNF111	4.39444	1.32345	0.000123807
PDCD4	4.39389	0.751026	0.000125725
PTMS	4.39329	1.23432	0.000126359
BCCIP	4.39327	1.15194	0.000122858
IKBKB	4.39119	1.00694	0.000124679
CHD8	4.39085	1.0983	0.000122994
YIF1B	4.39055	1.37889	0.000124362
BATF	4.38946	1.25485	0.000120757
SRPR	4.38945	1.12352	0.000122994
RAB5C	4.38829	0.984959	0.000126284
AKT2	4.38388	1.45893	0.000128507
GSR	4.38372	1.74309	0.000133576
HAUS3	4.38227	1.35404	0.000128957
NDE1	4.38129	1.5311	0.000131467
TM2D1	4.38125	1.29839	0.000127536
NECAP2	4.38093	1.13702	0.000128388
ODC1	4.38019	1.37699	0.000124655
NFIC	4.37957	1.43744	0.000129961
POLR2I	4.37838	1.22986	0.0001314
CLCN3	4.3779	1.45343	0.000132307
EIF2S1	4.37765	1.07208	0.000131893
ETFB	4.37724	1.26275	0.000131721
TERF1	4.37566	1.40265	0.000132381
UBE2Q1	4.37513	1.12126	0.000132394
IGBP1	4.37486	1.0241	0.000131969
NMB	4.37421	1.56711	0.000134617
ITGAV	4.37392	1.49926	0.000133165
XIAP	4.37373	1.15462	0.000131467
PSMD11	4.3732	0.977264	0.000132307
RPLP0	4.37247	0.726724	0.000142029
SDHA	4.37156	0.922402	0.000131467
TOE1	4.37057	1.67844	0.000135342
TBC1D9B	4.36994	1.79882	0.000135523
TOMM34	4.36747	1.12075	0.000133576
NOSIP	4.36589	1.24924	0.000135591
TMEM173	4.36524	1.04192	0.000136151
ZAP70	4.36498	1.05404	0.000136432
SUPT5	4.36451	1.20278	0.000139673
PAF1	4.36445	1.67227	0.000138619
ASAH1	4.36271	1.89788	0.000143312
NDUFB6	4.36242	1.0778	0.000139094
YLPM1	4.36231	1.52235	0.000139673
DERA	4.36058	1.31872	0.000138619
BANF1	4.35904	0.979357	0.000142029
FIP1L1	4.35889	1.05654	0.000138619
MRPS36	4.35868	1.09142	0.000139147
SUCLG1	4.35755	0.951771	0.000140164
IWS1	4.35738	1.28337	0.000141267
BNIP2	4.35716	1.29285	0.000141949
SMIM15	4.35532	1.21761	0.000142029
ITPK1	4.35526	1.67911	0.0001452
MTHFD2	4.35511	1.397	0.000142318
BC029214	4.35443	1.1348	0.000140999
ARF3	4.35288	1.32583	0.000145667
WDR61	4.35274	1.18727	0.00014068
CSRP1	4.35156	1.46014	0.000145861
MED1	4.35156	1.18942	0.000141432
MPHOSPH6	4.35062	1.63601	0.000144581
GLTP	4.35061	0.894983	0.000144301
FKBP5	4.34993	1.89836	0.000145581
SNRPB2	4.34923	1.26356	0.000146071
2810417H13RIK	4.34847	6.70255	0.000166802
SOAT1	4.34732	1.66937	0.000148667
EGLN1	4.34647	1.1379	0.000146755
TEX261	4.34609	1.03597	0.000145581
TNK2	4.34587	1.7142	0.000149787
2210016F16RIK	4.34554	1.1544	0.000146755
CNPY2	4.3433	1.08391	0.000148732
MLF2	4.34317	1.16795	0.000146923
STAT3	4.34226	1.11656	0.00014841
MACF1	4.34164	0.829774	0.000150755
TBK1	4.34063	1.56554	0.000151341
PMF1	4.33993	2.19114	0.000159403
PLCB4	4.33973	2.0182	0.000153236
PIK3C2A	4.33819	1.44391	0.000152936
PTTG1IP	4.33614	1.44728	0.00015238
[truncated: 13,796 more rows]
